# Supplementary material for: Colour by design: tuning the solid-state emission of coronene bisimide by tailored matrices
Source: Chem Sci. 2026 May 28;17(27):13407–15. doi: 10.1039/d6sc02467j (PMC13234765; doi:10.1039/d6sc02467j)
Supplement: SC-017-D6SC02467J-s002 [file SC-017-D6SC02467J-s002.cif]

# Supplementary Information (SI) for Chemical Science.
# This journal is © The Royal Society of Chemistry 2026

####################################################################### 
# 
# This file contains crystal structure data downloaded from the 
# Cambridge Structural Database (CSD) hosted by the Cambridge 
# Crystallographic Data Centre (CCDC).
# 
# Full information about CCDC data access policies and citation 
# guidelines are available at http://www.ccdc.cam.ac.uk/access/V1 
# 
# Audit and citation data items may have been added by the CCDC. 
# Please retain this information to preserve the provenance of 
# this file and to allow appropriate attribution of the data. 
# 
#######################################################################

data_SiSoCDI-OeOe27_a_tw
_database_code_depnum_ccdc_archive 'CCDC 2540046'
loop_
_audit_author_name
_audit_author_address
'Kazutaka Shoyama'
;University of Wuerzburg
Germany
;
_audit_update_record             
;
2026-03-23 deposited with the CCDC.	2026-05-28 downloaded from the CCDC.
;

# start Validation Reply Form
_vrf_PLAT026_SiSoCDI-OeOe27_a_tw 
;
PROBLEM: Ratio Observed / Unique Reflections (too) Low ..        28% Check 
RESPONSE: The low ratio of observed to unique reflections is a consequence of
the very large molecular structure and resulting large unit cell, combined with
the low crystallinity. The crystal diffracted only weakly, especially at higher
angles. 
;
_vrf_PLAT082_SiSoCDI-OeOe27_a_tw 
;
PROBLEM: High R1 Value ..................................       0.22 Report
RESPONSE: The high R1 value is caused by heavy disorder in the flexible side
chains, combined with weak diffraction originating from the large unit cell
and low crystallinity.
;
_vrf_PLAT084_SiSoCDI-OeOe27_a_tw 
;
PROBLEM: High wR2 Value (i.e. > 0.25) ...................       0.63 Report
RESPONSE: The high wR2 value is caused by heavy disorder in the flexible side
chains, combined with weak diffraction originating from the large unit cell and
low crystallinity.
;
# end Validation Reply Form


_audit_creation_method           SHELXL-2019/3
_shelx_SHELXL_version_number     2019/3
_chemical_name_systematic        ?
_chemical_name_common            ?
_chemical_melting_point          ?
_chemical_formula_moiety         'C100 H106 N2 O4'
_chemical_formula_sum            'C100 H106 N2 O4'
_chemical_formula_weight         1399.87

loop_
_atom_type_symbol
_atom_type_description
_atom_type_scat_dispersion_real
_atom_type_scat_dispersion_imag
_atom_type_scat_source
C C 0.0022 0.0012 'International Tables Vol C Tables 4.2.6.8 and 6.1.1.4'
H H 0.0000 0.0000 'International Tables Vol C Tables 4.2.6.8 and 6.1.1.4'
N N 0.0046 0.0025 'International Tables Vol C Tables 4.2.6.8 and 6.1.1.4'
O O 0.0081 0.0046 'International Tables Vol C Tables 4.2.6.8 and 6.1.1.4'

_space_group_crystal_system      triclinic
_space_group_IT_number           2
_space_group_name_H-M_alt        'P -1'
_space_group_name_Hall           '-P 1'

_shelx_space_group_comment       
;
The symmetry employed for this shelxl refinement is uniquely defined
by the following loop, which should always be used as a source of
symmetry information in preference to the above space-group names.
They are only intended as comments.
;

loop_
_space_group_symop_operation_xyz
'x, y, z'
'-x, -y, -z'

_cell_length_a                   12.751(11)
_cell_length_b                   20.811(17)
_cell_length_c                   31.27(2)
_cell_angle_alpha                79.76(5)
_cell_angle_beta                 83.11(2)
_cell_angle_gamma                79.64(2)
_cell_volume                     8000(11)
_cell_formula_units_Z            4
_cell_measurement_temperature    100(2)
_cell_measurement_reflns_used    5225
_cell_measurement_theta_min      0.579
_cell_measurement_theta_max      23.154

_exptl_crystal_description       plate
_exptl_crystal_colour            orange
_exptl_crystal_density_meas      ?
_exptl_crystal_density_method    ?
_exptl_crystal_density_diffrn    1.162
_exptl_crystal_F_000             3008
_exptl_transmission_factor_min   ?
_exptl_transmission_factor_max   ?
_exptl_crystal_size_max          0.100
_exptl_crystal_size_mid          0.100
_exptl_crystal_size_min          0.020
_exptl_absorpt_coefficient_mu    0.053
_shelx_estimated_absorpt_T_min   0.995
_shelx_estimated_absorpt_T_max   0.999
_exptl_absorpt_correction_type   none
_exptl_absorpt_correction_T_min  ?
_exptl_absorpt_correction_T_max  ?
_exptl_absorpt_process_details   ?
_exptl_absorpt_special_details   ?
_diffrn_ambient_temperature      100(2)
_diffrn_radiation_wavelength     0.61989
_diffrn_radiation_type           synchrotron
_diffrn_source                   'P11@PETRA III, DESY, Hamburg, Germany'
_diffrn_measurement_device_type  
;
Eiger2 X 16M, High Precision 1-Axis Goniostat with Staeubli sample changing
robot
;
_diffrn_measurement_method       '180\deg \p scan'
_diffrn_detector_area_resol_mean ?
_diffrn_reflns_number            33209
_diffrn_reflns_av_unetI/netI     0.0843
_diffrn_reflns_av_R_equivalents  ?
_diffrn_reflns_limit_h_min       -15
_diffrn_reflns_limit_h_max       16
_diffrn_reflns_limit_k_min       -26
_diffrn_reflns_limit_k_max       26
_diffrn_reflns_limit_l_min       -39
_diffrn_reflns_limit_l_max       39
_diffrn_reflns_theta_min         0.579
_diffrn_reflns_theta_max         23.154
_diffrn_reflns_theta_full        21.835
_diffrn_measured_fraction_theta_max 0.978
_diffrn_measured_fraction_theta_full 0.986
_diffrn_reflns_Laue_measured_fraction_max 0.978
_diffrn_reflns_Laue_measured_fraction_full 0.986
_diffrn_reflns_point_group_measured_fraction_max 0.978
_diffrn_reflns_point_group_measured_fraction_full 0.986
_reflns_number_total             33209
_reflns_number_gt                9367
_reflns_threshold_expression     'I > 2\s(I)'
_reflns_Friedel_coverage         0.000
_reflns_Friedel_fraction_max     .
_reflns_Friedel_fraction_full    .

_reflns_special_details          
;
 _reflns_Friedel_fraction is defined as the number of unique
 Friedel pairs measured divided by the number that would be
 possible theoretically, ignoring centric projections and
 systematic absences. Completness statistics refer to single and
 composite reflections containing twin component 1 only.
;

_computing_data_collection       'costum designed PXII GUI'
_computing_cell_refinement       'XDS (Kabsch, 2010)'
_computing_data_reduction        'XDS (Kabsch, 2010)'
_computing_structure_solution    'SHELXT 2018/2 (Sheldrick, 2018)'
_computing_structure_refinement  'SHELXL-2019/2 (Sheldrick, 2019)'
_computing_molecular_graphics    ?
_computing_publication_material  ?
_refine_special_details          
;
 Refined as a 2-component twin.
;
_refine_ls_structure_factor_coef Fsqd
_refine_ls_matrix_type           full
_refine_ls_weighting_scheme      calc
_refine_ls_weighting_details     
'w=1/[\s^2^(Fo^2^)+(0.2500P)^2^] where P=(Fo^2^+2Fc^2^)/3'
_atom_sites_solution_primary     dual
_atom_sites_solution_secondary   difmap
_atom_sites_solution_hydrogens   geom
_refine_ls_hydrogen_treatment    constr
_refine_ls_extinction_method     none
_refine_ls_extinction_coef       .
_refine_ls_number_reflns         33209
_refine_ls_number_parameters     1910
_refine_ls_number_restraints     4076
_refine_ls_R_factor_all          0.3491
_refine_ls_R_factor_gt           0.2166
_refine_ls_wR_factor_ref         0.6259
_refine_ls_wR_factor_gt          0.5555
_refine_ls_goodness_of_fit_ref   1.382
_refine_ls_restrained_S_all      1.325
_refine_ls_shift/su_max          0.013
_refine_ls_shift/su_mean         0.001

loop_
_atom_site_label
_atom_site_type_symbol
_atom_site_fract_x
_atom_site_fract_y
_atom_site_fract_z
_atom_site_U_iso_or_equiv
_atom_site_adp_type
_atom_site_occupancy
_atom_site_site_symmetry_order
_atom_site_calc_flag
_atom_site_refinement_flags_posn
_atom_site_refinement_flags_adp
_atom_site_refinement_flags_occupancy
_atom_site_disorder_assembly
_atom_site_disorder_group
O1_1 O 0.4797(5) 1.0428(4) 0.6108(2) 0.171(3) Uani 1 1 d D U . . .
O2_1 O 0.1859(5) 0.9575(4) 0.6759(2) 0.180(4) Uani 1 1 d D U . . .
O3_1 O 0.6876(5) 0.6242(4) 0.92783(19) 0.158(3) Uani 1 1 d D U . . .
O4_1 O 0.9849(5) 0.6987(4) 0.8566(2) 0.167(3) Uani 1 1 d D U . . .
N1_1 N 0.3342(5) 0.9983(4) 0.6426(2) 0.154(3) Uani 1 1 d D U . . .
N2_1 N 0.8374(5) 0.6634(4) 0.8929(2) 0.150(3) Uani 1 1 d D U . . .
C1_1 C 0.6118(6) 0.9599(5) 0.6703(3) 0.146(4) Uani 1 1 d D U . . .
H1_1 H 0.642429 0.990219 0.648082 0.175 Uiso 1 1 calc R U . . .
C2_1 C 0.5077(6) 0.9579(5) 0.6721(3) 0.146(4) Uani 1 1 d D U . . .
C3_1 C 0.4589(6) 0.9142(5) 0.7055(3) 0.139(4) Uani 1 1 d D U . . .
C4_1 C 0.5230(6) 0.8704(5) 0.7356(3) 0.128(4) Uani 1 1 d D U . . .
C5_1 C 0.3506(6) 0.9116(6) 0.7069(3) 0.154(5) Uani 1 1 d D U . . .
C6_1 C 0.3036(7) 0.8689(6) 0.7394(3) 0.177(6) Uani 1 1 d D U . . .
H6_1 H 0.228495 0.869927 0.740895 0.212 Uiso 1 1 calc R U . . .
C7_1 C 0.3632(6) 0.8237(5) 0.7705(3) 0.142(4) Uani 1 1 d D U . . .
C8_1 C 0.4746(6) 0.8252(6) 0.7689(3) 0.151(5) Uani 1 1 d D U . . .
C9_1 C 0.3164(6) 0.7778(5) 0.8041(3) 0.150(4) Uani 1 1 d D U . . .
C10_1 C 0.3820(7) 0.7350(6) 0.8324(4) 0.169(5) Uani 1 1 d D U . . .
H10_1 H 0.351545 0.702818 0.853279 0.203 Uiso 1 1 calc R U . . .
C11_1 C 0.4920(6) 0.7368(6) 0.8316(3) 0.152(5) Uani 1 1 d D U . . .
C12_1 C 0.5375(6) 0.7819(5) 0.7994(3) 0.133(4) Uani 1 1 d D U . . .
C13_1 C 0.5573(6) 0.6934(5) 0.8627(3) 0.142(4) Uani 1 1 d D U . . .
H13_1 H 0.526752 0.661891 0.884089 0.170 Uiso 1 1 calc R U . . .
C14_1 C 0.6637(6) 0.6977(5) 0.8614(3) 0.137(4) Uani 1 1 d D U . . .
C15_1 C 0.7115(6) 0.7415(5) 0.8275(3) 0.135(4) Uani 1 1 d D U . . .
C16_1 C 0.6484(6) 0.7846(5) 0.7975(3) 0.149(5) Uani 1 1 d D U . . .
C17_1 C 0.8207(6) 0.7438(5) 0.8255(3) 0.143(4) Uani 1 1 d D U . . .
C18_1 C 0.8668(7) 0.7881(5) 0.7948(3) 0.151(5) Uani 1 1 d D U . . .
H18_1 H 0.941671 0.787840 0.793694 0.181 Uiso 1 1 calc R U . . .
C19_1 C 0.8054(6) 0.8348(5) 0.7642(3) 0.144(4) Uani 1 1 d D U . . .
C20_1 C 0.6973(6) 0.8294(6) 0.7644(3) 0.148(4) Uani 1 1 d D U . . .
C21_1 C 0.8550(6) 0.8817(5) 0.7306(3) 0.153(4) Uani 1 1 d D U . . .
C22_1 C 0.7892(6) 0.9214(5) 0.7016(3) 0.158(5) Uani 1 1 d D U . . .
H22_1 H 0.819135 0.953558 0.680514 0.190 Uiso 1 1 calc R U . . .
C23_1 C 0.6794(6) 0.9177(6) 0.7009(3) 0.152(5) Uani 1 1 d D U . . .
C24_1 C 0.6319(6) 0.8739(5) 0.7344(3) 0.143(4) Uani 1 1 d D U . . .
C25_1 C 0.4433(6) 1.0043(5) 0.6398(3) 0.139(4) Uani 1 1 d D U . . .
C26_1 C 0.2825(6) 0.9569(5) 0.6758(3) 0.144(4) Uani 1 1 d D U . . .
C27_1 C 0.7280(6) 0.6587(5) 0.8973(3) 0.147(4) Uani 1 1 d D U . . .
C28_1 C 0.8901(7) 0.6985(5) 0.8568(3) 0.146(4) Uani 1 1 d D U . . .
C29_1 C 0.2657(7) 1.0471(6) 0.6135(3) 0.149(3) Uani 1 1 d D U . . .
C30_1 C 0.2532(8) 1.0348(6) 0.5726(3) 0.156(3) Uani 1 1 d D U . . .
C31_1 C 0.1843(7) 1.0859(6) 0.5460(4) 0.153(4) Uani 1 1 d D U . . .
H31_1 H 0.167477 1.079063 0.518531 0.184 Uiso 1 1 calc R U . . .
C32_1 C 0.1440(8) 1.1444(7) 0.5614(4) 0.160(4) Uani 1 1 d D U . . .
H32_1 H 0.102603 1.178668 0.543220 0.192 Uiso 1 1 calc R U . . .
C33_1 C 0.1613(7) 1.1554(6) 0.6019(3) 0.160(4) Uani 1 1 d D U . . .
H33_1 H 0.129205 1.195511 0.611909 0.192 Uiso 1 1 calc R U . . .
C34_1 C 0.2261(7) 1.1070(6) 0.6281(3) 0.151(3) Uani 1 1 d D U . . .
C35_1 C 0.3033(7) 0.9739(6) 0.5530(3) 0.151(3) Uani 1 1 d D U . . .
C36_1 C 0.3015(8) 0.9107(6) 0.5759(3) 0.154(3) Uani 1 1 d D U . . .
H36_1 H 0.265906 0.904842 0.604505 0.185 Uiso 1 1 calc R U . . .
C37_1 C 0.3519(9) 0.8554(6) 0.5572(3) 0.166(4) Uani 1 1 d D U . . .
H37_1 H 0.341798 0.812207 0.571120 0.199 Uiso 1 1 calc R U . . .
C38_1 C 0.4185(7) 0.8641(6) 0.5172(3) 0.167(3) Uani 1 1 d D U . . .
C39_1 C 0.4157(8) 0.9281(6) 0.4951(3) 0.164(4) Uani 1 1 d D U . . .
H39_1 H 0.451269 0.934949 0.466604 0.197 Uiso 1 1 calc R U . . .
C40_1 C 0.3629(7) 0.9823(6) 0.5131(3) 0.162(4) Uani 1 1 d D U . . .
H40_1 H 0.367623 1.025696 0.497992 0.194 Uiso 1 1 calc R U . . .
C41_1 C 0.4843(9) 0.8051(7) 0.4978(3) 0.181(4) Uani 1 1 d D U . . .
C42_1 C 0.4880(11) 0.7420(6) 0.5297(4) 0.210(6) Uani 1 1 d D U . . .
H42A_1 H 0.513802 0.747932 0.556799 0.315 Uiso 1 1 calc R U . . .
H42B_1 H 0.416059 0.730186 0.535942 0.315 Uiso 1 1 calc R U . . .
H42C_1 H 0.536576 0.706474 0.517254 0.315 Uiso 1 1 calc R U . . .
C43_1 C 0.6017(8) 0.8193(7) 0.4871(5) 0.203(6) Uani 1 1 d D U . . .
H43A_1 H 0.630280 0.823552 0.514031 0.305 Uiso 1 1 calc R U . . .
H43B_1 H 0.646091 0.782649 0.474324 0.305 Uiso 1 1 calc R U . . .
H43C_1 H 0.602371 0.860473 0.466358 0.305 Uiso 1 1 calc R U . . .
C44_1 C 0.4454(10) 0.7991(7) 0.4556(3) 0.197(5) Uani 1 1 d D U . . .
H44A_1 H 0.444109 0.841295 0.435658 0.296 Uiso 1 1 calc R U . . .
H44B_1 H 0.493493 0.764239 0.442345 0.296 Uiso 1 1 calc R U . . .
H44C_1 H 0.372976 0.787952 0.461033 0.296 Uiso 1 1 calc R U . . .
C45_1 C 0.2518(7) 1.1196(6) 0.6705(3) 0.160(3) Uani 1 1 d D U . . .
C46_1 C 0.3405(9) 1.1503(7) 0.6715(4) 0.181(5) Uani 1 1 d D U . . .
H46_1 H 0.382661 1.161266 0.644902 0.217 Uiso 1 1 calc R U . . .
C47_1 C 0.3684(9) 1.1646(7) 0.7077(4) 0.182(5) Uani 1 1 d D U . . .
H47_1 H 0.425961 1.188648 0.705759 0.218 Uiso 1 1 calc R U . . .
C48_1 C 0.3165(9) 1.1458(7) 0.7481(4) 0.175(4) Uani 1 1 d D U . . .
C49_1 C 0.2285(10) 1.1129(7) 0.7482(4) 0.196(6) Uani 1 1 d D U . . .
H49_1 H 0.191420 1.097716 0.775295 0.235 Uiso 1 1 calc R U . . .
C50_1 C 0.1964(9) 1.1028(7) 0.7112(3) 0.192(6) Uani 1 1 d D U . . .
H50_1 H 0.133733 1.083503 0.712521 0.230 Uiso 1 1 calc R U . . .
C51_1 C 0.3515(12) 1.1563(8) 0.7905(4) 0.195(5) Uani 1 1 d D U . . .
C52_1 C 0.4717(14) 1.1617(13) 0.7854(6) 0.331(12) Uani 1 1 d D U . . .
H52A_1 H 0.513718 1.120631 0.777256 0.497 Uiso 1 1 calc R U . . .
H52B_1 H 0.484850 1.198926 0.762504 0.497 Uiso 1 1 calc R U . . .
H52C_1 H 0.492970 1.168879 0.813011 0.497 Uiso 1 1 calc R U . . .
C53_1 C 0.300(3) 1.2193(12) 0.8023(9) 0.48(2) Uani 1 1 d D U . . .
H53A_1 H 0.307746 1.254300 0.777199 0.723 Uiso 1 1 calc R U . . .
H53B_1 H 0.224217 1.218009 0.811070 0.723 Uiso 1 1 calc R U . . .
H53C_1 H 0.334287 1.228254 0.826649 0.723 Uiso 1 1 calc R U . . .
C54_1 C 0.3480(18) 1.0973(10) 0.8249(4) 0.295(10) Uani 1 1 d D U . . .
H54A_1 H 0.385001 1.057736 0.813213 0.443 Uiso 1 1 calc R U . . .
H54B_1 H 0.383354 1.102720 0.849889 0.443 Uiso 1 1 calc R U . . .
H54C_1 H 0.273283 1.092475 0.834310 0.443 Uiso 1 1 calc R U . . .
C55_1 C 0.8944(6) 0.6453(6) 0.9321(3) 0.137(3) Uani 1 1 d D U . . .
C56_1 C 0.9602(7) 0.5833(6) 0.9387(3) 0.137(3) Uani 1 1 d D U . . .
C57_1 C 1.0319(8) 0.5748(6) 0.9731(3) 0.146(3) Uani 1 1 d D U . . .
H57_1 H 1.079465 0.534337 0.979602 0.175 Uiso 1 1 calc R U . . .
C58_1 C 1.0302(7) 0.6279(5) 0.9971(3) 0.135(3) Uani 1 1 d D U . . .
H58_1 H 1.076496 0.622443 1.019544 0.162 Uiso 1 1 calc R U . . .
C59_1 C 0.9636(6) 0.6851(5) 0.9879(3) 0.146(3) Uani 1 1 d D U . . .
H59_1 H 0.965475 0.719047 1.004397 0.175 Uiso 1 1 calc R U . . .
C60_1 C 0.8915(7) 0.6987(6) 0.9559(3) 0.139(3) Uani 1 1 d D U . . .
C61_1 C 0.9611(7) 0.5258(6) 0.9151(3) 0.136(3) Uani 1 1 d D U . . .
C62_1 C 1.0498(9) 0.5024(7) 0.8915(4) 0.153(3) Uani 1 1 d D U . . .
H62_1 H 1.110826 0.523662 0.888207 0.183 Uiso 1 1 calc R U . . .
C63_1 C 1.0535(9) 0.4473(7) 0.8717(4) 0.159(3) Uani 1 1 d D U . . .
H63_1 H 1.115946 0.430119 0.854896 0.191 Uiso 1 1 calc R U . . .
C64_1 C 0.9621(10) 0.4187(7) 0.8776(4) 0.166(3) Uani 1 1 d D U . . .
C65_1 C 0.8704(9) 0.4419(6) 0.8992(4) 0.161(4) Uani 1 1 d D U . . .
H65_1 H 0.808497 0.421802 0.900852 0.193 Uiso 1 1 calc R U . . .
C66_1 C 0.8688(8) 0.4977(6) 0.9198(3) 0.150(3) Uani 1 1 d D U . . .
H66_1 H 0.806238 0.515358 0.936360 0.180 Uiso 1 1 calc R U . . .
C67_1 C 0.9643(11) 0.3551(7) 0.8579(4) 0.189(4) Uani 1 1 d D U . . .
C68_1 C 1.0010(12) 0.2937(6) 0.8891(4) 0.200(5) Uani 1 1 d D U . . .
H68A_1 H 1.071751 0.295792 0.897601 0.300 Uiso 1 1 calc R U . . .
H68B_1 H 0.949921 0.290540 0.915122 0.300 Uiso 1 1 calc R U . . .
H68C_1 H 1.005435 0.254827 0.874951 0.300 Uiso 1 1 calc R U . . .
C69_1 C 1.0437(19) 0.3515(9) 0.8156(5) 0.309(10) Uani 1 1 d D U . . .
H69A_1 H 1.023885 0.390562 0.793737 0.464 Uiso 1 1 calc R U . . .
H69B_1 H 1.116859 0.350291 0.822748 0.464 Uiso 1 1 calc R U . . .
H69C_1 H 1.039891 0.311460 0.803820 0.464 Uiso 1 1 calc R U . . .
C70_1 C 0.8541(13) 0.3523(10) 0.8445(7) 0.302(10) Uani 1 1 d D U . . .
H70A_1 H 0.830487 0.392467 0.824203 0.453 Uiso 1 1 calc R U . . .
H70B_1 H 0.858336 0.313452 0.830336 0.453 Uiso 1 1 calc R U . . .
H70C_1 H 0.802822 0.349165 0.870507 0.453 Uiso 1 1 calc R U . . .
C71_1 C 0.8206(7) 0.7606(5) 0.9433(3) 0.155(3) Uani 1 1 d D U . . .
C72_1 C 0.8570(8) 0.8151(5) 0.9201(3) 0.162(5) Uani 1 1 d D U . . .
H72_1 H 0.932022 0.814583 0.914678 0.195 Uiso 1 1 calc R U . . .
C73_1 C 0.7866(8) 0.8725(6) 0.9038(4) 0.164(5) Uani 1 1 d D U . . .
H73_1 H 0.814034 0.908796 0.885891 0.196 Uiso 1 1 calc R U . . .
C74_1 C 0.6756(8) 0.8754(6) 0.9142(4) 0.180(5) Uani 1 1 d D U . . .
C75_1 C 0.6388(9) 0.8216(6) 0.9413(4) 0.175(5) Uani 1 1 d D U . . .
H75_1 H 0.564884 0.823936 0.950991 0.210 Uiso 1 1 calc R U . . .
C76_1 C 0.7101(7) 0.7650(6) 0.9538(3) 0.157(4) Uani 1 1 d D U . . .
H76_1 H 0.683044 0.727486 0.970229 0.188 Uiso 1 1 calc R U . . .
C77_1 C 0.5955(11) 0.9353(6) 0.8960(5) 0.179(4) Uani 1 1 d D U . . .
C78_1 C 0.5126(12) 0.9113(7) 0.8710(6) 0.247(7) Uani 1 1 d D U . . .
H78A_1 H 0.550412 0.891888 0.845954 0.370 Uiso 1 1 calc R U . . .
H78B_1 H 0.477092 0.878024 0.890778 0.370 Uiso 1 1 calc R U . . .
H78C_1 H 0.458880 0.949129 0.860726 0.370 Uiso 1 1 calc R U . . .
C79_1 C 0.6481(14) 0.9862(7) 0.8646(5) 0.230(7) Uani 1 1 d D U . . .
H79A_1 H 0.690083 0.965401 0.840908 0.345 Uiso 1 1 calc R U . . .
H79B_1 H 0.593066 1.021766 0.852557 0.345 Uiso 1 1 calc R U . . .
H79C_1 H 0.695428 1.004598 0.880025 0.345 Uiso 1 1 calc R U . . .
C80_1 C 0.5303(16) 0.9636(8) 0.9329(5) 0.265(8) Uani 1 1 d D U . . .
H80A_1 H 0.497652 0.928779 0.952459 0.398 Uiso 1 1 calc R U . . .
H80B_1 H 0.576275 0.981726 0.949101 0.398 Uiso 1 1 calc R U . . .
H80C_1 H 0.473913 0.998895 0.921633 0.398 Uiso 1 1 calc R U . . .
C81_1 C 0.1974(7) 0.7773(7) 0.8107(4) 0.199(5) Uani 1 1 d D U . . .
H81A_1 H 0.163642 0.803194 0.784747 0.239 Uiso 1 1 calc R U . . .
H81B_1 H 0.184159 0.731181 0.813596 0.239 Uiso 1 1 calc R U . . .
C82_1 C 0.1467(10) 0.8058(9) 0.8506(6) 0.272(8) Uani 1 1 d D U . . .
H82A_1 H 0.068710 0.816974 0.847948 0.326 Uiso 1 1 calc R U . . .
H82B_1 H 0.157142 0.770187 0.876044 0.326 Uiso 1 1 calc R U . . .
C83_1 C 0.1813(12) 0.8641(8) 0.8613(5) 0.244(6) Uani 1 1 d D U . . .
H83A_1 H 0.178291 0.898355 0.834843 0.293 Uiso 1 1 calc R U . . .
H83B_1 H 0.257325 0.851613 0.867324 0.293 Uiso 1 1 calc R U . . .
C84_1 C 0.1224(11) 0.8952(9) 0.8982(5) 0.257(6) Uani 1 1 d D U . . .
H84A_1 H 0.109929 0.860300 0.923298 0.309 Uiso 1 1 calc R U . . .
H84B_1 H 0.051793 0.919079 0.889524 0.309 Uiso 1 1 calc R U . . .
C85_1 C 0.183(2) 0.9431(15) 0.9118(9) 0.370(14) Uani 1 1 d D U . . .
H85A_1 H 0.189127 0.981255 0.888223 0.444 Uiso 1 1 calc R U . . .
H85B_1 H 0.256286 0.920950 0.918448 0.444 Uiso 1 1 calc R U . . .
C86_1 C 0.1201(17) 0.9658(14) 0.9521(8) 0.376(13) Uani 1 1 d D U . . .
H86A_1 H 0.105468 0.926354 0.973360 0.451 Uiso 1 1 calc R U . . .
H86B_1 H 0.050316 0.991609 0.943912 0.451 Uiso 1 1 calc R U . . .
C87_1 C 0.177(2) 1.0083(12) 0.9745(7) 0.371(13) Uani 1 1 d D U . . .
H87A_1 H 0.139215 1.013644 1.003603 0.445 Uiso 1 1 calc R U . . .
H87B_1 H 0.251471 0.986856 0.978350 0.445 Uiso 1 1 calc R U . . .
C88_1 C 0.174(3) 1.0758(13) 0.9453(8) 0.427(19) Uani 1 1 d D U . . .
H88A_1 H 0.220781 1.070675 0.918007 0.512 Uiso 1 1 calc R U . . .
H88B_1 H 0.100406 1.093288 0.937538 0.512 Uiso 1 1 calc R U . . .
C89_1 C 0.212(3) 1.1238(15) 0.9681(8) 0.45(2) Uani 1 1 d D U . . .
H89A_1 H 0.150381 1.158229 0.974010 0.542 Uiso 1 1 calc R U . . .
H89B_1 H 0.234139 1.099719 0.996779 0.542 Uiso 1 1 calc R U . . .
C90_1 C 0.303(3) 1.1580(13) 0.9459(7) 0.47(2) Uani 1 1 d D U . . .
H90A_1 H 0.318742 1.187668 0.964429 0.701 Uiso 1 1 calc R U . . .
H90B_1 H 0.365996 1.125029 0.940809 0.701 Uiso 1 1 calc R U . . .
H90C_1 H 0.281837 1.183820 0.917931 0.701 Uiso 1 1 calc R U . . .
C91_1 C 0.9700(6) 0.8903(6) 0.7305(3) 0.186(4) Uani 1 1 d D U . . .
H91A_1 H 1.015878 0.846259 0.732495 0.223 Uiso 1 1 calc R U . . .
H91B_1 H 0.991926 0.916969 0.702456 0.223 Uiso 1 1 calc R U . . .
C92_1 C 0.9886(10) 0.9227(6) 0.7667(4) 0.210(5) Uani 1 1 d D U . . .
H92A_1 H 0.964997 0.896541 0.794664 0.252 Uiso 1 1 calc R U . . .
H92B_1 H 1.066462 0.922386 0.766329 0.252 Uiso 1 1 calc R U . . .
C93_1 C 0.9330(11) 0.9912(6) 0.7648(5) 0.230(6) Uani 1 1 d D U . . .
H93A_1 H 0.855016 0.991355 0.765950 0.276 Uiso 1 1 calc R U . . .
H93B_1 H 0.955028 1.017036 0.736414 0.276 Uiso 1 1 calc R U . . .
C94_1 C 0.9539(9) 1.0257(7) 0.8010(4) 0.202(4) Uani 1 1 d D U . . .
H94A_1 H 0.929413 1.000057 0.829107 0.242 Uiso 1 1 calc R U . . .
H94B_1 H 1.032358 1.022736 0.800573 0.242 Uiso 1 1 calc R U . . .
C95_1 C 0.904(2) 1.0970(9) 0.8012(7) 0.339(11) Uani 1 1 d D U . . .
H95A_1 H 0.825737 1.100226 0.802831 0.407 Uiso 1 1 calc R U . . .
H95B_1 H 0.927239 1.122956 0.772946 0.407 Uiso 1 1 calc R U . . .
C96_1 C 0.9316(16) 1.1295(12) 0.8381(8) 0.331(11) Uani 1 1 d D U . . .
H96A_1 H 1.008498 1.114562 0.842153 0.398 Uiso 1 1 calc R U . . .
H96B_1 H 0.921775 1.177926 0.828197 0.398 Uiso 1 1 calc R U . . .
C97_1 C 0.8694(18) 1.1170(11) 0.8820(7) 0.313(10) Uani 1 1 d D U . . .
H97A_1 H 0.902893 1.135128 0.903194 0.376 Uiso 1 1 calc R U . . .
H97B_1 H 0.876257 1.068563 0.891504 0.376 Uiso 1 1 calc R U . . .
C98_1 C 0.7509(18) 1.1462(15) 0.8839(9) 0.353(15) Uani 1 1 d D U . . .
H98A_1 H 0.717893 1.131540 0.860931 0.424 Uiso 1 1 calc R U . . .
H98B_1 H 0.743164 1.195020 0.877603 0.424 Uiso 1 1 calc R U . . .
C99_1 C 0.691(2) 1.126(2) 0.9280(9) 0.41(2) Uani 1 1 d D U . . .
H99A_1 H 0.717791 1.144908 0.950612 0.496 Uiso 1 1 calc R U . . .
H99B_1 H 0.704604 1.077077 0.935933 0.496 Uiso 1 1 calc R U . . .
C100_1 C 0.568(2) 1.1502(17) 0.9271(11) 0.42(2) Uani 1 1 d D U . . .
H10A_1 H 0.531315 1.136488 0.955785 0.623 Uiso 1 1 calc R U . . .
H10B_1 H 0.553909 1.198552 0.919721 0.623 Uiso 1 1 calc R U . . .
H10C_1 H 0.540735 1.130785 0.905056 0.623 Uiso 1 1 calc R U . . .
O1_2 O 0.5718(5) 0.4546(4) 0.8886(2) 0.159(3) Uani 1 1 d D U . . .
O2_2 O 0.2648(5) 0.5401(4) 0.8233(2) 0.161(3) Uani 1 1 d D U . . .
O3_2 O 0.7244(5) 0.8750(4) 0.5711(2) 0.168(3) Uani 1 1 d D U . . .
O4_2 O 1.0230(5) 0.7967(4) 0.6429(2) 0.165(3) Uani 1 1 d D U . . .
N1_2 N 0.4161(5) 0.4997(4) 0.8572(2) 0.148(3) Uani 1 1 d D U . . .
N2_2 N 0.8767(5) 0.8321(4) 0.6062(2) 0.149(3) Uani 1 1 d D U . . .
C1_2 C 0.6920(6) 0.5370(5) 0.8294(3) 0.142(4) Uani 1 1 d D U . . .
H1_2 H 0.725708 0.507744 0.852579 0.171 Uiso 1 1 calc R U . . .
C2_2 C 0.5876(6) 0.5392(5) 0.8271(3) 0.146(4) Uani 1 1 d D U . . .
C3_2 C 0.5318(6) 0.5828(5) 0.7945(3) 0.140(4) Uani 1 1 d D U . . .
C4_2 C 0.5904(6) 0.6234(5) 0.7625(3) 0.147(4) Uani 1 1 d D U . . .
C5_2 C 0.4223(6) 0.5852(5) 0.7922(3) 0.140(4) Uani 1 1 d D U . . .
C6_2 C 0.3704(7) 0.6299(6) 0.7602(3) 0.181(6) Uani 1 1 d D U . . .
H6_2 H 0.295546 0.631863 0.759599 0.217 Uiso 1 1 calc R U . . .
C7_2 C 0.4239(6) 0.6729(6) 0.7283(3) 0.144(4) Uani 1 1 d D U . . .
C8_2 C 0.5345(6) 0.6719(5) 0.7298(3) 0.141(4) Uani 1 1 d D U . . .
C9_2 C 0.3696(7) 0.7188(6) 0.6944(3) 0.182(5) Uani 1 1 d D U . . .
C10_2 C 0.4270(6) 0.7616(6) 0.6660(3) 0.159(5) Uani 1 1 d D U . . .
H10_2 H 0.390080 0.793773 0.645130 0.190 Uiso 1 1 calc R U . . .
C11_2 C 0.5364(6) 0.7594(5) 0.6668(3) 0.140(4) Uani 1 1 d D U . . .
C12_2 C 0.5906(6) 0.7150(5) 0.6998(3) 0.146(4) Uani 1 1 d D U . . .
C13_2 C 0.5974(6) 0.8014(5) 0.6370(3) 0.148(4) Uani 1 1 d D U . . .
H13_2 H 0.562248 0.831966 0.614824 0.178 Uiso 1 1 calc R U . . .
C14_2 C 0.7045(6) 0.7999(6) 0.6389(3) 0.153(5) Uani 1 1 d D U . . .
C15_2 C 0.7588(6) 0.7543(5) 0.6713(3) 0.139(4) Uani 1 1 d D U . . .
C16_2 C 0.7020(6) 0.7117(5) 0.7014(3) 0.146(4) Uani 1 1 d D U . . .
C17_2 C 0.8675(6) 0.7515(5) 0.6731(3) 0.146(4) Uani 1 1 d D U . . .
C18_2 C 0.9225(7) 0.7088(5) 0.7050(3) 0.157(5) Uani 1 1 d D U . . .
H18_2 H 0.996924 0.708285 0.705688 0.188 Uiso 1 1 calc R U . . .
C19_2 C 0.8677(6) 0.6653(6) 0.7372(3) 0.156(5) Uani 1 1 d D U . . .
C20_2 C 0.7567(6) 0.6658(6) 0.7348(3) 0.155(5) Uani 1 1 d D U . . .
C21_2 C 0.9237(6) 0.6174(6) 0.7703(3) 0.154(4) Uani 1 1 d D U . . .
C22_2 C 0.8641(6) 0.5774(6) 0.8003(3) 0.162(5) Uani 1 1 d D U . . .
H22_2 H 0.899191 0.548749 0.823324 0.195 Uiso 1 1 calc R U . . .
C23_2 C 0.7552(6) 0.5769(6) 0.7984(3) 0.152(5) Uani 1 1 d D U . . .
C24_2 C 0.7002(6) 0.6228(5) 0.7655(3) 0.141(4) Uani 1 1 d D U . . .
C25_2 C 0.5288(6) 0.4951(5) 0.8599(3) 0.144(4) Uani 1 1 d D U . . .
C26_2 C 0.3625(7) 0.5414(6) 0.8237(3) 0.153(5) Uani 1 1 d D U . . .
C27_2 C 0.7633(7) 0.8399(6) 0.6028(3) 0.153(5) Uani 1 1 d D U . . .
C28_2 C 0.9292(7) 0.7940(6) 0.6410(3) 0.170(5) Uani 1 1 d D U . . .
C29_2 C 0.3632(7) 0.4507(6) 0.8862(3) 0.144(3) Uani 1 1 d D U . . .
C30_2 C 0.3199(7) 0.4619(6) 0.9264(3) 0.144(3) Uani 1 1 d D U . . .
C31_2 C 0.2689(7) 0.4093(6) 0.9524(3) 0.149(3) Uani 1 1 d D U . . .
H31_2 H 0.235375 0.414938 0.980570 0.178 Uiso 1 1 calc R U . . .
C32_2 C 0.2680(9) 0.3522(7) 0.9373(3) 0.159(4) Uani 1 1 d D U . . .
H32_2 H 0.232345 0.319082 0.954882 0.191 Uiso 1 1 calc R U . . .
C33_2 C 0.3169(7) 0.3414(6) 0.8976(3) 0.157(3) Uani 1 1 d D U . . .
H33_2 H 0.318540 0.300176 0.888252 0.188 Uiso 1 1 calc R U . . .
C34_2 C 0.3649(7) 0.3910(6) 0.8706(3) 0.147(3) Uani 1 1 d D U . . .
C35_2 C 0.3197(7) 0.5233(6) 0.9453(3) 0.144(3) Uani 1 1 d D U . . .
C36_2 C 0.2891(8) 0.5859(6) 0.9228(3) 0.149(3) Uani 1 1 d D U . . .
H36_2 H 0.264579 0.591209 0.894646 0.178 Uiso 1 1 calc R U . . .
C37_2 C 0.2943(8) 0.6413(6) 0.9413(3) 0.151(4) Uani 1 1 d D U . . .
H37_2 H 0.265746 0.684169 0.927364 0.181 Uiso 1 1 calc R U . . .
C38_2 C 0.3416(8) 0.6339(6) 0.9805(3) 0.151(3) Uani 1 1 d D U . . .
C39_2 C 0.3658(8) 0.5710(6) 1.0039(3) 0.153(4) Uani 1 1 d D U . . .
H39_2 H 0.385491 0.565754 1.032797 0.183 Uiso 1 1 calc R U . . .
C40_2 C 0.3616(8) 0.5157(6) 0.9857(3) 0.149(3) Uani 1 1 d D U . . .
H40_2 H 0.387116 0.472752 1.000503 0.179 Uiso 1 1 calc R U . . .
C41_2 C 0.3527(9) 0.6943(6) 0.9997(4) 0.171(4) Uani 1 1 d D U . . .
C42_2 C 0.3638(14) 0.7536(7) 0.9653(4) 0.229(7) Uani 1 1 d D U . . .
H42A_2 H 0.427012 0.743194 0.945020 0.344 Uiso 1 1 calc R U . . .
H42B_2 H 0.299823 0.765286 0.949211 0.344 Uiso 1 1 calc R U . . .
H42C_2 H 0.371879 0.790872 0.979115 0.344 Uiso 1 1 calc R U . . .
C43_2 C 0.4555(18) 0.6821(9) 1.0223(8) 0.373(14) Uani 1 1 d D U . . .
H43A_2 H 0.516539 0.668387 1.001841 0.560 Uiso 1 1 calc R U . . .
H43B_2 H 0.464853 0.722890 1.031823 0.560 Uiso 1 1 calc R U . . .
H43C_2 H 0.451214 0.647133 1.047630 0.560 Uiso 1 1 calc R U . . .
C44_2 C 0.2573(19) 0.7149(12) 1.0277(8) 0.403(15) Uani 1 1 d D U . . .
H44A_2 H 0.244913 0.678315 1.051128 0.604 Uiso 1 1 calc R U . . .
H44B_2 H 0.267465 0.752965 1.040313 0.604 Uiso 1 1 calc R U . . .
H44C_2 H 0.195409 0.727379 1.010409 0.604 Uiso 1 1 calc R U . . .
C45_2 C 0.4235(7) 0.3792(6) 0.8285(3) 0.162(3) Uani 1 1 d D U . . .
C46_2 C 0.5298(8) 0.3456(7) 0.8267(4) 0.180(5) Uani 1 1 d D U . . .
H46_2 H 0.559163 0.325984 0.853443 0.216 Uiso 1 1 calc R U . . .
C47_2 C 0.5919(9) 0.3400(8) 0.7893(4) 0.206(6) Uani 1 1 d D U . . .
H47_2 H 0.665415 0.321081 0.789886 0.247 Uiso 1 1 calc R U . . .
C48_2 C 0.5476(10) 0.3620(7) 0.7497(4) 0.207(5) Uani 1 1 d D U . . .
C49_2 C 0.4410(10) 0.3963(7) 0.7505(4) 0.196(6) Uani 1 1 d D U . . .
H49_2 H 0.411216 0.416320 0.723987 0.235 Uiso 1 1 calc R U . . .
C50_2 C 0.3827(9) 0.4004(7) 0.7884(4) 0.203(6) Uani 1 1 d D U . . .
H50_2 H 0.309032 0.418923 0.787937 0.244 Uiso 1 1 calc R U . . .
C51_2 C 0.6104(12) 0.3592(8) 0.7051(4) 0.219(6) Uani 1 1 d D U . . .
C52_2 C 0.7261(11) 0.3263(10) 0.7103(5) 0.270(9) Uani 1 1 d D U . . .
H52A_2 H 0.727501 0.280707 0.725394 0.405 Uiso 1 1 calc R U . . .
H52B_2 H 0.765681 0.326064 0.681435 0.405 Uiso 1 1 calc R U . . .
H52C_2 H 0.759397 0.350998 0.727366 0.405 Uiso 1 1 calc R U . . .
C53_2 C 0.6265(16) 0.4250(9) 0.6824(5) 0.274(8) Uani 1 1 d D U . . .
H53A_2 H 0.659517 0.446922 0.701310 0.412 Uiso 1 1 calc R U . . .
H53B_2 H 0.673610 0.420690 0.655526 0.412 Uiso 1 1 calc R U . . .
H53C_2 H 0.557357 0.451316 0.675141 0.412 Uiso 1 1 calc R U . . .
C54_2 C 0.5601(15) 0.3251(9) 0.6766(5) 0.265(7) Uani 1 1 d D U . . .
H54A_2 H 0.549584 0.281129 0.692079 0.398 Uiso 1 1 calc R U . . .
H54B_2 H 0.490746 0.351208 0.669344 0.398 Uiso 1 1 calc R U . . .
H54C_2 H 0.606999 0.320582 0.649729 0.398 Uiso 1 1 calc R U . . .
C55_2 C 0.9465(8) 0.8524(6) 0.5675(3) 0.150(3) Uani 1 1 d D U . . .
C56_2 C 0.9781(7) 0.9140(6) 0.5611(3) 0.154(3) Uani 1 1 d D U . . .
C57_2 C 1.0637(8) 0.9239(7) 0.5270(3) 0.156(4) Uani 1 1 d D U . . .
H57_2 H 1.090267 0.964759 0.520740 0.187 Uiso 1 1 calc R U . . .
C58_2 C 1.1072(9) 0.8726(6) 0.5031(4) 0.161(4) Uani 1 1 d D U . . .
H58_2 H 1.161945 0.879618 0.480174 0.193 Uiso 1 1 calc R U . . .
C59_2 C 1.0733(8) 0.8140(6) 0.5120(3) 0.165(4) Uani 1 1 d D U . . .
H59_2 H 1.107014 0.780497 0.495517 0.197 Uiso 1 1 calc R U . . .
C60_2 C 0.9919(8) 0.7992(6) 0.5438(3) 0.153(3) Uani 1 1 d D U . . .
C61_2 C 0.9309(8) 0.9701(6) 0.5857(3) 0.153(3) Uani 1 1 d D U . . .
C62_2 C 0.9929(9) 0.9918(7) 0.6096(4) 0.162(3) Uani 1 1 d D U . . .
H62_2 H 1.063940 0.969159 0.612712 0.194 Uiso 1 1 calc R U . . .
C63_2 C 0.9559(9) 1.0468(7) 0.6302(4) 0.163(3) Uani 1 1 d D U . . .
H63_2 H 1.000601 1.062475 0.646870 0.195 Uiso 1 1 calc R U . . .
C64_2 C 0.8534(9) 1.0772(7) 0.6254(4) 0.168(3) Uani 1 1 d D U . . .
C65_2 C 0.7892(9) 1.0582(6) 0.6015(4) 0.161(4) Uani 1 1 d D U . . .
H65_2 H 0.719499 1.082617 0.597744 0.194 Uiso 1 1 calc R U . . .
C66_2 C 0.8256(8) 1.0008(6) 0.5814(3) 0.159(3) Uani 1 1 d D U . . .
H66_2 H 0.779759 0.984217 0.565789 0.191 Uiso 1 1 calc R U . . .
C67_2 C 0.8114(10) 1.1399(7) 0.6471(4) 0.181(4) Uani 1 1 d D U . . .
C68_2 C 0.7948(12) 1.2006(6) 0.6142(4) 0.202(5) Uani 1 1 d D U . . .
H68A_2 H 0.861606 1.205028 0.595693 0.302 Uiso 1 1 calc R U . . .
H68B_2 H 0.738735 1.197592 0.596052 0.302 Uiso 1 1 calc R U . . .
H68C_2 H 0.772890 1.239245 0.628969 0.302 Uiso 1 1 calc R U . . .
C69_2 C 0.8938(11) 1.1552(7) 0.6763(4) 0.206(5) Uani 1 1 d D U . . .
H69A_2 H 0.910050 1.117388 0.699389 0.309 Uiso 1 1 calc R U . . .
H69B_2 H 0.959748 1.163287 0.658146 0.309 Uiso 1 1 calc R U . . .
H69C_2 H 0.862596 1.194571 0.689425 0.309 Uiso 1 1 calc R U . . .
C70_2 C 0.7109(12) 1.1298(8) 0.6769(5) 0.229(6) Uani 1 1 d D U . . .
H70A_2 H 0.725571 1.089281 0.698109 0.343 Uiso 1 1 calc R U . . .
H70B_2 H 0.688065 1.167712 0.692441 0.343 Uiso 1 1 calc R U . . .
H70C_2 H 0.653910 1.126059 0.659525 0.343 Uiso 1 1 calc R U . . .
C71_2 C 0.9507(8) 0.7374(6) 0.5551(3) 0.162(4) Uani 1 1 d D U . . .
C72_2 C 0.8528(9) 0.7306(6) 0.5459(4) 0.177(5) Uani 1 1 d D U . . .
H72_2 H 0.811849 0.766285 0.528621 0.212 Uiso 1 1 calc R U . . .
C73_2 C 0.8099(9) 0.6720(6) 0.5614(5) 0.198(6) Uani 1 1 d D U . . .
H73_2 H 0.737541 0.670600 0.557653 0.238 Uiso 1 1 calc R U . . .
C74_2 C 0.8722(11) 0.6168(7) 0.5820(6) 0.222(7) Uani 1 1 d D U . . .
C75_2 C 0.9774(11) 0.6215(7) 0.5877(5) 0.220(7) Uani 1 1 d D U . . .
H75_2 H 1.022742 0.583981 0.601227 0.264 Uiso 1 1 calc R U . . .
C76_2 C 1.0157(10) 0.6803(6) 0.5739(4) 0.193(6) Uani 1 1 d D U . . .
H76_2 H 1.088077 0.682132 0.577270 0.232 Uiso 1 1 calc R U . . .
C77_2 C 0.8169(16) 0.5558(9) 0.5968(8) 0.302(10) Uani 1 1 d D U . . .
C78_2 C 0.7019(17) 0.5769(11) 0.6206(10) 0.391(15) Uani 1 1 d D U . . .
H78A_2 H 0.655275 0.604312 0.599262 0.587 Uiso 1 1 calc R U . . .
H78B_2 H 0.671114 0.537193 0.633579 0.587 Uiso 1 1 calc R U . . .
H78C_2 H 0.708250 0.602141 0.643480 0.587 Uiso 1 1 calc R U . . .
C79_2 C 0.799(4) 0.5225(16) 0.5604(11) 0.55(2) Uani 1 1 d D U . . .
H79A_2 H 0.755716 0.554229 0.539675 0.832 Uiso 1 1 calc R U . . .
H79B_2 H 0.867872 0.506184 0.545451 0.832 Uiso 1 1 calc R U . . .
H79C_2 H 0.760864 0.485273 0.572195 0.832 Uiso 1 1 calc R U . . .
C80_2 C 0.879(2) 0.5159(11) 0.6305(11) 0.52(2) Uani 1 1 d D U . . .
H80A_2 H 0.885831 0.542782 0.652497 0.779 Uiso 1 1 calc R U . . .
H80B_2 H 0.843773 0.478396 0.644333 0.779 Uiso 1 1 calc R U . . .
H80C_2 H 0.950781 0.499307 0.617589 0.779 Uiso 1 1 calc R U . . .
C81_2 C 0.2544(6) 0.7188(5) 0.6866(3) 0.166(3) Uani 1 1 d D U . . .
H81A_2 H 0.215293 0.764719 0.682899 0.199 Uiso 1 1 calc R U . . .
H81B_2 H 0.219232 0.693085 0.712332 0.199 Uiso 1 1 calc R U . . .
C82_2 C 0.2496(9) 0.6885(6) 0.6461(4) 0.191(4) Uani 1 1 d D U . . .
H82A_2 H 0.174105 0.685268 0.643589 0.230 Uiso 1 1 calc R U . . .
H82B_2 H 0.273905 0.718616 0.620102 0.230 Uiso 1 1 calc R U . . .
C83_2 C 0.3160(11) 0.6210(6) 0.6459(4) 0.202(4) Uani 1 1 d D U . . .
H83A_2 H 0.295572 0.591369 0.672905 0.242 Uiso 1 1 calc R U . . .
H83B_2 H 0.392437 0.624504 0.645954 0.242 Uiso 1 1 calc R U . . .
C84_2 C 0.3019(10) 0.5906(6) 0.6063(4) 0.199(4) Uani 1 1 d D U . . .
H84A_2 H 0.227129 0.582716 0.607806 0.239 Uiso 1 1 calc R U . . .
H84B_2 H 0.315492 0.622067 0.579307 0.239 Uiso 1 1 calc R U . . .
C85_2 C 0.3777(13) 0.5259(8) 0.6045(5) 0.233(6) Uani 1 1 d D U . . .
H85A_2 H 0.452024 0.533018 0.605413 0.280 Uiso 1 1 calc R U . . .
H85B_2 H 0.360106 0.493175 0.630278 0.280 Uiso 1 1 calc R U . . .
C86_2 C 0.3695(15) 0.4990(9) 0.5633(6) 0.261(7) Uani 1 1 d D U . . .
H86A_2 H 0.389825 0.531686 0.537906 0.314 Uiso 1 1 calc R U . . .
H86B_2 H 0.293748 0.495336 0.561867 0.314 Uiso 1 1 calc R U . . .
C87_2 C 0.4382(15) 0.4318(11) 0.5586(10) 0.334(12) Uani 1 1 d D U . . .
H87A_2 H 0.423736 0.418048 0.531473 0.401 Uiso 1 1 calc R U . . .
H87B_2 H 0.417446 0.398413 0.583461 0.401 Uiso 1 1 calc R U . . .
C88_2 C 0.5590(13) 0.4333(8) 0.5574(5) 0.234(8) Uani 1 1 d D U . . .
H88A_2 H 0.576940 0.472774 0.537018 0.281 Uiso 1 1 calc R U . . .
H88B_2 H 0.576327 0.437042 0.586802 0.281 Uiso 1 1 calc R U . . .
C89_2 C 0.6266(16) 0.3712(10) 0.5429(7) 0.284(11) Uani 1 1 d D U . . .
H89A_2 H 0.605905 0.332196 0.563066 0.341 Uiso 1 1 calc R U . . .
H89B_2 H 0.608239 0.368233 0.513552 0.341 Uiso 1 1 calc R U . . .
C90_2 C 0.7479(16) 0.3667(11) 0.5412(8) 0.315(12) Uani 1 1 d D U . . .
H90A_2 H 0.783112 0.325175 0.531573 0.473 Uiso 1 1 calc R U . . .
H90B_2 H 0.770308 0.404134 0.520603 0.473 Uiso 1 1 calc R U . . .
H90C_2 H 0.767966 0.367982 0.570275 0.473 Uiso 1 1 calc R U . . .
C91_2 C 1.0439(7) 0.6089(6) 0.7708(3) 0.180(4) Uani 1 1 d D U . . .
H91A_2 H 1.064809 0.653059 0.768255 0.217 Uiso 1 1 calc R U . . .
H91B_2 H 1.063878 0.583309 0.799331 0.217 Uiso 1 1 calc R U . . .
C92_2 C 1.1056(8) 0.5747(6) 0.7354(4) 0.195(4) Uani 1 1 d D U . . .
H92A_2 H 1.182822 0.574739 0.736653 0.234 Uiso 1 1 calc R U . . .
H92B_2 H 1.085405 0.600136 0.706906 0.234 Uiso 1 1 calc R U . . .
C93_2 C 1.0882(12) 0.5044(6) 0.7378(4) 0.221(5) Uani 1 1 d D U . . .
H93A_2 H 1.011522 0.504216 0.735605 0.266 Uiso 1 1 calc R U . . .
H93B_2 H 1.106790 0.478982 0.766558 0.266 Uiso 1 1 calc R U . . .
C94_2 C 1.1558(11) 0.4701(7) 0.7014(4) 0.216(5) Uani 1 1 d D U . . .
H94A_2 H 1.138444 0.497052 0.672997 0.259 Uiso 1 1 calc R U . . .
H94B_2 H 1.232198 0.470344 0.704276 0.259 Uiso 1 1 calc R U . . .
C95_2 C 1.1421(16) 0.3994(9) 0.7004(7) 0.291(9) Uani 1 1 d D U . . .
H95A_2 H 1.065828 0.398175 0.697887 0.349 Uiso 1 1 calc R U . . .
H95B_2 H 1.162165 0.371323 0.728151 0.349 Uiso 1 1 calc R U . . .
C96_2 C 1.2103(15) 0.3707(14) 0.6624(8) 0.356(13) Uani 1 1 d D U . . .
H96A_2 H 1.252981 0.404414 0.646654 0.427 Uiso 1 1 calc R U . . .
H96B_2 H 1.261342 0.332128 0.674745 0.427 Uiso 1 1 calc R U . . .
C97_2 C 1.153(3) 0.349(3) 0.6297(9) 0.58(4) Uani 1 1 d D U . . .
H97A_2 H 1.089125 0.382817 0.622363 0.691 Uiso 1 1 calc R U . . .
H97B_2 H 1.127621 0.306894 0.642316 0.691 Uiso 1 1 calc R U . . .
C98_2 C 1.227(2) 0.340(2) 0.5881(10) 0.51(2) Uani 1 1 d D U . . .
H98A_2 H 1.286142 0.366316 0.586227 0.613 Uiso 1 1 calc R U . . .
H98B_2 H 1.259293 0.293185 0.589078 0.613 Uiso 1 1 calc R U . . .
C99_2 C 1.164(3) 0.364(2) 0.5480(8) 0.55(3) Uani 1 1 d D U . . .
H99A_2 H 1.203451 0.344843 0.522791 0.656 Uiso 1 1 calc R U . . .
H99B_2 H 1.155758 0.412775 0.540594 0.656 Uiso 1 1 calc R U . . .
C100_2 C 1.051(3) 0.3427(13) 0.5570(13) 0.44(2) Uani 1 1 d D U . . .
H10A_2 H 1.011329 0.358273 0.530974 0.661 Uiso 1 1 calc R U . . .
H10B_2 H 1.058474 0.294394 0.563861 0.661 Uiso 1 1 calc R U . . .
H10C_2 H 1.010844 0.362235 0.581640 0.661 Uiso 1 1 calc R U . . .

loop_
_atom_site_aniso_label
_atom_site_aniso_U_11
_atom_site_aniso_U_22
_atom_site_aniso_U_33
_atom_site_aniso_U_23
_atom_site_aniso_U_13
_atom_site_aniso_U_12
O1_1 0.101(4) 0.242(7) 0.135(5) 0.121(5) -0.035(3) -0.068(4)
O2_1 0.097(4) 0.278(8) 0.131(5) 0.124(5) -0.043(3) -0.073(5)
O3_1 0.103(4) 0.232(7) 0.110(4) 0.092(5) -0.027(3) -0.059(4)
O4_1 0.091(3) 0.245(8) 0.128(5) 0.102(5) -0.015(3) -0.051(4)
N1_1 0.086(4) 0.223(7) 0.124(5) 0.097(5) -0.035(4) -0.053(4)
N2_1 0.094(4) 0.211(8) 0.116(4) 0.102(5) -0.035(4) -0.055(5)
C1_1 0.098(4) 0.182(9) 0.134(7) 0.084(7) -0.039(5) -0.048(6)
C2_1 0.095(4) 0.193(10) 0.131(7) 0.086(6) -0.045(5) -0.059(6)
C3_1 0.099(4) 0.179(9) 0.122(6) 0.070(6) -0.042(5) -0.055(5)
C4_1 0.093(4) 0.163(8) 0.109(6) 0.060(5) -0.029(4) -0.038(5)
C5_1 0.088(4) 0.209(10) 0.133(7) 0.088(7) -0.029(5) -0.040(6)
C6_1 0.089(5) 0.257(13) 0.143(8) 0.117(8) -0.032(5) -0.052(6)
C7_1 0.088(4) 0.186(9) 0.126(7) 0.080(6) -0.031(5) -0.043(5)
C8_1 0.098(5) 0.208(10) 0.127(7) 0.089(7) -0.044(5) -0.065(6)
C9_1 0.095(4) 0.201(10) 0.130(7) 0.084(6) -0.038(4) -0.054(5)
C10_1 0.098(5) 0.210(11) 0.167(9) 0.113(8) -0.041(6) -0.060(6)
C11_1 0.090(4) 0.221(10) 0.121(6) 0.097(7) -0.032(5) -0.068(6)
C12_1 0.095(4) 0.172(9) 0.112(6) 0.073(6) -0.030(4) -0.053(5)
C13_1 0.095(4) 0.204(10) 0.101(6) 0.086(6) -0.024(4) -0.055(6)
C14_1 0.086(4) 0.177(9) 0.123(6) 0.078(6) -0.037(4) -0.036(5)
C15_1 0.088(4) 0.194(9) 0.104(6) 0.066(6) -0.023(4) -0.051(5)
C16_1 0.087(4) 0.206(10) 0.127(7) 0.090(6) -0.032(5) -0.052(5)
C17_1 0.091(4) 0.179(9) 0.135(7) 0.072(6) -0.035(5) -0.045(5)
C18_1 0.095(5) 0.191(10) 0.143(8) 0.086(7) -0.041(5) -0.054(6)
C19_1 0.078(4) 0.209(10) 0.116(6) 0.081(6) -0.026(4) -0.040(5)
C20_1 0.090(4) 0.212(10) 0.116(6) 0.085(6) -0.033(5) -0.051(5)
C21_1 0.076(4) 0.210(10) 0.143(7) 0.092(7) -0.029(4) -0.044(5)
C22_1 0.093(5) 0.217(11) 0.136(7) 0.104(7) -0.039(5) -0.061(6)
C23_1 0.086(4) 0.216(10) 0.124(7) 0.092(7) -0.034(5) -0.050(6)
C24_1 0.084(4) 0.199(10) 0.118(6) 0.080(6) -0.031(4) -0.042(5)
C25_1 0.085(4) 0.198(10) 0.108(6) 0.075(6) -0.021(4) -0.042(5)
C26_1 0.086(4) 0.201(10) 0.124(7) 0.076(6) -0.031(5) -0.050(5)
C27_1 0.091(4) 0.197(10) 0.124(7) 0.093(6) -0.030(4) -0.049(6)
C28_1 0.092(4) 0.213(10) 0.109(6) 0.087(6) -0.026(4) -0.057(6)
C29_1 0.072(5) 0.214(8) 0.133(6) 0.090(5) -0.031(5) -0.053(5)
C30_1 0.110(7) 0.204(7) 0.130(5) 0.098(4) -0.042(5) -0.060(6)
C31_1 0.085(6) 0.202(9) 0.146(7) 0.094(6) -0.037(5) -0.056(6)
C32_1 0.097(7) 0.214(9) 0.141(7) 0.087(7) -0.043(6) -0.042(7)
C33_1 0.105(6) 0.217(8) 0.130(6) 0.095(6) -0.038(5) -0.052(5)
C34_1 0.085(6) 0.218(8) 0.121(5) 0.091(5) -0.027(4) -0.053(5)
C35_1 0.100(6) 0.204(7) 0.118(5) 0.099(4) -0.039(4) -0.053(6)
C36_1 0.101(7) 0.211(8) 0.121(7) 0.097(6) -0.043(5) -0.052(6)
C37_1 0.127(8) 0.201(8) 0.131(7) 0.108(6) -0.031(5) -0.049(7)
C38_1 0.089(5) 0.242(8) 0.133(6) 0.109(5) -0.036(4) -0.045(5)
C39_1 0.093(7) 0.252(8) 0.102(6) 0.117(5) -0.023(5) -0.047(6)
C40_1 0.068(5) 0.235(8) 0.143(7) 0.114(6) -0.028(4) -0.050(6)
C41_1 0.129(7) 0.248(9) 0.126(6) 0.103(6) -0.030(5) -0.043(7)
C42_1 0.189(11) 0.247(10) 0.157(9) 0.114(8) -0.063(9) -0.052(9)
C43_1 0.107(6) 0.246(14) 0.229(13) 0.061(10) -0.037(7) -0.036(7)
C44_1 0.145(9) 0.280(13) 0.133(7) 0.100(6) -0.043(6) -0.060(9)
C45_1 0.098(6) 0.226(9) 0.124(5) 0.093(5) -0.039(4) -0.044(6)
C46_1 0.120(7) 0.267(14) 0.139(7) 0.073(8) -0.035(6) -0.077(8)
C47_1 0.140(8) 0.237(13) 0.149(7) 0.089(8) -0.048(6) -0.075(8)
C48_1 0.123(7) 0.240(12) 0.139(6) 0.070(7) -0.046(5) -0.047(7)
C49_1 0.160(9) 0.288(16) 0.129(6) 0.079(9) -0.033(7) -0.104(9)
C50_1 0.140(8) 0.300(15) 0.120(5) 0.093(8) -0.039(6) -0.097(9)
C51_1 0.197(11) 0.214(12) 0.168(8) 0.032(8) -0.057(9) -0.055(10)
C52_1 0.264(13) 0.56(3) 0.202(16) 0.068(19) -0.099(13) -0.222(18)
C53_1 0.60(4) 0.370(19) 0.48(4) -0.17(2) -0.39(3) 0.21(3)
C54_1 0.38(3) 0.377(19) 0.140(10) 0.112(12) -0.108(13) -0.184(19)
C55_1 0.077(4) 0.206(7) 0.105(6) 0.077(5) -0.017(4) -0.057(5)
C56_1 0.101(5) 0.198(7) 0.087(5) 0.087(4) -0.032(4) -0.053(5)
C57_1 0.119(6) 0.212(9) 0.094(6) 0.072(5) -0.034(5) -0.071(6)
C58_1 0.096(5) 0.188(9) 0.101(6) 0.076(5) -0.028(5) -0.055(6)
C59_1 0.085(5) 0.206(8) 0.119(6) 0.084(5) -0.033(4) -0.044(5)
C60_1 0.086(4) 0.198(6) 0.111(6) 0.081(4) -0.026(4) -0.058(5)
C61_1 0.097(5) 0.194(7) 0.091(6) 0.085(4) -0.038(4) -0.045(5)
C62_1 0.105(5) 0.216(10) 0.110(8) 0.074(6) -0.035(5) -0.035(7)
C63_1 0.124(6) 0.213(11) 0.113(8) 0.068(6) -0.046(6) -0.026(7)
C64_1 0.145(7) 0.220(8) 0.110(7) 0.082(6) -0.070(6) -0.034(7)
C65_1 0.124(6) 0.205(10) 0.136(9) 0.094(6) -0.059(5) -0.068(7)
C66_1 0.108(5) 0.212(9) 0.109(7) 0.086(5) -0.044(5) -0.059(6)
C67_1 0.212(10) 0.240(9) 0.104(7) 0.076(6) -0.069(6) -0.069(9)
C68_1 0.204(12) 0.220(9) 0.159(10) 0.076(8) -0.054(9) -0.069(10)
C69_1 0.45(2) 0.254(16) 0.193(13) 0.034(10) 0.082(16) -0.114(19)
C70_1 0.244(12) 0.33(2) 0.36(2) -0.12(2) -0.184(14) 0.038(15)
C71_1 0.106(4) 0.209(7) 0.121(7) 0.094(6) -0.041(5) -0.048(5)
C72_1 0.113(6) 0.215(9) 0.132(7) 0.091(8) -0.031(6) -0.058(5)
C73_1 0.133(5) 0.185(9) 0.155(9) 0.063(8) -0.033(7) -0.054(6)
C74_1 0.123(5) 0.221(9) 0.164(9) 0.099(8) -0.052(6) -0.048(6)
C75_1 0.118(6) 0.206(10) 0.169(10) 0.078(9) -0.029(7) -0.037(5)
C76_1 0.098(4) 0.214(9) 0.129(7) 0.090(7) -0.036(5) -0.046(5)
C77_1 0.168(9) 0.180(11) 0.173(10) 0.051(7) -0.062(7) -0.032(6)
C78_1 0.186(13) 0.223(14) 0.324(19) 0.039(12) -0.154(13) -0.012(9)
C79_1 0.239(15) 0.219(13) 0.201(12) 0.103(11) -0.063(10) -0.060(10)
C80_1 0.30(2) 0.278(17) 0.144(10) 0.081(9) -0.043(9) 0.050(13)
C81_1 0.089(5) 0.295(13) 0.169(9) 0.133(7) -0.034(6) -0.068(7)
C82_1 0.085(8) 0.41(2) 0.304(18) 0.012(15) 0.011(9) -0.085(11)
C83_1 0.119(10) 0.371(19) 0.214(14) 0.073(10) -0.034(9) -0.073(12)
C84_1 0.111(10) 0.41(2) 0.231(16) 0.054(12) -0.028(9) -0.074(11)
C85_1 0.22(2) 0.53(4) 0.38(3) -0.08(3) 0.023(19) -0.16(2)
C86_1 0.183(18) 0.61(3) 0.38(3) -0.11(2) 0.017(17) -0.18(2)
C87_1 0.31(3) 0.50(3) 0.33(3) -0.010(19) -0.06(2) -0.18(3)
C88_1 0.64(5) 0.40(3) 0.24(3) -0.10(2) -0.04(3) -0.05(3)
C89_1 0.75(6) 0.44(3) 0.18(2) -0.12(2) 0.06(3) -0.14(4)
C90_1 0.91(7) 0.31(3) 0.162(17) 0.045(18) 0.02(3) -0.17(3)
C91_1 0.082(5) 0.307(11) 0.131(7) 0.123(7) -0.033(5) -0.075(6)
C92_1 0.138(9) 0.287(10) 0.184(10) 0.118(8) -0.062(8) -0.104(8)
C93_1 0.165(11) 0.265(10) 0.251(14) 0.119(9) -0.108(11) -0.109(9)
C94_1 0.103(7) 0.306(11) 0.160(9) 0.112(8) -0.032(7) -0.072(8)
C95_1 0.26(2) 0.339(17) 0.42(3) -0.002(18) -0.13(2) -0.034(18)
C96_1 0.248(18) 0.36(2) 0.41(3) 0.007(19) -0.078(17) -0.129(18)
C97_1 0.32(2) 0.25(2) 0.37(2) 0.097(18) -0.120(18) -0.110(19)
C98_1 0.33(2) 0.30(3) 0.44(4) -0.08(3) -0.02(2) -0.07(2)
C99_1 0.45(3) 0.46(5) 0.38(4) -0.16(4) -0.01(3) -0.17(4)
C100_1 0.45(3) 0.38(4) 0.44(4) -0.15(3) 0.10(3) -0.12(4)
O1_2 0.100(4) 0.214(7) 0.130(5) 0.096(5) -0.033(3) -0.048(4)
O2_2 0.092(3) 0.226(7) 0.131(5) 0.094(5) -0.031(3) -0.046(4)
O3_2 0.099(4) 0.241(8) 0.131(5) 0.103(5) -0.029(3) -0.054(4)
O4_2 0.096(4) 0.242(8) 0.128(5) 0.105(5) -0.033(3) -0.066(4)
N1_2 0.088(4) 0.216(7) 0.115(5) 0.090(5) -0.029(4) -0.059(5)
N2_2 0.097(4) 0.200(8) 0.121(5) 0.091(5) -0.032(3) -0.049(4)
C1_2 0.088(4) 0.190(10) 0.123(7) 0.071(6) -0.020(5) -0.044(5)
C2_2 0.092(4) 0.192(10) 0.134(7) 0.071(6) -0.027(5) -0.057(6)
C3_2 0.091(4) 0.192(10) 0.121(7) 0.061(6) -0.025(4) -0.049(5)
C4_2 0.080(4) 0.199(10) 0.131(7) 0.073(6) -0.017(4) -0.036(5)
C5_2 0.089(4) 0.183(9) 0.119(6) 0.071(6) -0.022(4) -0.037(5)
C6_2 0.096(5) 0.268(13) 0.143(8) 0.119(8) -0.039(5) -0.069(7)
C7_2 0.088(4) 0.212(10) 0.107(6) 0.079(6) -0.025(4) -0.048(5)
C8_2 0.080(4) 0.201(10) 0.117(6) 0.065(6) -0.020(4) -0.043(5)
C9_2 0.088(5) 0.285(13) 0.141(7) 0.119(8) -0.043(5) -0.073(7)
C10_2 0.085(4) 0.215(11) 0.136(7) 0.098(7) -0.025(5) -0.034(6)
C11_2 0.082(4) 0.186(9) 0.130(7) 0.069(6) -0.033(5) -0.041(5)
C12_2 0.091(4) 0.184(9) 0.139(7) 0.086(6) -0.041(5) -0.047(5)
C13_2 0.091(4) 0.185(10) 0.139(7) 0.083(7) -0.031(5) -0.037(5)
C14_2 0.090(4) 0.200(10) 0.141(7) 0.089(7) -0.036(5) -0.051(6)
C15_2 0.088(4) 0.181(9) 0.129(7) 0.079(6) -0.036(5) -0.053(5)
C16_2 0.082(4) 0.191(10) 0.140(7) 0.084(6) -0.026(5) -0.051(5)
C17_2 0.094(4) 0.206(10) 0.116(6) 0.087(6) -0.038(5) -0.063(6)
C18_2 0.092(5) 0.222(11) 0.127(7) 0.095(7) -0.031(5) -0.057(6)
C19_2 0.093(4) 0.221(11) 0.129(7) 0.099(7) -0.037(5) -0.067(6)
C20_2 0.093(5) 0.206(10) 0.140(7) 0.093(7) -0.037(5) -0.059(6)
C21_2 0.092(4) 0.221(10) 0.122(7) 0.094(6) -0.031(4) -0.060(5)
C22_2 0.087(4) 0.241(11) 0.121(7) 0.106(7) -0.023(5) -0.049(6)
C23_2 0.094(5) 0.215(11) 0.123(7) 0.085(7) -0.033(5) -0.056(6)
C24_2 0.086(4) 0.185(9) 0.128(7) 0.074(6) -0.025(4) -0.046(5)
C25_2 0.089(4) 0.208(10) 0.111(6) 0.073(6) -0.024(4) -0.044(5)
C26_2 0.093(5) 0.209(10) 0.128(7) 0.087(7) -0.029(5) -0.050(6)
C27_2 0.096(4) 0.211(11) 0.123(7) 0.088(7) -0.029(4) -0.047(6)
C28_2 0.098(5) 0.237(12) 0.143(7) 0.113(8) -0.034(5) -0.068(7)
C29_2 0.087(5) 0.207(7) 0.118(5) 0.083(4) -0.040(4) -0.059(6)
C30_2 0.087(5) 0.196(7) 0.120(5) 0.086(4) -0.028(4) -0.044(6)
C31_2 0.094(5) 0.199(8) 0.128(6) 0.090(6) -0.038(5) -0.054(7)
C32_2 0.127(7) 0.208(9) 0.121(7) 0.085(7) -0.027(5) -0.068(8)
C33_2 0.099(6) 0.223(8) 0.131(6) 0.076(6) -0.034(5) -0.070(6)
C34_2 0.092(5) 0.205(8) 0.125(5) 0.081(5) -0.038(4) -0.058(6)
C35_2 0.103(6) 0.193(6) 0.102(5) 0.094(4) -0.021(4) -0.044(6)
C36_2 0.110(6) 0.200(7) 0.111(6) 0.093(5) -0.036(5) -0.055(7)
C37_2 0.119(7) 0.191(7) 0.115(6) 0.098(6) -0.024(5) -0.066(7)
C38_2 0.106(6) 0.198(7) 0.120(6) 0.079(5) -0.034(5) -0.038(6)
C39_2 0.121(7) 0.193(8) 0.115(7) 0.093(5) -0.030(6) -0.053(8)
C40_2 0.108(6) 0.202(8) 0.107(6) 0.088(6) -0.032(5) -0.041(8)
C41_2 0.150(8) 0.199(8) 0.145(8) 0.075(6) -0.029(6) -0.066(8)
C42_2 0.280(17) 0.234(11) 0.167(11) 0.104(9) -0.078(10) -0.119(13)
C43_2 0.45(2) 0.247(18) 0.46(3) 0.098(19) -0.36(2) -0.10(2)
C44_2 0.41(2) 0.43(3) 0.40(3) -0.18(2) 0.24(2) -0.24(2)
C45_2 0.099(5) 0.234(10) 0.131(5) 0.076(5) -0.027(4) -0.061(5)
C46_2 0.104(6) 0.250(14) 0.156(7) 0.070(9) -0.028(5) -0.037(6)
C47_2 0.112(7) 0.303(16) 0.162(7) 0.089(10) -0.014(5) -0.051(8)
C48_2 0.167(8) 0.248(14) 0.153(6) 0.100(8) -0.006(6) -0.031(8)
C49_2 0.159(8) 0.273(16) 0.124(6) 0.075(9) -0.038(6) -0.042(8)
C50_2 0.132(7) 0.299(16) 0.130(6) 0.111(9) -0.028(5) -0.039(8)
C51_2 0.166(8) 0.307(16) 0.155(8) 0.066(9) -0.010(7) -0.063(10)
C52_2 0.145(8) 0.43(2) 0.184(13) 0.086(14) 0.004(8) -0.072(10)
C53_2 0.272(18) 0.368(16) 0.149(11) 0.117(12) -0.013(11) -0.121(13)
C54_2 0.225(16) 0.349(19) 0.201(13) 0.040(13) -0.074(12) -0.040(15)
C55_2 0.097(6) 0.218(8) 0.114(6) 0.081(5) -0.037(4) -0.056(6)
C56_2 0.096(6) 0.206(7) 0.126(7) 0.103(5) -0.041(4) -0.047(5)
C57_2 0.104(7) 0.222(10) 0.118(8) 0.087(6) -0.039(5) -0.058(7)
C58_2 0.106(7) 0.227(11) 0.119(8) 0.095(6) -0.032(5) -0.056(7)
C59_2 0.121(7) 0.225(9) 0.123(7) 0.078(6) -0.025(5) -0.058(6)
C60_2 0.102(6) 0.219(7) 0.109(7) 0.090(5) -0.034(4) -0.053(6)
C61_2 0.099(6) 0.198(8) 0.132(7) 0.103(5) -0.032(5) -0.056(5)
C62_2 0.100(6) 0.222(10) 0.136(9) 0.096(6) -0.017(5) -0.072(6)
C63_2 0.117(6) 0.239(11) 0.108(8) 0.091(6) -0.029(6) -0.069(7)
C64_2 0.114(6) 0.226(8) 0.131(7) 0.105(5) -0.019(5) -0.066(6)
C65_2 0.109(7) 0.203(9) 0.133(8) 0.113(6) -0.035(5) -0.045(6)
C66_2 0.106(5) 0.213(9) 0.118(7) 0.113(5) -0.025(5) -0.045(6)
C67_2 0.142(8) 0.221(9) 0.149(9) 0.099(6) -0.030(6) -0.065(7)
C68_2 0.236(14) 0.226(10) 0.128(8) 0.079(7) -0.075(8) -0.064(10)
C69_2 0.192(11) 0.235(11) 0.166(9) 0.104(8) -0.075(8) -0.062(10)
C70_2 0.186(10) 0.237(14) 0.235(15) 0.042(10) 0.030(9) -0.070(10)
C71_2 0.118(6) 0.221(7) 0.127(7) 0.079(6) -0.043(6) -0.060(6)
C72_2 0.146(8) 0.234(10) 0.138(8) 0.085(9) -0.066(7) -0.075(7)
C73_2 0.118(7) 0.225(11) 0.229(14) 0.079(11) -0.046(8) -0.062(7)
C74_2 0.164(9) 0.207(11) 0.268(17) 0.084(11) -0.059(10) -0.055(8)
C75_2 0.194(10) 0.239(11) 0.206(13) 0.112(12) -0.106(11) -0.068(9)
C76_2 0.161(9) 0.218(10) 0.179(11) 0.076(10) -0.070(9) -0.044(7)
C77_2 0.243(15) 0.233(15) 0.40(3) 0.098(14) -0.024(15) -0.099(12)
C78_2 0.237(15) 0.35(3) 0.51(4) 0.16(2) 0.03(2) -0.121(16)
C79_2 0.74(7) 0.37(4) 0.63(5) -0.10(3) 0.03(3) -0.34(4)
C80_2 0.31(2) 0.31(2) 0.86(5) 0.36(3) -0.24(3) -0.177(19)
C81_2 0.079(4) 0.239(9) 0.134(6) 0.118(5) -0.027(5) -0.045(5)
C82_2 0.123(8) 0.245(10) 0.188(9) 0.095(7) -0.072(7) -0.073(6)
C83_2 0.154(10) 0.256(10) 0.170(9) 0.090(7) -0.056(8) -0.062(8)
C84_2 0.145(9) 0.265(11) 0.160(9) 0.092(7) -0.035(8) -0.070(8)
C85_2 0.182(13) 0.291(14) 0.204(13) 0.053(10) -0.047(12) -0.049(10)
C86_2 0.243(16) 0.313(18) 0.207(14) 0.045(11) -0.069(15) -0.042(13)
C87_2 0.269(15) 0.35(2) 0.39(3) -0.06(2) -0.05(2) -0.044(16)
C88_2 0.267(14) 0.219(15) 0.184(14) 0.076(12) -0.062(13) -0.033(11)
C89_2 0.320(19) 0.258(19) 0.224(18) 0.061(15) -0.047(19) 0.006(17)
C90_2 0.314(18) 0.29(2) 0.28(2) 0.051(19) -0.04(2) 0.025(19)
C91_2 0.092(5) 0.281(10) 0.128(7) 0.127(6) -0.044(5) -0.059(6)
C92_2 0.098(6) 0.290(10) 0.156(8) 0.114(7) -0.028(5) -0.060(7)
C93_2 0.179(12) 0.281(10) 0.166(10) 0.109(8) -0.050(8) -0.059(10)
C94_2 0.174(12) 0.338(12) 0.129(9) 0.084(8) -0.059(7) -0.114(11)
C95_2 0.193(17) 0.372(18) 0.31(2) -0.022(17) 0.003(15) -0.115(17)
C96_2 0.170(17) 0.41(3) 0.46(3) -0.06(2) 0.064(19) -0.041(19)
C97_2 0.61(7) 0.69(7) 0.46(3) -0.25(4) -0.01(3) -0.06(5)
C98_2 0.46(4) 0.59(6) 0.52(4) -0.16(5) 0.03(3) -0.16(4)
C99_2 0.57(5) 0.72(7) 0.46(3) -0.30(5) 0.00(4) -0.24(5)
C100_2 0.44(4) 0.24(2) 0.64(7) -0.14(3) -0.04(4) 0.02(3)

_geom_special_details            
;
 All esds (except the esd in the dihedral angle between two l.s. planes)
 are estimated using the full covariance matrix.  The cell esds are taken
 into account individually in the estimation of esds in distances, angles
 and torsion angles; correlations between esds in cell parameters are only
 used when they are defined by crystal symmetry.  An approximate (isotropic)
 treatment of cell esds is used for estimating esds involving l.s. planes.
;

loop_
_geom_bond_atom_site_label_1
_geom_bond_atom_site_label_2
_geom_bond_distance
_geom_bond_site_symmetry_2
_geom_bond_publ_flag
O1_1 C25_1 1.205(8) . ?
O2_1 C26_1 1.229(9) . ?
O3_1 C27_1 1.211(8) . ?
O4_1 C28_1 1.209(9) . ?
N1_1 C26_1 1.405(9) . ?
N1_1 C25_1 1.410(9) . ?
N1_1 C29_1 1.471(10) . ?
N2_1 C28_1 1.401(9) . ?
N2_1 C27_1 1.405(9) . ?
N2_1 C55_1 1.456(10) . ?
C1_1 C2_1 1.330(10) . ?
C1_1 C23_1 1.432(10) . ?
C1_1 H1_1 0.9500 . ?
C2_1 C3_1 1.420(10) . ?
C2_1 C25_1 1.482(9) . ?
C3_1 C5_1 1.388(10) . ?
C3_1 C4_1 1.411(10) . ?
C4_1 C24_1 1.400(10) . ?
C4_1 C8_1 1.435(9) . ?
C5_1 C6_1 1.380(10) . ?
C5_1 C26_1 1.474(10) . ?
C6_1 C7_1 1.416(10) . ?
C6_1 H6_1 0.9500 . ?
C7_1 C8_1 1.422(10) . ?
C7_1 C9_1 1.440(10) . ?
C8_1 C12_1 1.408(9) . ?
C9_1 C10_1 1.380(10) . ?
C9_1 C81_1 1.508(11) . ?
C10_1 C11_1 1.408(10) . ?
C10_1 H10_1 0.9500 . ?
C11_1 C12_1 1.395(9) . ?
C11_1 C13_1 1.437(10) . ?
C12_1 C16_1 1.420(10) . ?
C13_1 C14_1 1.372(10) . ?
C13_1 H13_1 0.9500 . ?
C14_1 C15_1 1.422(9) . ?
C14_1 C27_1 1.498(9) . ?
C15_1 C17_1 1.396(10) . ?
C15_1 C16_1 1.399(10) . ?
C16_1 C20_1 1.428(9) . ?
C17_1 C18_1 1.364(10) . ?
C17_1 C28_1 1.486(10) . ?
C18_1 C19_1 1.433(10) . ?
C18_1 H18_1 0.9500 . ?
C19_1 C20_1 1.402(10) . ?
C19_1 C21_1 1.468(10) . ?
C20_1 C24_1 1.426(10) . ?
C21_1 C22_1 1.369(10) . ?
C21_1 C91_1 1.509(10) . ?
C22_1 C23_1 1.420(10) . ?
C22_1 H22_1 0.9500 . ?
C23_1 C24_1 1.414(10) . ?
C29_1 C30_1 1.381(14) . ?
C29_1 C34_1 1.392(14) . ?
C30_1 C31_1 1.456(12) . ?
C30_1 C35_1 1.511(14) . ?
C31_1 C32_1 1.380(14) . ?
C31_1 H31_1 0.9500 . ?
C32_1 C33_1 1.376(14) . ?
C32_1 H32_1 0.9500 . ?
C33_1 C34_1 1.392(11) . ?
C33_1 H33_1 0.9500 . ?
C34_1 C45_1 1.481(14) . ?
C35_1 C40_1 1.381(13) . ?
C35_1 C36_1 1.383(12) . ?
C36_1 C37_1 1.402(14) . ?
C36_1 H36_1 0.9500 . ?
C37_1 C38_1 1.429(13) . ?
C37_1 H37_1 0.9500 . ?
C38_1 C39_1 1.383(13) . ?
C38_1 C41_1 1.534(15) . ?
C39_1 C40_1 1.380(14) . ?
C39_1 H39_1 0.9500 . ?
C40_1 H40_1 0.9500 . ?
C41_1 C44_1 1.497(15) . ?
C41_1 C42_1 1.500(12) . ?
C41_1 C43_1 1.563(14) . ?
C42_1 H42A_1 0.9800 . ?
C42_1 H42B_1 0.9800 . ?
C42_1 H42C_1 0.9800 . ?
C43_1 H43A_1 0.9800 . ?
C43_1 H43B_1 0.9800 . ?
C43_1 H43C_1 0.9800 . ?
C44_1 H44A_1 0.9800 . ?
C44_1 H44B_1 0.9800 . ?
C44_1 H44C_1 0.9800 . ?
C45_1 C50_1 1.397(12) . ?
C45_1 C46_1 1.402(12) . ?
C46_1 C47_1 1.323(14) . ?
C46_1 H46_1 0.9500 . ?
C47_1 C48_1 1.381(13) . ?
C47_1 H47_1 0.9500 . ?
C48_1 C49_1 1.414(13) . ?
C48_1 C51_1 1.513(15) . ?
C49_1 C50_1 1.338(14) . ?
C49_1 H49_1 0.9500 . ?
C50_1 H50_1 0.9500 . ?
C51_1 C53_1 1.443(19) . ?
C51_1 C54_1 1.485(16) . ?
C51_1 C52_1 1.545(18) . ?
C52_1 H52A_1 0.9800 . ?
C52_1 H52B_1 0.9800 . ?
C52_1 H52C_1 0.9800 . ?
C53_1 H53A_1 0.9800 . ?
C53_1 H53B_1 0.9800 . ?
C53_1 H53C_1 0.9800 . ?
C54_1 H54A_1 0.9800 . ?
C54_1 H54B_1 0.9800 . ?
C54_1 H54C_1 0.9800 . ?
C55_1 C56_1 1.403(13) . ?
C55_1 C60_1 1.436(13) . ?
C56_1 C57_1 1.462(11) . ?
C56_1 C61_1 1.510(13) . ?
C57_1 C58_1 1.438(13) . ?
C57_1 H57_1 0.9500 . ?
C58_1 C59_1 1.339(12) . ?
C58_1 H58_1 0.9500 . ?
C59_1 C60_1 1.399(11) . ?
C59_1 H59_1 0.9500 . ?
C60_1 C71_1 1.456(12) . ?
C61_1 C62_1 1.338(13) . ?
C61_1 C66_1 1.387(12) . ?
C62_1 C63_1 1.386(14) . ?
C62_1 H62_1 0.9500 . ?
C63_1 C64_1 1.381(14) . ?
C63_1 H63_1 0.9500 . ?
C64_1 C65_1 1.335(15) . ?
C64_1 C67_1 1.548(15) . ?
C65_1 C66_1 1.421(14) . ?
C65_1 H65_1 0.9500 . ?
C66_1 H66_1 0.9500 . ?
C67_1 C68_1 1.501(13) . ?
C67_1 C70_1 1.528(16) . ?
C67_1 C69_1 1.572(17) . ?
C68_1 H68A_1 0.9800 . ?
C68_1 H68B_1 0.9800 . ?
C68_1 H68C_1 0.9800 . ?
C69_1 H69A_1 0.9800 . ?
C69_1 H69B_1 0.9800 . ?
C69_1 H69C_1 0.9800 . ?
C70_1 H70A_1 0.9800 . ?
C70_1 H70B_1 0.9800 . ?
C70_1 H70C_1 0.9800 . ?
C71_1 C72_1 1.357(11) . ?
C71_1 C76_1 1.398(12) . ?
C72_1 C73_1 1.416(12) . ?
C72_1 H72_1 0.9500 . ?
C73_1 C74_1 1.407(13) . ?
C73_1 H73_1 0.9500 . ?
C74_1 C75_1 1.395(12) . ?
C74_1 C77_1 1.533(14) . ?
C75_1 C76_1 1.381(12) . ?
C75_1 H75_1 0.9500 . ?
C76_1 H76_1 0.9500 . ?
C77_1 C80_1 1.486(17) . ?
C77_1 C79_1 1.504(17) . ?
C77_1 C78_1 1.583(17) . ?
C78_1 H78A_1 0.9800 . ?
C78_1 H78B_1 0.9800 . ?
C78_1 H78C_1 0.9800 . ?
C79_1 H79A_1 0.9800 . ?
C79_1 H79B_1 0.9800 . ?
C79_1 H79C_1 0.9800 . ?
C80_1 H80A_1 0.9800 . ?
C80_1 H80B_1 0.9800 . ?
C80_1 H80C_1 0.9800 . ?
C81_1 C82_1 1.504(12) . ?
C81_1 H81A_1 0.9900 . ?
C81_1 H81B_1 0.9900 . ?
C82_1 C83_1 1.465(13) . ?
C82_1 H82A_1 0.9900 . ?
C82_1 H82B_1 0.9900 . ?
C83_1 C84_1 1.482(12) . ?
C83_1 H83A_1 0.9900 . ?
C83_1 H83B_1 0.9900 . ?
C84_1 C85_1 1.511(13) . ?
C84_1 H84A_1 0.9900 . ?
C84_1 H84B_1 0.9900 . ?
C85_1 C86_1 1.515(14) . ?
C85_1 H85A_1 0.9900 . ?
C85_1 H85B_1 0.9900 . ?
C86_1 C87_1 1.537(14) . ?
C86_1 H86A_1 0.9900 . ?
C86_1 H86B_1 0.9900 . ?
C87_1 C88_1 1.531(15) . ?
C87_1 H87A_1 0.9900 . ?
C87_1 H87B_1 0.9900 . ?
C88_1 C89_1 1.500(14) . ?
C88_1 H88A_1 0.9900 . ?
C88_1 H88B_1 0.9900 . ?
C89_1 C90_1 1.497(15) . ?
C89_1 H89A_1 0.9900 . ?
C89_1 H89B_1 0.9900 . ?
C90_1 H90A_1 0.9800 . ?
C90_1 H90B_1 0.9800 . ?
C90_1 H90C_1 0.9800 . ?
C91_1 C92_1 1.478(12) . ?
C91_1 H91A_1 0.9900 . ?
C91_1 H91B_1 0.9900 . ?
C92_1 C93_1 1.469(12) . ?
C92_1 H92A_1 0.9900 . ?
C92_1 H92B_1 0.9900 . ?
C93_1 C94_1 1.516(12) . ?
C93_1 H93A_1 0.9900 . ?
C93_1 H93B_1 0.9900 . ?
C94_1 C95_1 1.505(13) . ?
C94_1 H94A_1 0.9900 . ?
C94_1 H94B_1 0.9900 . ?
C95_1 C96_1 1.539(14) . ?
C95_1 H95A_1 0.9900 . ?
C95_1 H95B_1 0.9900 . ?
C96_1 C97_1 1.505(14) . ?
C96_1 H96A_1 0.9900 . ?
C96_1 H96B_1 0.9900 . ?
C97_1 C98_1 1.523(15) . ?
C97_1 H97A_1 0.9900 . ?
C97_1 H97B_1 0.9900 . ?
C98_1 C99_1 1.525(15) . ?
C98_1 H98A_1 0.9900 . ?
C98_1 H98B_1 0.9900 . ?
C99_1 C100_1 1.563(16) . ?
C99_1 H99A_1 0.9900 . ?
C99_1 H99B_1 0.9900 . ?
C100_1 H10A_1 0.9800 . ?
C100_1 H10B_1 0.9800 . ?
C100_1 H10C_1 0.9800 . ?
O1_2 C25_2 1.225(8) . ?
O2_2 C26_2 1.253(9) . ?
O3_2 C27_2 1.221(8) . ?
O4_2 C28_2 1.217(9) . ?
N1_2 C26_2 1.398(9) . ?
N1_2 C25_2 1.435(9) . ?
N1_2 C29_2 1.445(10) . ?
N2_2 C28_2 1.390(9) . ?
N2_2 C27_2 1.441(10) . ?
N2_2 C55_2 1.460(10) . ?
C1_2 C2_2 1.334(10) . ?
C1_2 C23_2 1.431(10) . ?
C1_2 H1_2 0.9500 . ?
C2_2 C3_2 1.407(10) . ?
C2_2 C25_2 1.480(10) . ?
C3_2 C5_2 1.398(10) . ?
C3_2 C4_2 1.422(10) . ?
C4_2 C24_2 1.412(10) . ?
C4_2 C8_2 1.456(10) . ?
C5_2 C6_2 1.384(10) . ?
C5_2 C26_2 1.458(10) . ?
C6_2 C7_2 1.415(10) . ?
C6_2 H6_2 0.9500 . ?
C7_2 C8_2 1.414(10) . ?
C7_2 C9_2 1.447(10) . ?
C8_2 C12_2 1.401(10) . ?
C9_2 C10_2 1.381(10) . ?
C9_2 C81_2 1.517(11) . ?
C10_2 C11_2 1.391(10) . ?
C10_2 H10_2 0.9500 . ?
C11_2 C12_2 1.414(9) . ?
C11_2 C13_2 1.420(10) . ?
C12_2 C16_2 1.416(10) . ?
C13_2 C14_2 1.368(10) . ?
C13_2 H13_2 0.9500 . ?
C14_2 C15_2 1.413(10) . ?
C14_2 C27_2 1.490(10) . ?
C15_2 C17_2 1.385(10) . ?
C15_2 C16_2 1.403(9) . ?
C16_2 C20_2 1.438(10) . ?
C17_2 C18_2 1.381(10) . ?
C17_2 C28_2 1.468(10) . ?
C18_2 C19_2 1.434(10) . ?
C18_2 H18_2 0.9500 . ?
C19_2 C20_2 1.425(10) . ?
C19_2 C21_2 1.459(10) . ?
C20_2 C24_2 1.415(10) . ?
C21_2 C22_2 1.390(10) . ?
C21_2 C91_2 1.512(10) . ?
C22_2 C23_2 1.399(10) . ?
C22_2 H22_2 0.9500 . ?
C23_2 C24_2 1.430(10) . ?
C29_2 C30_2 1.353(14) . ?
C29_2 C34_2 1.408(13) . ?
C30_2 C31_2 1.446(11) . ?
C30_2 C35_2 1.501(13) . ?
C31_2 C32_2 1.357(14) . ?
C31_2 H31_2 0.9500 . ?
C32_2 C33_2 1.358(14) . ?
C32_2 H32_2 0.9500 . ?
C33_2 C34_2 1.395(11) . ?
C33_2 H33_2 0.9500 . ?
C34_2 C45_2 1.473(14) . ?
C35_2 C36_2 1.380(12) . ?
C35_2 C40_2 1.402(12) . ?
C36_2 C37_2 1.395(14) . ?
C36_2 H36_2 0.9500 . ?
C37_2 C38_2 1.402(12) . ?
C37_2 H37_2 0.9500 . ?
C38_2 C39_2 1.381(12) . ?
C38_2 C41_2 1.519(15) . ?
C39_2 C40_2 1.384(13) . ?
C39_2 H39_2 0.9500 . ?
C40_2 H40_2 0.9500 . ?
C41_2 C44_2 1.456(18) . ?
C41_2 C42_2 1.501(13) . ?
C41_2 C43_2 1.524(16) . ?
C42_2 H42A_2 0.9800 . ?
C42_2 H42B_2 0.9800 . ?
C42_2 H42C_2 0.9800 . ?
C43_2 H43A_2 0.9800 . ?
C43_2 H43B_2 0.9800 . ?
C43_2 H43C_2 0.9800 . ?
C44_2 H44A_2 0.9800 . ?
C44_2 H44B_2 0.9800 . ?
C44_2 H44C_2 0.9800 . ?
C45_2 C50_2 1.383(12) . ?
C45_2 C46_2 1.409(13) . ?
C46_2 C47_2 1.343(14) . ?
C46_2 H46_2 0.9500 . ?
C47_2 C48_2 1.393(14) . ?
C47_2 H47_2 0.9500 . ?
C48_2 C49_2 1.416(14) . ?
C48_2 C51_2 1.527(16) . ?
C49_2 C50_2 1.329(14) . ?
C49_2 H49_2 0.9500 . ?
C50_2 H50_2 0.9500 . ?
C51_2 C53_2 1.463(17) . ?
C51_2 C54_2 1.494(18) . ?
C51_2 C52_2 1.525(17) . ?
C52_2 H52A_2 0.9800 . ?
C52_2 H52B_2 0.9800 . ?
C52_2 H52C_2 0.9800 . ?
C53_2 H53A_2 0.9800 . ?
C53_2 H53B_2 0.9800 . ?
C53_2 H53C_2 0.9800 . ?
C54_2 H54A_2 0.9800 . ?
C54_2 H54B_2 0.9800 . ?
C54_2 H54C_2 0.9800 . ?
C55_2 C56_2 1.386(14) . ?
C55_2 C60_2 1.439(13) . ?
C56_2 C57_2 1.449(12) . ?
C56_2 C61_2 1.507(13) . ?
C57_2 C58_2 1.406(14) . ?
C57_2 H57_2 0.9500 . ?
C58_2 C59_2 1.339(13) . ?
C58_2 H58_2 0.9500 . ?
C59_2 C60_2 1.385(12) . ?
C59_2 H59_2 0.9500 . ?
C60_2 C71_2 1.447(13) . ?
C61_2 C62_2 1.333(14) . ?
C61_2 C66_2 1.390(13) . ?
C62_2 C63_2 1.394(14) . ?
C62_2 H62_2 0.9500 . ?
C63_2 C64_2 1.358(14) . ?
C63_2 H63_2 0.9500 . ?
C64_2 C65_2 1.325(14) . ?
C64_2 C67_2 1.557(15) . ?
C65_2 C66_2 1.426(14) . ?
C65_2 H65_2 0.9500 . ?
C66_2 H66_2 0.9500 . ?
C67_2 C68_2 1.482(13) . ?
C67_2 C70_2 1.516(15) . ?
C67_2 C69_2 1.578(16) . ?
C68_2 H68A_2 0.9800 . ?
C68_2 H68B_2 0.9800 . ?
C68_2 H68C_2 0.9800 . ?
C69_2 H69A_2 0.9800 . ?
C69_2 H69B_2 0.9800 . ?
C69_2 H69C_2 0.9800 . ?
C70_2 H70A_2 0.9800 . ?
C70_2 H70B_2 0.9800 . ?
C70_2 H70C_2 0.9800 . ?
C71_2 C72_2 1.349(12) . ?
C71_2 C76_2 1.399(13) . ?
C72_2 C73_2 1.411(13) . ?
C72_2 H72_2 0.9500 . ?
C73_2 C74_2 1.378(14) . ?
C73_2 H73_2 0.9500 . ?
C74_2 C75_2 1.396(15) . ?
C74_2 C77_2 1.536(17) . ?
C75_2 C76_2 1.377(14) . ?
C75_2 H75_2 0.9500 . ?
C76_2 H76_2 0.9500 . ?
C77_2 C80_2 1.44(2) . ?
C77_2 C79_2 1.49(2) . ?
C77_2 C78_2 1.59(2) . ?
C78_2 H78A_2 0.9800 . ?
C78_2 H78B_2 0.9800 . ?
C78_2 H78C_2 0.9800 . ?
C79_2 H79A_2 0.9800 . ?
C79_2 H79B_2 0.9800 . ?
C79_2 H79C_2 0.9800 . ?
C80_2 H80A_2 0.9800 . ?
C80_2 H80B_2 0.9800 . ?
C80_2 H80C_2 0.9800 . ?
C81_2 C82_2 1.524(11) . ?
C81_2 H81A_2 0.9900 . ?
C81_2 H81B_2 0.9900 . ?
C82_2 C83_2 1.504(11) . ?
C82_2 H82A_2 0.9900 . ?
C82_2 H82B_2 0.9900 . ?
C83_2 C84_2 1.531(12) . ?
C83_2 H83A_2 0.9900 . ?
C83_2 H83B_2 0.9900 . ?
C84_2 C85_2 1.516(12) . ?
C84_2 H84A_2 0.9900 . ?
C84_2 H84B_2 0.9900 . ?
C85_2 C86_2 1.515(13) . ?
C85_2 H85A_2 0.9900 . ?
C85_2 H85B_2 0.9900 . ?
C86_2 C87_2 1.532(13) . ?
C86_2 H86A_2 0.9900 . ?
C86_2 H86B_2 0.9900 . ?
C87_2 C88_2 1.542(14) . ?
C87_2 H87A_2 0.9900 . ?
C87_2 H87B_2 0.9900 . ?
C88_2 C89_2 1.527(14) . ?
C88_2 H88A_2 0.9900 . ?
C88_2 H88B_2 0.9900 . ?
C89_2 C90_2 1.527(15) . ?
C89_2 H89A_2 0.9900 . ?
C89_2 H89B_2 0.9900 . ?
C90_2 H90A_2 0.9800 . ?
C90_2 H90B_2 0.9800 . ?
C90_2 H90C_2 0.9800 . ?
C91_2 C92_2 1.491(12) . ?
C91_2 H91A_2 0.9900 . ?
C91_2 H91B_2 0.9900 . ?
C92_2 C93_2 1.505(12) . ?
C92_2 H92A_2 0.9900 . ?
C92_2 H92B_2 0.9900 . ?
C93_2 C94_2 1.543(12) . ?
C93_2 H93A_2 0.9900 . ?
C93_2 H93B_2 0.9900 . ?
C94_2 C95_2 1.520(13) . ?
C94_2 H94A_2 0.9900 . ?
C94_2 H94B_2 0.9900 . ?
C95_2 C96_2 1.529(13) . ?
C95_2 H95A_2 0.9900 . ?
C95_2 H95B_2 0.9900 . ?
C96_2 C97_2 1.501(15) . ?
C96_2 H96A_2 0.9900 . ?
C96_2 H96B_2 0.9900 . ?
C97_2 C98_2 1.535(15) . ?
C97_2 H97A_2 0.9900 . ?
C97_2 H97B_2 0.9900 . ?
C98_2 C99_2 1.534(16) . ?
C98_2 H98A_2 0.9900 . ?
C98_2 H98B_2 0.9900 . ?
C99_2 C100_2 1.564(16) . ?
C99_2 H99A_2 0.9900 . ?
C99_2 H99B_2 0.9900 . ?
C100_2 H10A_2 0.9800 . ?
C100_2 H10B_2 0.9800 . ?
C100_2 H10C_2 0.9800 . ?

loop_
_geom_angle_atom_site_label_1
_geom_angle_atom_site_label_2
_geom_angle_atom_site_label_3
_geom_angle
_geom_angle_site_symmetry_1
_geom_angle_site_symmetry_3
_geom_angle_publ_flag
C26_1 N1_1 C25_1 124.8(6) . . ?
C26_1 N1_1 C29_1 117.0(6) . . ?
C25_1 N1_1 C29_1 117.3(6) . . ?
C28_1 N2_1 C27_1 124.7(6) . . ?
C28_1 N2_1 C55_1 115.7(6) . . ?
C27_1 N2_1 C55_1 117.8(6) . . ?
C2_1 C1_1 C23_1 122.2(7) . . ?
C2_1 C1_1 H1_1 118.9 . . ?
C23_1 C1_1 H1_1 118.9 . . ?
C1_1 C2_1 C3_1 120.3(7) . . ?
C1_1 C2_1 C25_1 118.6(7) . . ?
C3_1 C2_1 C25_1 121.0(7) . . ?
C5_1 C3_1 C4_1 120.3(7) . . ?
C5_1 C3_1 C2_1 120.2(7) . . ?
C4_1 C3_1 C2_1 119.4(7) . . ?
C24_1 C4_1 C3_1 119.9(6) . . ?
C24_1 C4_1 C8_1 120.2(6) . . ?
C3_1 C4_1 C8_1 119.7(7) . . ?
C6_1 C5_1 C3_1 120.0(7) . . ?
C6_1 C5_1 C26_1 118.9(7) . . ?
C3_1 C5_1 C26_1 121.0(7) . . ?
C5_1 C6_1 C7_1 122.5(8) . . ?
C5_1 C6_1 H6_1 118.8 . . ?
C7_1 C6_1 H6_1 118.8 . . ?
C6_1 C7_1 C8_1 117.9(7) . . ?
C6_1 C7_1 C9_1 123.5(7) . . ?
C8_1 C7_1 C9_1 118.6(6) . . ?
C12_1 C8_1 C7_1 120.3(6) . . ?
C12_1 C8_1 C4_1 120.2(7) . . ?
C7_1 C8_1 C4_1 119.5(6) . . ?
C10_1 C9_1 C7_1 118.9(7) . . ?
C10_1 C9_1 C81_1 119.0(7) . . ?
C7_1 C9_1 C81_1 122.1(7) . . ?
C9_1 C10_1 C11_1 122.9(7) . . ?
C9_1 C10_1 H10_1 118.6 . . ?
C11_1 C10_1 H10_1 118.6 . . ?
C12_1 C11_1 C10_1 118.4(7) . . ?
C12_1 C11_1 C13_1 120.1(7) . . ?
C10_1 C11_1 C13_1 121.5(6) . . ?
C11_1 C12_1 C8_1 120.9(7) . . ?
C11_1 C12_1 C16_1 119.8(6) . . ?
C8_1 C12_1 C16_1 119.3(6) . . ?
C14_1 C13_1 C11_1 119.8(6) . . ?
C14_1 C13_1 H13_1 120.1 . . ?
C11_1 C13_1 H13_1 120.1 . . ?
C13_1 C14_1 C15_1 120.3(6) . . ?
C13_1 C14_1 C27_1 119.5(6) . . ?
C15_1 C14_1 C27_1 120.1(6) . . ?
C17_1 C15_1 C16_1 119.7(6) . . ?
C17_1 C15_1 C14_1 120.0(7) . . ?
C16_1 C15_1 C14_1 120.2(7) . . ?
C15_1 C16_1 C12_1 119.6(6) . . ?
C15_1 C16_1 C20_1 119.5(7) . . ?
C12_1 C16_1 C20_1 120.8(6) . . ?
C18_1 C17_1 C15_1 120.9(7) . . ?
C18_1 C17_1 C28_1 118.0(7) . . ?
C15_1 C17_1 C28_1 121.1(7) . . ?
C17_1 C18_1 C19_1 121.7(7) . . ?
C17_1 C18_1 H18_1 119.1 . . ?
C19_1 C18_1 H18_1 119.1 . . ?
C20_1 C19_1 C18_1 117.2(7) . . ?
C20_1 C19_1 C21_1 120.5(6) . . ?
C18_1 C19_1 C21_1 121.9(7) . . ?
C19_1 C20_1 C24_1 120.0(7) . . ?
C19_1 C20_1 C16_1 120.6(6) . . ?
C24_1 C20_1 C16_1 119.0(7) . . ?
C22_1 C21_1 C19_1 116.6(6) . . ?
C22_1 C21_1 C91_1 121.4(7) . . ?
C19_1 C21_1 C91_1 121.7(7) . . ?
C21_1 C22_1 C23_1 124.4(7) . . ?
C21_1 C22_1 H22_1 117.8 . . ?
C23_1 C22_1 H22_1 117.8 . . ?
C24_1 C23_1 C22_1 118.2(6) . . ?
C24_1 C23_1 C1_1 118.1(7) . . ?
C22_1 C23_1 C1_1 123.5(7) . . ?
C4_1 C24_1 C23_1 119.9(6) . . ?
C4_1 C24_1 C20_1 120.2(7) . . ?
C23_1 C24_1 C20_1 119.7(7) . . ?
O1_1 C25_1 N1_1 120.0(7) . . ?
O1_1 C25_1 C2_1 124.2(7) . . ?
N1_1 C25_1 C2_1 115.7(6) . . ?
O2_1 C26_1 N1_1 119.2(7) . . ?
O2_1 C26_1 C5_1 123.8(7) . . ?
N1_1 C26_1 C5_1 116.9(7) . . ?
O3_1 C27_1 N2_1 122.2(7) . . ?
O3_1 C27_1 C14_1 121.4(7) . . ?
N2_1 C27_1 C14_1 116.4(6) . . ?
O4_1 C28_1 N2_1 118.8(7) . . ?
O4_1 C28_1 C17_1 123.8(7) . . ?
N2_1 C28_1 C17_1 116.3(7) . . ?
C30_1 C29_1 C34_1 123.9(9) . . ?
C30_1 C29_1 N1_1 120.0(11) . . ?
C34_1 C29_1 N1_1 115.8(10) . . ?
C29_1 C30_1 C31_1 116.2(12) . . ?
C29_1 C30_1 C35_1 126.6(9) . . ?
C31_1 C30_1 C35_1 117.1(10) . . ?
C32_1 C31_1 C30_1 118.7(11) . . ?
C32_1 C31_1 H31_1 120.6 . . ?
C30_1 C31_1 H31_1 120.6 . . ?
C33_1 C32_1 C31_1 122.9(10) . . ?
C33_1 C32_1 H32_1 118.6 . . ?
C31_1 C32_1 H32_1 118.6 . . ?
C32_1 C33_1 C34_1 119.4(12) . . ?
C32_1 C33_1 H33_1 120.3 . . ?
C34_1 C33_1 H33_1 120.3 . . ?
C33_1 C34_1 C29_1 118.5(10) . . ?
C33_1 C34_1 C45_1 120.3(12) . . ?
C29_1 C34_1 C45_1 121.2(9) . . ?
C40_1 C35_1 C36_1 119.5(12) . . ?
C40_1 C35_1 C30_1 118.2(10) . . ?
C36_1 C35_1 C30_1 121.9(10) . . ?
C35_1 C36_1 C37_1 120.3(10) . . ?
C35_1 C36_1 H36_1 119.9 . . ?
C37_1 C36_1 H36_1 119.9 . . ?
C36_1 C37_1 C38_1 119.8(10) . . ?
C36_1 C37_1 H37_1 120.1 . . ?
C38_1 C37_1 H37_1 120.1 . . ?
C39_1 C38_1 C37_1 116.9(12) . . ?
C39_1 C38_1 C41_1 121.1(9) . . ?
C37_1 C38_1 C41_1 121.8(9) . . ?
C40_1 C39_1 C38_1 122.2(10) . . ?
C40_1 C39_1 H39_1 118.9 . . ?
C38_1 C39_1 H39_1 118.9 . . ?
C39_1 C40_1 C35_1 120.3(10) . . ?
C39_1 C40_1 H40_1 119.8 . . ?
C35_1 C40_1 H40_1 119.8 . . ?
C44_1 C41_1 C42_1 112.0(11) . . ?
C44_1 C41_1 C38_1 111.3(10) . . ?
C42_1 C41_1 C38_1 111.9(10) . . ?
C44_1 C41_1 C43_1 106.9(10) . . ?
C42_1 C41_1 C43_1 107.2(10) . . ?
C38_1 C41_1 C43_1 107.2(11) . . ?
C41_1 C42_1 H42A_1 109.5 . . ?
C41_1 C42_1 H42B_1 109.5 . . ?
H42A_1 C42_1 H42B_1 109.5 . . ?
C41_1 C42_1 H42C_1 109.5 . . ?
H42A_1 C42_1 H42C_1 109.5 . . ?
H42B_1 C42_1 H42C_1 109.5 . . ?
C41_1 C43_1 H43A_1 109.5 . . ?
C41_1 C43_1 H43B_1 109.5 . . ?
H43A_1 C43_1 H43B_1 109.5 . . ?
C41_1 C43_1 H43C_1 109.5 . . ?
H43A_1 C43_1 H43C_1 109.5 . . ?
H43B_1 C43_1 H43C_1 109.5 . . ?
C41_1 C44_1 H44A_1 109.5 . . ?
C41_1 C44_1 H44B_1 109.5 . . ?
H44A_1 C44_1 H44B_1 109.5 . . ?
C41_1 C44_1 H44C_1 109.5 . . ?
H44A_1 C44_1 H44C_1 109.5 . . ?
H44B_1 C44_1 H44C_1 109.5 . . ?
C50_1 C45_1 C46_1 114.9(10) . . ?
C50_1 C45_1 C34_1 126.3(9) . . ?
C46_1 C45_1 C34_1 118.8(9) . . ?
C47_1 C46_1 C45_1 123.2(10) . . ?
C47_1 C46_1 H46_1 118.4 . . ?
C45_1 C46_1 H46_1 118.4 . . ?
C46_1 C47_1 C48_1 122.0(11) . . ?
C46_1 C47_1 H47_1 119.0 . . ?
C48_1 C47_1 H47_1 119.0 . . ?
C47_1 C48_1 C49_1 115.9(11) . . ?
C47_1 C48_1 C51_1 123.7(11) . . ?
C49_1 C48_1 C51_1 120.4(10) . . ?
C50_1 C49_1 C48_1 121.5(10) . . ?
C50_1 C49_1 H49_1 119.2 . . ?
C48_1 C49_1 H49_1 119.2 . . ?
C49_1 C50_1 C45_1 122.3(10) . . ?
C49_1 C50_1 H50_1 118.9 . . ?
C45_1 C50_1 H50_1 118.9 . . ?
C53_1 C51_1 C54_1 116.8(18) . . ?
C53_1 C51_1 C48_1 111.6(13) . . ?
C54_1 C51_1 C48_1 111.9(12) . . ?
C53_1 C51_1 C52_1 103.4(17) . . ?
C54_1 C51_1 C52_1 101.7(14) . . ?
C48_1 C51_1 C52_1 110.5(12) . . ?
C51_1 C52_1 H52A_1 109.5 . . ?
C51_1 C52_1 H52B_1 109.5 . . ?
H52A_1 C52_1 H52B_1 109.5 . . ?
C51_1 C52_1 H52C_1 109.5 . . ?
H52A_1 C52_1 H52C_1 109.5 . . ?
H52B_1 C52_1 H52C_1 109.5 . . ?
C51_1 C53_1 H53A_1 109.5 . . ?
C51_1 C53_1 H53B_1 109.5 . . ?
H53A_1 C53_1 H53B_1 109.5 . . ?
C51_1 C53_1 H53C_1 109.5 . . ?
H53A_1 C53_1 H53C_1 109.5 . . ?
H53B_1 C53_1 H53C_1 109.5 . . ?
C51_1 C54_1 H54A_1 109.5 . . ?
C51_1 C54_1 H54B_1 109.5 . . ?
H54A_1 C54_1 H54B_1 109.5 . . ?
C51_1 C54_1 H54C_1 109.5 . . ?
H54A_1 C54_1 H54C_1 109.5 . . ?
H54B_1 C54_1 H54C_1 109.5 . . ?
C56_1 C55_1 C60_1 126.2(9) . . ?
C56_1 C55_1 N2_1 118.3(11) . . ?
C60_1 C55_1 N2_1 114.4(9) . . ?
C55_1 C56_1 C57_1 114.7(11) . . ?
C55_1 C56_1 C61_1 126.8(8) . . ?
C57_1 C56_1 C61_1 118.5(9) . . ?
C58_1 C57_1 C56_1 119.7(10) . . ?
C58_1 C57_1 H57_1 120.2 . . ?
C56_1 C57_1 H57_1 120.2 . . ?
C59_1 C58_1 C57_1 120.4(9) . . ?
C59_1 C58_1 H58_1 119.8 . . ?
C57_1 C58_1 H58_1 119.8 . . ?
C58_1 C59_1 C60_1 124.8(12) . . ?
C58_1 C59_1 H59_1 117.6 . . ?
C60_1 C59_1 H59_1 117.6 . . ?
C59_1 C60_1 C55_1 114.2(9) . . ?
C59_1 C60_1 C71_1 127.2(12) . . ?
C55_1 C60_1 C71_1 118.6(8) . . ?
C62_1 C61_1 C66_1 121.9(13) . . ?
C62_1 C61_1 C56_1 120.2(10) . . ?
C66_1 C61_1 C56_1 117.8(10) . . ?
C61_1 C62_1 C63_1 120.8(12) . . ?
C61_1 C62_1 H62_1 119.6 . . ?
C63_1 C62_1 H62_1 119.6 . . ?
C64_1 C63_1 C62_1 116.8(14) . . ?
C64_1 C63_1 H63_1 121.6 . . ?
C62_1 C63_1 H63_1 121.6 . . ?
C65_1 C64_1 C63_1 124.6(14) . . ?
C65_1 C64_1 C67_1 116.8(12) . . ?
C63_1 C64_1 C67_1 118.6(13) . . ?
C64_1 C65_1 C66_1 117.6(11) . . ?
C64_1 C65_1 H65_1 121.2 . . ?
C66_1 C65_1 H65_1 121.2 . . ?
C61_1 C66_1 C65_1 118.2(11) . . ?
C61_1 C66_1 H66_1 120.9 . . ?
C65_1 C66_1 H66_1 120.9 . . ?
C68_1 C67_1 C70_1 109.8(13) . . ?
C68_1 C67_1 C64_1 111.9(10) . . ?
C70_1 C67_1 C64_1 110.7(12) . . ?
C68_1 C67_1 C69_1 105.4(13) . . ?
C70_1 C67_1 C69_1 106.0(13) . . ?
C64_1 C67_1 C69_1 112.8(12) . . ?
C67_1 C68_1 H68A_1 109.5 . . ?
C67_1 C68_1 H68B_1 109.5 . . ?
H68A_1 C68_1 H68B_1 109.5 . . ?
C67_1 C68_1 H68C_1 109.5 . . ?
H68A_1 C68_1 H68C_1 109.5 . . ?
H68B_1 C68_1 H68C_1 109.5 . . ?
C67_1 C69_1 H69A_1 109.5 . . ?
C67_1 C69_1 H69B_1 109.5 . . ?
H69A_1 C69_1 H69B_1 109.5 . . ?
C67_1 C69_1 H69C_1 109.5 . . ?
H69A_1 C69_1 H69C_1 109.5 . . ?
H69B_1 C69_1 H69C_1 109.5 . . ?
C67_1 C70_1 H70A_1 109.5 . . ?
C67_1 C70_1 H70B_1 109.5 . . ?
H70A_1 C70_1 H70B_1 109.5 . . ?
C67_1 C70_1 H70C_1 109.5 . . ?
H70A_1 C70_1 H70C_1 109.5 . . ?
H70B_1 C70_1 H70C_1 109.5 . . ?
C72_1 C71_1 C76_1 117.5(9) . . ?
C72_1 C71_1 C60_1 122.5(8) . . ?
C76_1 C71_1 C60_1 120.0(8) . . ?
C71_1 C72_1 C73_1 122.0(9) . . ?
C71_1 C72_1 H72_1 119.0 . . ?
C73_1 C72_1 H72_1 119.0 . . ?
C74_1 C73_1 C72_1 119.3(9) . . ?
C74_1 C73_1 H73_1 120.3 . . ?
C72_1 C73_1 H73_1 120.3 . . ?
C75_1 C74_1 C73_1 118.5(9) . . ?
C75_1 C74_1 C77_1 119.9(10) . . ?
C73_1 C74_1 C77_1 121.5(10) . . ?
C76_1 C75_1 C74_1 119.8(10) . . ?
C76_1 C75_1 H75_1 120.1 . . ?
C74_1 C75_1 H75_1 120.1 . . ?
C75_1 C76_1 C71_1 122.5(9) . . ?
C75_1 C76_1 H76_1 118.7 . . ?
C71_1 C76_1 H76_1 118.7 . . ?
C80_1 C77_1 C79_1 112.3(14) . . ?
C80_1 C77_1 C74_1 109.0(11) . . ?
C79_1 C77_1 C74_1 112.9(11) . . ?
C80_1 C77_1 C78_1 105.0(14) . . ?
C79_1 C77_1 C78_1 107.9(12) . . ?
C74_1 C77_1 C78_1 109.3(11) . . ?
C77_1 C78_1 H78A_1 109.5 . . ?
C77_1 C78_1 H78B_1 109.5 . . ?
H78A_1 C78_1 H78B_1 109.5 . . ?
C77_1 C78_1 H78C_1 109.5 . . ?
H78A_1 C78_1 H78C_1 109.5 . . ?
H78B_1 C78_1 H78C_1 109.5 . . ?
C77_1 C79_1 H79A_1 109.5 . . ?
C77_1 C79_1 H79B_1 109.5 . . ?
H79A_1 C79_1 H79B_1 109.5 . . ?
C77_1 C79_1 H79C_1 109.5 . . ?
H79A_1 C79_1 H79C_1 109.5 . . ?
H79B_1 C79_1 H79C_1 109.5 . . ?
C77_1 C80_1 H80A_1 109.5 . . ?
C77_1 C80_1 H80B_1 109.5 . . ?
H80A_1 C80_1 H80B_1 109.5 . . ?
C77_1 C80_1 H80C_1 109.5 . . ?
H80A_1 C80_1 H80C_1 109.5 . . ?
H80B_1 C80_1 H80C_1 109.5 . . ?
C82_1 C81_1 C9_1 111.9(10) . . ?
C82_1 C81_1 H81A_1 109.2 . . ?
C9_1 C81_1 H81A_1 109.2 . . ?
C82_1 C81_1 H81B_1 109.2 . . ?
C9_1 C81_1 H81B_1 109.2 . . ?
H81A_1 C81_1 H81B_1 107.9 . . ?
C83_1 C82_1 C81_1 120.0(12) . . ?
C83_1 C82_1 H82A_1 107.3 . . ?
C81_1 C82_1 H82A_1 107.3 . . ?
C83_1 C82_1 H82B_1 107.3 . . ?
C81_1 C82_1 H82B_1 107.3 . . ?
H82A_1 C82_1 H82B_1 106.9 . . ?
C82_1 C83_1 C84_1 118.7(12) . . ?
C82_1 C83_1 H83A_1 107.6 . . ?
C84_1 C83_1 H83A_1 107.6 . . ?
C82_1 C83_1 H83B_1 107.6 . . ?
C84_1 C83_1 H83B_1 107.6 . . ?
H83A_1 C83_1 H83B_1 107.1 . . ?
C83_1 C84_1 C85_1 111.8(12) . . ?
C83_1 C84_1 H84A_1 109.3 . . ?
C85_1 C84_1 H84A_1 109.3 . . ?
C83_1 C84_1 H84B_1 109.3 . . ?
C85_1 C84_1 H84B_1 109.3 . . ?
H84A_1 C84_1 H84B_1 107.9 . . ?
C84_1 C85_1 C86_1 106.2(14) . . ?
C84_1 C85_1 H85A_1 110.5 . . ?
C86_1 C85_1 H85A_1 110.5 . . ?
C84_1 C85_1 H85B_1 110.5 . . ?
C86_1 C85_1 H85B_1 110.5 . . ?
H85A_1 C85_1 H85B_1 108.7 . . ?
C85_1 C86_1 C87_1 114.1(15) . . ?
C85_1 C86_1 H86A_1 108.7 . . ?
C87_1 C86_1 H86A_1 108.7 . . ?
C85_1 C86_1 H86B_1 108.7 . . ?
C87_1 C86_1 H86B_1 108.7 . . ?
H86A_1 C86_1 H86B_1 107.6 . . ?
C88_1 C87_1 C86_1 107.6(17) . . ?
C88_1 C87_1 H87A_1 110.2 . . ?
C86_1 C87_1 H87A_1 110.2 . . ?
C88_1 C87_1 H87B_1 110.2 . . ?
C86_1 C87_1 H87B_1 110.2 . . ?
H87A_1 C87_1 H87B_1 108.5 . . ?
C89_1 C88_1 C87_1 110.8(18) . . ?
C89_1 C88_1 H88A_1 109.5 . . ?
C87_1 C88_1 H88A_1 109.5 . . ?
C89_1 C88_1 H88B_1 109.5 . . ?
C87_1 C88_1 H88B_1 109.5 . . ?
H88A_1 C88_1 H88B_1 108.1 . . ?
C90_1 C89_1 C88_1 118.3(19) . . ?
C90_1 C89_1 H89A_1 107.7 . . ?
C88_1 C89_1 H89A_1 107.7 . . ?
C90_1 C89_1 H89B_1 107.7 . . ?
C88_1 C89_1 H89B_1 107.7 . . ?
H89A_1 C89_1 H89B_1 107.1 . . ?
C89_1 C90_1 H90A_1 109.5 . . ?
C89_1 C90_1 H90B_1 109.5 . . ?
H90A_1 C90_1 H90B_1 109.5 . . ?
C89_1 C90_1 H90C_1 109.5 . . ?
H90A_1 C90_1 H90C_1 109.5 . . ?
H90B_1 C90_1 H90C_1 109.5 . . ?
C92_1 C91_1 C21_1 113.4(10) . . ?
C92_1 C91_1 H91A_1 108.9 . . ?
C21_1 C91_1 H91A_1 108.9 . . ?
C92_1 C91_1 H91B_1 108.9 . . ?
C21_1 C91_1 H91B_1 108.9 . . ?
H91A_1 C91_1 H91B_1 107.7 . . ?
C93_1 C92_1 C91_1 114.1(10) . . ?
C93_1 C92_1 H92A_1 108.7 . . ?
C91_1 C92_1 H92A_1 108.7 . . ?
C93_1 C92_1 H92B_1 108.7 . . ?
C91_1 C92_1 H92B_1 108.7 . . ?
H92A_1 C92_1 H92B_1 107.6 . . ?
C92_1 C93_1 C94_1 114.5(10) . . ?
C92_1 C93_1 H93A_1 108.6 . . ?
C94_1 C93_1 H93A_1 108.6 . . ?
C92_1 C93_1 H93B_1 108.6 . . ?
C94_1 C93_1 H93B_1 108.6 . . ?
H93A_1 C93_1 H93B_1 107.6 . . ?
C95_1 C94_1 C93_1 119.0(11) . . ?
C95_1 C94_1 H94A_1 107.6 . . ?
C93_1 C94_1 H94A_1 107.6 . . ?
C95_1 C94_1 H94B_1 107.6 . . ?
C93_1 C94_1 H94B_1 107.6 . . ?
H94A_1 C94_1 H94B_1 107.0 . . ?
C94_1 C95_1 C96_1 116.3(16) . . ?
C94_1 C95_1 H95A_1 108.2 . . ?
C96_1 C95_1 H95A_1 108.2 . . ?
C94_1 C95_1 H95B_1 108.2 . . ?
C96_1 C95_1 H95B_1 108.2 . . ?
H95A_1 C95_1 H95B_1 107.4 . . ?
C97_1 C96_1 C95_1 117.8(17) . . ?
C97_1 C96_1 H96A_1 107.9 . . ?
C95_1 C96_1 H96A_1 107.9 . . ?
C97_1 C96_1 H96B_1 107.9 . . ?
C95_1 C96_1 H96B_1 107.9 . . ?
H96A_1 C96_1 H96B_1 107.2 . . ?
C96_1 C97_1 C98_1 115.8(17) . . ?
C96_1 C97_1 H97A_1 108.3 . . ?
C98_1 C97_1 H97A_1 108.3 . . ?
C96_1 C97_1 H97B_1 108.3 . . ?
C98_1 C97_1 H97B_1 108.3 . . ?
H97A_1 C97_1 H97B_1 107.4 . . ?
C97_1 C98_1 C99_1 112.9(19) . . ?
C97_1 C98_1 H98A_1 109.0 . . ?
C99_1 C98_1 H98A_1 109.0 . . ?
C97_1 C98_1 H98B_1 109.0 . . ?
C99_1 C98_1 H98B_1 109.0 . . ?
H98A_1 C98_1 H98B_1 107.8 . . ?
C98_1 C99_1 C100_1 111(2) . . ?
C98_1 C99_1 H99A_1 109.4 . . ?
C100_1 C99_1 H99A_1 109.4 . . ?
C98_1 C99_1 H99B_1 109.4 . . ?
C100_1 C99_1 H99B_1 109.4 . . ?
H99A_1 C99_1 H99B_1 108.0 . . ?
C99_1 C100_1 H10A_1 109.5 . . ?
C99_1 C100_1 H10B_1 109.5 . . ?
H10A_1 C100_1 H10B_1 109.5 . . ?
C99_1 C100_1 H10C_1 109.5 . . ?
H10A_1 C100_1 H10C_1 109.5 . . ?
H10B_1 C100_1 H10C_1 109.5 . . ?
C26_2 N1_2 C25_2 122.4(6) . . ?
C26_2 N1_2 C29_2 120.2(6) . . ?
C25_2 N1_2 C29_2 116.5(6) . . ?
C28_2 N2_2 C27_2 124.6(6) . . ?
C28_2 N2_2 C55_2 115.1(7) . . ?
C27_2 N2_2 C55_2 118.9(6) . . ?
C2_2 C1_2 C23_2 122.5(7) . . ?
C2_2 C1_2 H1_2 118.8 . . ?
C23_2 C1_2 H1_2 118.8 . . ?
C1_2 C2_2 C3_2 121.9(7) . . ?
C1_2 C2_2 C25_2 119.0(7) . . ?
C3_2 C2_2 C25_2 119.2(7) . . ?
C5_2 C3_2 C2_2 121.7(7) . . ?
C5_2 C3_2 C4_2 120.0(7) . . ?
C2_2 C3_2 C4_2 118.3(7) . . ?
C24_2 C4_2 C3_2 120.2(7) . . ?
C24_2 C4_2 C8_2 119.4(7) . . ?
C3_2 C4_2 C8_2 119.9(7) . . ?
C6_2 C5_2 C3_2 119.5(7) . . ?
C6_2 C5_2 C26_2 120.0(7) . . ?
C3_2 C5_2 C26_2 120.5(7) . . ?
C5_2 C6_2 C7_2 122.9(8) . . ?
C5_2 C6_2 H6_2 118.6 . . ?
C7_2 C6_2 H6_2 118.6 . . ?
C8_2 C7_2 C6_2 118.9(7) . . ?
C8_2 C7_2 C9_2 118.4(7) . . ?
C6_2 C7_2 C9_2 122.7(7) . . ?
C12_2 C8_2 C7_2 121.2(7) . . ?
C12_2 C8_2 C4_2 120.3(7) . . ?
C7_2 C8_2 C4_2 118.4(7) . . ?
C10_2 C9_2 C7_2 118.7(7) . . ?
C10_2 C9_2 C81_2 118.5(7) . . ?
C7_2 C9_2 C81_2 122.7(7) . . ?
C9_2 C10_2 C11_2 122.8(7) . . ?
C9_2 C10_2 H10_2 118.6 . . ?
C11_2 C10_2 H10_2 118.6 . . ?
C10_2 C11_2 C12_2 119.0(7) . . ?
C10_2 C11_2 C13_2 123.7(7) . . ?
C12_2 C11_2 C13_2 117.3(7) . . ?
C8_2 C12_2 C11_2 119.7(7) . . ?
C8_2 C12_2 C16_2 120.0(6) . . ?
C11_2 C12_2 C16_2 120.3(7) . . ?
C14_2 C13_2 C11_2 123.0(7) . . ?
C14_2 C13_2 H13_2 118.5 . . ?
C11_2 C13_2 H13_2 118.5 . . ?
C13_2 C14_2 C15_2 119.5(7) . . ?
C13_2 C14_2 C27_2 118.4(7) . . ?
C15_2 C14_2 C27_2 121.5(7) . . ?
C17_2 C15_2 C16_2 120.3(6) . . ?
C17_2 C15_2 C14_2 120.1(6) . . ?
C16_2 C15_2 C14_2 119.6(7) . . ?
C15_2 C16_2 C12_2 120.3(7) . . ?
C15_2 C16_2 C20_2 119.7(7) . . ?
C12_2 C16_2 C20_2 119.9(6) . . ?
C18_2 C17_2 C15_2 121.7(7) . . ?
C18_2 C17_2 C28_2 117.2(7) . . ?
C15_2 C17_2 C28_2 121.1(7) . . ?
C17_2 C18_2 C19_2 120.3(7) . . ?
C17_2 C18_2 H18_2 119.9 . . ?
C19_2 C18_2 H18_2 119.9 . . ?
C20_2 C19_2 C18_2 118.7(7) . . ?
C20_2 C19_2 C21_2 119.1(6) . . ?
C18_2 C19_2 C21_2 122.0(7) . . ?
C24_2 C20_2 C19_2 120.4(7) . . ?
C24_2 C20_2 C16_2 120.3(7) . . ?
C19_2 C20_2 C16_2 119.3(6) . . ?
C22_2 C21_2 C19_2 118.1(7) . . ?
C22_2 C21_2 C91_2 120.5(7) . . ?
C19_2 C21_2 C91_2 121.3(6) . . ?
C21_2 C22_2 C23_2 123.5(7) . . ?
C21_2 C22_2 H22_2 118.3 . . ?
C23_2 C22_2 H22_2 118.3 . . ?
C22_2 C23_2 C24_2 118.6(7) . . ?
C22_2 C23_2 C1_2 124.3(7) . . ?
C24_2 C23_2 C1_2 116.9(7) . . ?
C4_2 C24_2 C20_2 119.9(7) . . ?
C4_2 C24_2 C23_2 120.0(7) . . ?
C20_2 C24_2 C23_2 120.0(7) . . ?
O1_2 C25_2 N1_2 119.0(7) . . ?
O1_2 C25_2 C2_2 123.3(7) . . ?
N1_2 C25_2 C2_2 117.7(6) . . ?
O2_2 C26_2 N1_2 117.5(7) . . ?
O2_2 C26_2 C5_2 124.0(7) . . ?
N1_2 C26_2 C5_2 118.4(7) . . ?
O3_2 C27_2 N2_2 119.8(7) . . ?
O3_2 C27_2 C14_2 125.7(7) . . ?
N2_2 C27_2 C14_2 114.4(6) . . ?
O4_2 C28_2 N2_2 119.0(7) . . ?
O4_2 C28_2 C17_2 123.6(7) . . ?
N2_2 C28_2 C17_2 117.3(7) . . ?
C30_2 C29_2 C34_2 123.4(9) . . ?
C30_2 C29_2 N1_2 120.7(11) . . ?
C34_2 C29_2 N1_2 115.8(9) . . ?
C29_2 C30_2 C31_2 115.6(12) . . ?
C29_2 C30_2 C35_2 125.8(9) . . ?
C31_2 C30_2 C35_2 118.6(10) . . ?
C32_2 C31_2 C30_2 121.3(11) . . ?
C32_2 C31_2 H31_2 119.3 . . ?
C30_2 C31_2 H31_2 119.3 . . ?
C31_2 C32_2 C33_2 121.4(10) . . ?
C31_2 C32_2 H32_2 119.3 . . ?
C33_2 C32_2 H32_2 119.3 . . ?
C32_2 C33_2 C34_2 119.7(12) . . ?
C32_2 C33_2 H33_2 120.2 . . ?
C34_2 C33_2 H33_2 120.2 . . ?
C33_2 C34_2 C29_2 118.4(10) . . ?
C33_2 C34_2 C45_2 120.7(12) . . ?
C29_2 C34_2 C45_2 120.7(9) . . ?
C36_2 C35_2 C40_2 119.8(12) . . ?
C36_2 C35_2 C30_2 122.3(9) . . ?
C40_2 C35_2 C30_2 117.6(9) . . ?
C35_2 C36_2 C37_2 119.9(10) . . ?
C35_2 C36_2 H36_2 120.1 . . ?
C37_2 C36_2 H36_2 120.1 . . ?
C36_2 C37_2 C38_2 120.2(10) . . ?
C36_2 C37_2 H37_2 119.9 . . ?
C38_2 C37_2 H37_2 119.9 . . ?
C39_2 C38_2 C37_2 118.5(12) . . ?
C39_2 C38_2 C41_2 120.6(9) . . ?
C37_2 C38_2 C41_2 120.4(9) . . ?
C38_2 C39_2 C40_2 120.9(10) . . ?
C38_2 C39_2 H39_2 119.6 . . ?
C40_2 C39_2 H39_2 119.6 . . ?
C39_2 C40_2 C35_2 119.7(10) . . ?
C39_2 C40_2 H40_2 120.2 . . ?
C35_2 C40_2 H40_2 120.2 . . ?
C44_2 C41_2 C42_2 104.9(15) . . ?
C44_2 C41_2 C38_2 111.1(12) . . ?
C42_2 C41_2 C38_2 112.5(10) . . ?
C44_2 C41_2 C43_2 113.3(17) . . ?
C42_2 C41_2 C43_2 104.1(11) . . ?
C38_2 C41_2 C43_2 110.6(12) . . ?
C41_2 C42_2 H42A_2 109.5 . . ?
C41_2 C42_2 H42B_2 109.5 . . ?
H42A_2 C42_2 H42B_2 109.5 . . ?
C41_2 C42_2 H42C_2 109.5 . . ?
H42A_2 C42_2 H42C_2 109.5 . . ?
H42B_2 C42_2 H42C_2 109.5 . . ?
C41_2 C43_2 H43A_2 109.5 . . ?
C41_2 C43_2 H43B_2 109.5 . . ?
H43A_2 C43_2 H43B_2 109.5 . . ?
C41_2 C43_2 H43C_2 109.5 . . ?
H43A_2 C43_2 H43C_2 109.5 . . ?
H43B_2 C43_2 H43C_2 109.5 . . ?
C41_2 C44_2 H44A_2 109.5 . . ?
C41_2 C44_2 H44B_2 109.5 . . ?
H44A_2 C44_2 H44B_2 109.5 . . ?
C41_2 C44_2 H44C_2 109.5 . . ?
H44A_2 C44_2 H44C_2 109.5 . . ?
H44B_2 C44_2 H44C_2 109.5 . . ?
C50_2 C45_2 C46_2 115.0(10) . . ?
C50_2 C45_2 C34_2 124.6(10) . . ?
C46_2 C45_2 C34_2 120.4(9) . . ?
C47_2 C46_2 C45_2 123.4(10) . . ?
C47_2 C46_2 H46_2 118.3 . . ?
C45_2 C46_2 H46_2 118.3 . . ?
C46_2 C47_2 C48_2 119.5(11) . . ?
C46_2 C47_2 H47_2 120.3 . . ?
C48_2 C47_2 H47_2 120.3 . . ?
C47_2 C48_2 C49_2 117.9(11) . . ?
C47_2 C48_2 C51_2 124.2(12) . . ?
C49_2 C48_2 C51_2 117.5(11) . . ?
C50_2 C49_2 C48_2 120.1(10) . . ?
C50_2 C49_2 H49_2 120.0 . . ?
C48_2 C49_2 H49_2 120.0 . . ?
C49_2 C50_2 C45_2 123.5(11) . . ?
C49_2 C50_2 H50_2 118.2 . . ?
C45_2 C50_2 H50_2 118.2 . . ?
C53_2 C51_2 C54_2 110.1(13) . . ?
C53_2 C51_2 C52_2 100.5(13) . . ?
C54_2 C51_2 C52_2 110.4(15) . . ?
C53_2 C51_2 C48_2 112.0(14) . . ?
C54_2 C51_2 C48_2 112.7(13) . . ?
C52_2 C51_2 C48_2 110.5(12) . . ?
C51_2 C52_2 H52A_2 109.5 . . ?
C51_2 C52_2 H52B_2 109.5 . . ?
H52A_2 C52_2 H52B_2 109.5 . . ?
C51_2 C52_2 H52C_2 109.5 . . ?
H52A_2 C52_2 H52C_2 109.5 . . ?
H52B_2 C52_2 H52C_2 109.5 . . ?
C51_2 C53_2 H53A_2 109.5 . . ?
C51_2 C53_2 H53B_2 109.5 . . ?
H53A_2 C53_2 H53B_2 109.5 . . ?
C51_2 C53_2 H53C_2 109.5 . . ?
H53A_2 C53_2 H53C_2 109.5 . . ?
H53B_2 C53_2 H53C_2 109.5 . . ?
C51_2 C54_2 H54A_2 109.5 . . ?
C51_2 C54_2 H54B_2 109.5 . . ?
H54A_2 C54_2 H54B_2 109.5 . . ?
C51_2 C54_2 H54C_2 109.5 . . ?
H54A_2 C54_2 H54C_2 109.5 . . ?
H54B_2 C54_2 H54C_2 109.5 . . ?
C56_2 C55_2 C60_2 125.7(10) . . ?
C56_2 C55_2 N2_2 119.9(12) . . ?
C60_2 C55_2 N2_2 113.3(9) . . ?
C55_2 C56_2 C57_2 115.2(12) . . ?
C55_2 C56_2 C61_2 126.2(10) . . ?
C57_2 C56_2 C61_2 118.6(10) . . ?
C58_2 C57_2 C56_2 119.4(11) . . ?
C58_2 C57_2 H57_2 120.3 . . ?
C56_2 C57_2 H57_2 120.3 . . ?
C59_2 C58_2 C57_2 121.5(11) . . ?
C59_2 C58_2 H58_2 119.2 . . ?
C57_2 C58_2 H58_2 119.2 . . ?
C58_2 C59_2 C60_2 123.9(13) . . ?
C58_2 C59_2 H59_2 118.0 . . ?
C60_2 C59_2 H59_2 118.0 . . ?
C59_2 C60_2 C55_2 114.2(10) . . ?
C59_2 C60_2 C71_2 127.1(13) . . ?
C55_2 C60_2 C71_2 118.7(9) . . ?
C62_2 C61_2 C66_2 120.9(13) . . ?
C62_2 C61_2 C56_2 119.1(11) . . ?
C66_2 C61_2 C56_2 119.9(11) . . ?
C61_2 C62_2 C63_2 121.5(13) . . ?
C61_2 C62_2 H62_2 119.3 . . ?
C63_2 C62_2 H62_2 119.3 . . ?
C64_2 C63_2 C62_2 117.4(13) . . ?
C64_2 C63_2 H63_2 121.3 . . ?
C62_2 C63_2 H63_2 121.3 . . ?
C65_2 C64_2 C63_2 123.4(15) . . ?
C65_2 C64_2 C67_2 118.3(12) . . ?
C63_2 C64_2 C67_2 118.3(13) . . ?
C64_2 C65_2 C66_2 119.4(12) . . ?
C64_2 C65_2 H65_2 120.3 . . ?
C66_2 C65_2 H65_2 120.3 . . ?
C61_2 C66_2 C65_2 117.4(12) . . ?
C61_2 C66_2 H66_2 121.3 . . ?
C65_2 C66_2 H66_2 121.3 . . ?
C68_2 C67_2 C70_2 112.3(12) . . ?
C68_2 C67_2 C64_2 111.7(11) . . ?
C70_2 C67_2 C64_2 109.6(11) . . ?
C68_2 C67_2 C69_2 103.3(10) . . ?
C70_2 C67_2 C69_2 106.5(11) . . ?
C64_2 C67_2 C69_2 113.1(11) . . ?
C67_2 C68_2 H68A_2 109.5 . . ?
C67_2 C68_2 H68B_2 109.5 . . ?
H68A_2 C68_2 H68B_2 109.5 . . ?
C67_2 C68_2 H68C_2 109.5 . . ?
H68A_2 C68_2 H68C_2 109.5 . . ?
H68B_2 C68_2 H68C_2 109.5 . . ?
C67_2 C69_2 H69A_2 109.5 . . ?
C67_2 C69_2 H69B_2 109.5 . . ?
H69A_2 C69_2 H69B_2 109.5 . . ?
C67_2 C69_2 H69C_2 109.5 . . ?
H69A_2 C69_2 H69C_2 109.5 . . ?
H69B_2 C69_2 H69C_2 109.5 . . ?
C67_2 C70_2 H70A_2 109.5 . . ?
C67_2 C70_2 H70B_2 109.5 . . ?
H70A_2 C70_2 H70B_2 109.5 . . ?
C67_2 C70_2 H70C_2 109.5 . . ?
H70A_2 C70_2 H70C_2 109.5 . . ?
H70B_2 C70_2 H70C_2 109.5 . . ?
C72_2 C71_2 C76_2 117.1(10) . . ?
C72_2 C71_2 C60_2 122.8(9) . . ?
C76_2 C71_2 C60_2 119.9(9) . . ?
C71_2 C72_2 C73_2 121.7(10) . . ?
C71_2 C72_2 H72_2 119.2 . . ?
C73_2 C72_2 H72_2 119.2 . . ?
C74_2 C73_2 C72_2 120.4(10) . . ?
C74_2 C73_2 H73_2 119.8 . . ?
C72_2 C73_2 H73_2 119.8 . . ?
C73_2 C74_2 C75_2 117.9(11) . . ?
C73_2 C74_2 C77_2 115.5(12) . . ?
C75_2 C74_2 C77_2 126.6(13) . . ?
C76_2 C75_2 C74_2 120.4(12) . . ?
C76_2 C75_2 H75_2 119.8 . . ?
C74_2 C75_2 H75_2 119.8 . . ?
C75_2 C76_2 C71_2 121.7(11) . . ?
C75_2 C76_2 H76_2 119.1 . . ?
C71_2 C76_2 H76_2 119.1 . . ?
C80_2 C77_2 C79_2 117(2) . . ?
C80_2 C77_2 C74_2 104.5(14) . . ?
C79_2 C77_2 C74_2 114.1(18) . . ?
C80_2 C77_2 C78_2 105.5(19) . . ?
C79_2 C77_2 C78_2 105.8(19) . . ?
C74_2 C77_2 C78_2 109.8(16) . . ?
C77_2 C78_2 H78A_2 109.5 . . ?
C77_2 C78_2 H78B_2 109.5 . . ?
H78A_2 C78_2 H78B_2 109.5 . . ?
C77_2 C78_2 H78C_2 109.5 . . ?
H78A_2 C78_2 H78C_2 109.5 . . ?
H78B_2 C78_2 H78C_2 109.5 . . ?
C77_2 C79_2 H79A_2 109.5 . . ?
C77_2 C79_2 H79B_2 109.5 . . ?
H79A_2 C79_2 H79B_2 109.5 . . ?
C77_2 C79_2 H79C_2 109.5 . . ?
H79A_2 C79_2 H79C_2 109.5 . . ?
H79B_2 C79_2 H79C_2 109.5 . . ?
C77_2 C80_2 H80A_2 109.5 . . ?
C77_2 C80_2 H80B_2 109.5 . . ?
H80A_2 C80_2 H80B_2 109.5 . . ?
C77_2 C80_2 H80C_2 109.5 . . ?
H80A_2 C80_2 H80C_2 109.5 . . ?
H80B_2 C80_2 H80C_2 109.5 . . ?
C9_2 C81_2 C82_2 110.7(9) . . ?
C9_2 C81_2 H81A_2 109.5 . . ?
C82_2 C81_2 H81A_2 109.5 . . ?
C9_2 C81_2 H81B_2 109.5 . . ?
C82_2 C81_2 H81B_2 109.5 . . ?
H81A_2 C81_2 H81B_2 108.1 . . ?
C83_2 C82_2 C81_2 114.4(9) . . ?
C83_2 C82_2 H82A_2 108.7 . . ?
C81_2 C82_2 H82A_2 108.7 . . ?
C83_2 C82_2 H82B_2 108.7 . . ?
C81_2 C82_2 H82B_2 108.7 . . ?
H82A_2 C82_2 H82B_2 107.6 . . ?
C82_2 C83_2 C84_2 112.4(9) . . ?
C82_2 C83_2 H83A_2 109.1 . . ?
C84_2 C83_2 H83A_2 109.1 . . ?
C82_2 C83_2 H83B_2 109.1 . . ?
C84_2 C83_2 H83B_2 109.1 . . ?
H83A_2 C83_2 H83B_2 107.9 . . ?
C85_2 C84_2 C83_2 111.3(10) . . ?
C85_2 C84_2 H84A_2 109.4 . . ?
C83_2 C84_2 H84A_2 109.4 . . ?
C85_2 C84_2 H84B_2 109.4 . . ?
C83_2 C84_2 H84B_2 109.4 . . ?
H84A_2 C84_2 H84B_2 108.0 . . ?
C86_2 C85_2 C84_2 110.9(12) . . ?
C86_2 C85_2 H85A_2 109.5 . . ?
C84_2 C85_2 H85A_2 109.5 . . ?
C86_2 C85_2 H85B_2 109.5 . . ?
C84_2 C85_2 H85B_2 109.5 . . ?
H85A_2 C85_2 H85B_2 108.0 . . ?
C85_2 C86_2 C87_2 116.0(15) . . ?
C85_2 C86_2 H86A_2 108.3 . . ?
C87_2 C86_2 H86A_2 108.3 . . ?
C85_2 C86_2 H86B_2 108.3 . . ?
C87_2 C86_2 H86B_2 108.3 . . ?
H86A_2 C86_2 H86B_2 107.4 . . ?
C86_2 C87_2 C88_2 112.5(15) . . ?
C86_2 C87_2 H87A_2 109.1 . . ?
C88_2 C87_2 H87A_2 109.1 . . ?
C86_2 C87_2 H87B_2 109.1 . . ?
C88_2 C87_2 H87B_2 109.1 . . ?
H87A_2 C87_2 H87B_2 107.8 . . ?
C89_2 C88_2 C87_2 111.7(14) . . ?
C89_2 C88_2 H88A_2 109.3 . . ?
C87_2 C88_2 H88A_2 109.3 . . ?
C89_2 C88_2 H88B_2 109.3 . . ?
C87_2 C88_2 H88B_2 109.3 . . ?
H88A_2 C88_2 H88B_2 107.9 . . ?
C90_2 C89_2 C88_2 116.3(17) . . ?
C90_2 C89_2 H89A_2 108.2 . . ?
C88_2 C89_2 H89A_2 108.2 . . ?
C90_2 C89_2 H89B_2 108.2 . . ?
C88_2 C89_2 H89B_2 108.2 . . ?
H89A_2 C89_2 H89B_2 107.4 . . ?
C89_2 C90_2 H90A_2 109.5 . . ?
C89_2 C90_2 H90B_2 109.5 . . ?
H90A_2 C90_2 H90B_2 109.5 . . ?
C89_2 C90_2 H90C_2 109.5 . . ?
H90A_2 C90_2 H90C_2 109.5 . . ?
H90B_2 C90_2 H90C_2 109.5 . . ?
C92_2 C91_2 C21_2 114.3(9) . . ?
C92_2 C91_2 H91A_2 108.7 . . ?
C21_2 C91_2 H91A_2 108.7 . . ?
C92_2 C91_2 H91B_2 108.7 . . ?
C21_2 C91_2 H91B_2 108.7 . . ?
H91A_2 C91_2 H91B_2 107.6 . . ?
C91_2 C92_2 C93_2 114.2(9) . . ?
C91_2 C92_2 H92A_2 108.7 . . ?
C93_2 C92_2 H92A_2 108.7 . . ?
C91_2 C92_2 H92B_2 108.7 . . ?
C93_2 C92_2 H92B_2 108.7 . . ?
H92A_2 C92_2 H92B_2 107.6 . . ?
C92_2 C93_2 C94_2 112.7(11) . . ?
C92_2 C93_2 H93A_2 109.1 . . ?
C94_2 C93_2 H93A_2 109.1 . . ?
C92_2 C93_2 H93B_2 109.1 . . ?
C94_2 C93_2 H93B_2 109.1 . . ?
H93A_2 C93_2 H93B_2 107.8 . . ?
C95_2 C94_2 C93_2 116.8(11) . . ?
C95_2 C94_2 H94A_2 108.1 . . ?
C93_2 C94_2 H94A_2 108.1 . . ?
C95_2 C94_2 H94B_2 108.1 . . ?
C93_2 C94_2 H94B_2 108.1 . . ?
H94A_2 C94_2 H94B_2 107.3 . . ?
C94_2 C95_2 C96_2 112.5(16) . . ?
C94_2 C95_2 H95A_2 109.1 . . ?
C96_2 C95_2 H95A_2 109.1 . . ?
C94_2 C95_2 H95B_2 109.1 . . ?
C96_2 C95_2 H95B_2 109.1 . . ?
H95A_2 C95_2 H95B_2 107.8 . . ?
C97_2 C96_2 C95_2 117.3(17) . . ?
C97_2 C96_2 H96A_2 108.0 . . ?
C95_2 C96_2 H96A_2 108.0 . . ?
C97_2 C96_2 H96B_2 108.0 . . ?
C95_2 C96_2 H96B_2 108.0 . . ?
H96A_2 C96_2 H96B_2 107.2 . . ?
C96_2 C97_2 C98_2 110(2) . . ?
C96_2 C97_2 H97A_2 109.6 . . ?
C98_2 C97_2 H97A_2 109.6 . . ?
C96_2 C97_2 H97B_2 109.6 . . ?
C98_2 C97_2 H97B_2 109.6 . . ?
H97A_2 C97_2 H97B_2 108.1 . . ?
C99_2 C98_2 C97_2 109.5(19) . . ?
C99_2 C98_2 H98A_2 109.8 . . ?
C97_2 C98_2 H98A_2 109.8 . . ?
C99_2 C98_2 H98B_2 109.8 . . ?
C97_2 C98_2 H98B_2 109.8 . . ?
H98A_2 C98_2 H98B_2 108.2 . . ?
C98_2 C99_2 C100_2 111(2) . . ?
C98_2 C99_2 H99A_2 109.5 . . ?
C100_2 C99_2 H99A_2 109.5 . . ?
C98_2 C99_2 H99B_2 109.5 . . ?
C100_2 C99_2 H99B_2 109.5 . . ?
H99A_2 C99_2 H99B_2 108.1 . . ?
C99_2 C100_2 H10A_2 109.5 . . ?
C99_2 C100_2 H10B_2 109.5 . . ?
H10A_2 C100_2 H10B_2 109.5 . . ?
C99_2 C100_2 H10C_2 109.5 . . ?
H10A_2 C100_2 H10C_2 109.5 . . ?
H10B_2 C100_2 H10C_2 109.5 . . ?

loop_
_geom_torsion_atom_site_label_1
_geom_torsion_atom_site_label_2
_geom_torsion_atom_site_label_3
_geom_torsion_atom_site_label_4
_geom_torsion
_geom_torsion_site_symmetry_1
_geom_torsion_site_symmetry_2
_geom_torsion_site_symmetry_3
_geom_torsion_site_symmetry_4
_geom_torsion_publ_flag
C23_1 C1_1 C2_1 C3_1 2(2) . . . . ?
C23_1 C1_1 C2_1 C25_1 178.6(11) . . . . ?
C1_1 C2_1 C3_1 C5_1 -179.1(13) . . . . ?
C25_1 C2_1 C3_1 C5_1 4(2) . . . . ?
C1_1 C2_1 C3_1 C4_1 -3(2) . . . . ?
C25_1 C2_1 C3_1 C4_1 179.7(11) . . . . ?
C5_1 C3_1 C4_1 C24_1 -179.2(12) . . . . ?
C2_1 C3_1 C4_1 C24_1 5.0(19) . . . . ?
C5_1 C3_1 C4_1 C8_1 -2.9(19) . . . . ?
C2_1 C3_1 C4_1 C8_1 -178.7(11) . . . . ?
C4_1 C3_1 C5_1 C6_1 4(2) . . . . ?
C2_1 C3_1 C5_1 C6_1 179.8(12) . . . . ?
C4_1 C3_1 C5_1 C26_1 180.0(11) . . . . ?
C2_1 C3_1 C5_1 C26_1 -4(2) . . . . ?
C3_1 C5_1 C6_1 C7_1 -4(2) . . . . ?
C26_1 C5_1 C6_1 C7_1 179.8(12) . . . . ?
C5_1 C6_1 C7_1 C8_1 3(2) . . . . ?
C5_1 C6_1 C7_1 C9_1 -178.7(13) . . . . ?
C6_1 C7_1 C8_1 C12_1 179.3(12) . . . . ?
C9_1 C7_1 C8_1 C12_1 1(2) . . . . ?
C6_1 C7_1 C8_1 C4_1 -2(2) . . . . ?
C9_1 C7_1 C8_1 C4_1 179.8(11) . . . . ?
C24_1 C4_1 C8_1 C12_1 -3.0(19) . . . . ?
C3_1 C4_1 C8_1 C12_1 -179.3(11) . . . . ?
C24_1 C4_1 C8_1 C7_1 178.2(12) . . . . ?
C3_1 C4_1 C8_1 C7_1 1.9(19) . . . . ?
C6_1 C7_1 C9_1 C10_1 178.9(13) . . . . ?
C8_1 C7_1 C9_1 C10_1 -2.9(19) . . . . ?
C6_1 C7_1 C9_1 C81_1 -4(2) . . . . ?
C8_1 C7_1 C9_1 C81_1 174.2(12) . . . . ?
C7_1 C9_1 C10_1 C11_1 4(2) . . . . ?
C81_1 C9_1 C10_1 C11_1 -173.1(13) . . . . ?
C9_1 C10_1 C11_1 C12_1 -3(2) . . . . ?
C9_1 C10_1 C11_1 C13_1 177.3(12) . . . . ?
C10_1 C11_1 C12_1 C8_1 1(2) . . . . ?
C13_1 C11_1 C12_1 C8_1 -179.4(12) . . . . ?
C10_1 C11_1 C12_1 C16_1 -179.5(13) . . . . ?
C13_1 C11_1 C12_1 C16_1 0.0(19) . . . . ?
C7_1 C8_1 C12_1 C11_1 0(2) . . . . ?
C4_1 C8_1 C12_1 C11_1 -178.9(12) . . . . ?
C7_1 C8_1 C12_1 C16_1 -179.4(12) . . . . ?
C4_1 C8_1 C12_1 C16_1 1.7(19) . . . . ?
C12_1 C11_1 C13_1 C14_1 1.8(19) . . . . ?
C10_1 C11_1 C13_1 C14_1 -178.7(13) . . . . ?
C11_1 C13_1 C14_1 C15_1 -4.5(19) . . . . ?
C11_1 C13_1 C14_1 C27_1 172.1(11) . . . . ?
C13_1 C14_1 C15_1 C17_1 -177.7(12) . . . . ?
C27_1 C14_1 C15_1 C17_1 5.7(19) . . . . ?
C13_1 C14_1 C15_1 C16_1 5.4(19) . . . . ?
C27_1 C14_1 C15_1 C16_1 -171.1(11) . . . . ?
C17_1 C15_1 C16_1 C12_1 179.6(12) . . . . ?
C14_1 C15_1 C16_1 C12_1 -3.6(19) . . . . ?
C17_1 C15_1 C16_1 C20_1 2(2) . . . . ?
C14_1 C15_1 C16_1 C20_1 178.5(12) . . . . ?
C11_1 C12_1 C16_1 C15_1 1(2) . . . . ?
C8_1 C12_1 C16_1 C15_1 -179.7(12) . . . . ?
C11_1 C12_1 C16_1 C20_1 178.8(12) . . . . ?
C8_1 C12_1 C16_1 C20_1 -2(2) . . . . ?
C16_1 C15_1 C17_1 C18_1 0(2) . . . . ?
C14_1 C15_1 C17_1 C18_1 -176.3(12) . . . . ?
C16_1 C15_1 C17_1 C28_1 -179.8(11) . . . . ?
C14_1 C15_1 C17_1 C28_1 3(2) . . . . ?
C15_1 C17_1 C18_1 C19_1 2(2) . . . . ?
C28_1 C17_1 C18_1 C19_1 -178.2(12) . . . . ?
C17_1 C18_1 C19_1 C20_1 -6(2) . . . . ?
C17_1 C18_1 C19_1 C21_1 -178.8(12) . . . . ?
C18_1 C19_1 C20_1 C24_1 -179.3(11) . . . . ?
C21_1 C19_1 C20_1 C24_1 -6(2) . . . . ?
C18_1 C19_1 C20_1 C16_1 8(2) . . . . ?
C21_1 C19_1 C20_1 C16_1 -178.9(12) . . . . ?
C15_1 C16_1 C20_1 C19_1 -6(2) . . . . ?
C12_1 C16_1 C20_1 C19_1 176.1(13) . . . . ?
C15_1 C16_1 C20_1 C24_1 -179.0(12) . . . . ?
C12_1 C16_1 C20_1 C24_1 3(2) . . . . ?
C20_1 C19_1 C21_1 C22_1 3.5(19) . . . . ?
C18_1 C19_1 C21_1 C22_1 176.4(12) . . . . ?
C20_1 C19_1 C21_1 C91_1 177.8(13) . . . . ?
C18_1 C19_1 C21_1 C91_1 -9.4(19) . . . . ?
C19_1 C21_1 C22_1 C23_1 -3(2) . . . . ?
C91_1 C21_1 C22_1 C23_1 -177.5(13) . . . . ?
C21_1 C22_1 C23_1 C24_1 5(2) . . . . ?
C21_1 C22_1 C23_1 C1_1 179.9(13) . . . . ?
C2_1 C1_1 C23_1 C24_1 -1(2) . . . . ?
C2_1 C1_1 C23_1 C22_1 -176.0(13) . . . . ?
C3_1 C4_1 C24_1 C23_1 -5(2) . . . . ?
C8_1 C4_1 C24_1 C23_1 178.8(12) . . . . ?
C3_1 C4_1 C24_1 C20_1 -179.4(11) . . . . ?
C8_1 C4_1 C24_1 C20_1 4(2) . . . . ?
C22_1 C23_1 C24_1 C4_1 178.0(12) . . . . ?
C1_1 C23_1 C24_1 C4_1 3(2) . . . . ?
C22_1 C23_1 C24_1 C20_1 -8(2) . . . . ?
C1_1 C23_1 C24_1 C20_1 177.6(12) . . . . ?
C19_1 C20_1 C24_1 C4_1 -177.4(12) . . . . ?
C16_1 C20_1 C24_1 C4_1 -4(2) . . . . ?
C19_1 C20_1 C24_1 C23_1 8(2) . . . . ?
C16_1 C20_1 C24_1 C23_1 -178.9(12) . . . . ?
C26_1 N1_1 C25_1 O1_1 -177.7(11) . . . . ?
C29_1 N1_1 C25_1 O1_1 -9.1(18) . . . . ?
C26_1 N1_1 C25_1 C2_1 6.4(18) . . . . ?
C29_1 N1_1 C25_1 C2_1 175.1(10) . . . . ?
C1_1 C2_1 C25_1 O1_1 3(2) . . . . ?
C3_1 C2_1 C25_1 O1_1 179.6(12) . . . . ?
C1_1 C2_1 C25_1 N1_1 178.2(12) . . . . ?
C3_1 C2_1 C25_1 N1_1 -4.8(18) . . . . ?
C25_1 N1_1 C26_1 O2_1 177.3(12) . . . . ?
C29_1 N1_1 C26_1 O2_1 8.6(18) . . . . ?
C25_1 N1_1 C26_1 C5_1 -6.8(19) . . . . ?
C29_1 N1_1 C26_1 C5_1 -175.5(11) . . . . ?
C6_1 C5_1 C26_1 O2_1 -3(2) . . . . ?
C3_1 C5_1 C26_1 O2_1 -178.9(13) . . . . ?
C6_1 C5_1 C26_1 N1_1 -178.5(12) . . . . ?
C3_1 C5_1 C26_1 N1_1 5.5(19) . . . . ?
C28_1 N2_1 C27_1 O3_1 175.1(11) . . . . ?
C55_1 N2_1 C27_1 O3_1 -21.1(18) . . . . ?
C28_1 N2_1 C27_1 C14_1 -3.6(18) . . . . ?
C55_1 N2_1 C27_1 C14_1 160.2(10) . . . . ?
C13_1 C14_1 C27_1 O3_1 -1.1(19) . . . . ?
C15_1 C14_1 C27_1 O3_1 175.4(12) . . . . ?
C13_1 C14_1 C27_1 N2_1 177.6(11) . . . . ?
C15_1 C14_1 C27_1 N2_1 -5.9(18) . . . . ?
C27_1 N2_1 C28_1 O4_1 -179.5(12) . . . . ?
C55_1 N2_1 C28_1 O4_1 16.4(17) . . . . ?
C27_1 N2_1 C28_1 C17_1 12.3(18) . . . . ?
C55_1 N2_1 C28_1 C17_1 -151.9(11) . . . . ?
C18_1 C17_1 C28_1 O4_1 0(2) . . . . ?
C15_1 C17_1 C28_1 O4_1 -179.8(13) . . . . ?
C18_1 C17_1 C28_1 N2_1 167.6(11) . . . . ?
C15_1 C17_1 C28_1 N2_1 -12.1(18) . . . . ?
C26_1 N1_1 C29_1 C30_1 -100.5(12) . . . . ?
C25_1 N1_1 C29_1 C30_1 90.0(13) . . . . ?
C26_1 N1_1 C29_1 C34_1 85.9(12) . . . . ?
C25_1 N1_1 C29_1 C34_1 -83.6(12) . . . . ?
C34_1 C29_1 C30_1 C31_1 -6.8(14) . . . . ?
N1_1 C29_1 C30_1 C31_1 -179.8(7) . . . . ?
C34_1 C29_1 C30_1 C35_1 173.3(9) . . . . ?
N1_1 C29_1 C30_1 C35_1 0.3(14) . . . . ?
C29_1 C30_1 C31_1 C32_1 5.2(14) . . . . ?
C35_1 C30_1 C31_1 C32_1 -174.9(9) . . . . ?
C30_1 C31_1 C32_1 C33_1 -3.6(16) . . . . ?
C31_1 C32_1 C33_1 C34_1 3.1(16) . . . . ?
C32_1 C33_1 C34_1 C29_1 -4.2(14) . . . . ?
C32_1 C33_1 C34_1 C45_1 175.8(9) . . . . ?
C30_1 C29_1 C34_1 C33_1 6.4(15) . . . . ?
N1_1 C29_1 C34_1 C33_1 179.7(7) . . . . ?
C30_1 C29_1 C34_1 C45_1 -173.6(8) . . . . ?
N1_1 C29_1 C34_1 C45_1 -0.3(13) . . . . ?
C29_1 C30_1 C35_1 C40_1 -125.1(10) . . . . ?
C31_1 C30_1 C35_1 C40_1 55.0(12) . . . . ?
C29_1 C30_1 C35_1 C36_1 47.4(15) . . . . ?
C31_1 C30_1 C35_1 C36_1 -132.5(9) . . . . ?
C40_1 C35_1 C36_1 C37_1 -5.6(15) . . . . ?
C30_1 C35_1 C36_1 C37_1 -177.9(10) . . . . ?
C35_1 C36_1 C37_1 C38_1 9.2(16) . . . . ?
C36_1 C37_1 C38_1 C39_1 -10.4(16) . . . . ?
C36_1 C37_1 C38_1 C41_1 173.8(10) . . . . ?
C37_1 C38_1 C39_1 C40_1 8.5(15) . . . . ?
C41_1 C38_1 C39_1 C40_1 -175.6(10) . . . . ?
C38_1 C39_1 C40_1 C35_1 -5.2(16) . . . . ?
C36_1 C35_1 C40_1 C39_1 3.4(14) . . . . ?
C30_1 C35_1 C40_1 C39_1 176.1(9) . . . . ?
C39_1 C38_1 C41_1 C44_1 -61.7(13) . . . . ?
C37_1 C38_1 C41_1 C44_1 114.0(10) . . . . ?
C39_1 C38_1 C41_1 C42_1 172.1(9) . . . . ?
C37_1 C38_1 C41_1 C42_1 -12.3(15) . . . . ?
C39_1 C38_1 C41_1 C43_1 54.9(12) . . . . ?
C37_1 C38_1 C41_1 C43_1 -129.5(10) . . . . ?
C33_1 C34_1 C45_1 C50_1 93.5(14) . . . . ?
C29_1 C34_1 C45_1 C50_1 -86.5(15) . . . . ?
C33_1 C34_1 C45_1 C46_1 -87.5(13) . . . . ?
C29_1 C34_1 C45_1 C46_1 92.5(13) . . . . ?
C50_1 C45_1 C46_1 C47_1 -2(2) . . . . ?
C34_1 C45_1 C46_1 C47_1 178.6(13) . . . . ?
C45_1 C46_1 C47_1 C48_1 5(2) . . . . ?
C46_1 C47_1 C48_1 C49_1 -3(2) . . . . ?
C46_1 C47_1 C48_1 C51_1 174.8(14) . . . . ?
C47_1 C48_1 C49_1 C50_1 -2(2) . . . . ?
C51_1 C48_1 C49_1 C50_1 -179.7(15) . . . . ?
C48_1 C49_1 C50_1 C45_1 5(2) . . . . ?
C46_1 C45_1 C50_1 C49_1 -3(2) . . . . ?
C34_1 C45_1 C50_1 C49_1 176.5(14) . . . . ?
C47_1 C48_1 C51_1 C53_1 90(2) . . . . ?
C49_1 C48_1 C51_1 C53_1 -92(2) . . . . ?
C47_1 C48_1 C51_1 C54_1 -136.6(16) . . . . ?
C49_1 C48_1 C51_1 C54_1 41(2) . . . . ?
C47_1 C48_1 C51_1 C52_1 -24(2) . . . . ?
C49_1 C48_1 C51_1 C52_1 153.5(16) . . . . ?
C28_1 N2_1 C55_1 C56_1 -92.4(11) . . . . ?
C27_1 N2_1 C55_1 C56_1 102.3(11) . . . . ?
C28_1 N2_1 C55_1 C60_1 76.8(12) . . . . ?
C27_1 N2_1 C55_1 C60_1 -88.4(11) . . . . ?
C60_1 C55_1 C56_1 C57_1 -0.6(12) . . . . ?
N2_1 C55_1 C56_1 C57_1 167.2(7) . . . . ?
C60_1 C55_1 C56_1 C61_1 177.4(8) . . . . ?
N2_1 C55_1 C56_1 C61_1 -14.7(12) . . . . ?
C55_1 C56_1 C57_1 C58_1 0.3(11) . . . . ?
C61_1 C56_1 C57_1 C58_1 -177.9(8) . . . . ?
C56_1 C57_1 C58_1 C59_1 -0.3(13) . . . . ?
C57_1 C58_1 C59_1 C60_1 0.5(13) . . . . ?
C58_1 C59_1 C60_1 C55_1 -0.7(12) . . . . ?
C58_1 C59_1 C60_1 C71_1 -177.3(8) . . . . ?
C56_1 C55_1 C60_1 C59_1 0.8(12) . . . . ?
N2_1 C55_1 C60_1 C59_1 -167.4(6) . . . . ?
C56_1 C55_1 C60_1 C71_1 177.7(7) . . . . ?
N2_1 C55_1 C60_1 C71_1 9.4(11) . . . . ?
C55_1 C56_1 C61_1 C62_1 119.0(10) . . . . ?
C57_1 C56_1 C61_1 C62_1 -63.0(10) . . . . ?
C55_1 C56_1 C61_1 C66_1 -62.7(11) . . . . ?
C57_1 C56_1 C61_1 C66_1 115.3(9) . . . . ?
C66_1 C61_1 C62_1 C63_1 -1.9(14) . . . . ?
C56_1 C61_1 C62_1 C63_1 176.3(8) . . . . ?
C61_1 C62_1 C63_1 C64_1 0.1(15) . . . . ?
C62_1 C63_1 C64_1 C65_1 2.8(15) . . . . ?
C62_1 C63_1 C64_1 C67_1 -177.1(9) . . . . ?
C63_1 C64_1 C65_1 C66_1 -3.8(15) . . . . ?
C67_1 C64_1 C65_1 C66_1 176.2(8) . . . . ?
C62_1 C61_1 C66_1 C65_1 0.9(12) . . . . ?
C56_1 C61_1 C66_1 C65_1 -177.4(8) . . . . ?
C64_1 C65_1 C66_1 C61_1 1.9(13) . . . . ?
C65_1 C64_1 C67_1 C68_1 -90.9(12) . . . . ?
C63_1 C64_1 C67_1 C68_1 89.0(12) . . . . ?
C65_1 C64_1 C67_1 C70_1 31.8(15) . . . . ?
C63_1 C64_1 C67_1 C70_1 -148.2(12) . . . . ?
C65_1 C64_1 C67_1 C69_1 150.4(12) . . . . ?
C63_1 C64_1 C67_1 C69_1 -29.6(14) . . . . ?
C59_1 C60_1 C71_1 C72_1 72.9(14) . . . . ?
C55_1 C60_1 C71_1 C72_1 -103.5(12) . . . . ?
C59_1 C60_1 C71_1 C76_1 -109.4(12) . . . . ?
C55_1 C60_1 C71_1 C76_1 74.2(13) . . . . ?
C76_1 C71_1 C72_1 C73_1 -5.2(19) . . . . ?
C60_1 C71_1 C72_1 C73_1 172.6(12) . . . . ?
C71_1 C72_1 C73_1 C74_1 4(2) . . . . ?
C72_1 C73_1 C74_1 C75_1 1(2) . . . . ?
C72_1 C73_1 C74_1 C77_1 -177.7(13) . . . . ?
C73_1 C74_1 C75_1 C76_1 -6(2) . . . . ?
C77_1 C74_1 C75_1 C76_1 173.1(13) . . . . ?
C74_1 C75_1 C76_1 C71_1 5(2) . . . . ?
C72_1 C71_1 C76_1 C75_1 0.4(19) . . . . ?
C60_1 C71_1 C76_1 C75_1 -177.4(12) . . . . ?
C75_1 C74_1 C77_1 C80_1 59.1(19) . . . . ?
C73_1 C74_1 C77_1 C80_1 -122.0(17) . . . . ?
C75_1 C74_1 C77_1 C79_1 -175.3(14) . . . . ?
C73_1 C74_1 C77_1 C79_1 4(2) . . . . ?
C75_1 C74_1 C77_1 C78_1 -55.2(18) . . . . ?
C73_1 C74_1 C77_1 C78_1 123.7(15) . . . . ?
C10_1 C9_1 C81_1 C82_1 70.8(17) . . . . ?
C7_1 C9_1 C81_1 C82_1 -106.3(15) . . . . ?
C9_1 C81_1 C82_1 C83_1 40(2) . . . . ?
C81_1 C82_1 C83_1 C84_1 173.8(14) . . . . ?
C82_1 C83_1 C84_1 C85_1 166(2) . . . . ?
C83_1 C84_1 C85_1 C86_1 -175(2) . . . . ?
C84_1 C85_1 C86_1 C87_1 173(2) . . . . ?
C85_1 C86_1 C87_1 C88_1 72(4) . . . . ?
C86_1 C87_1 C88_1 C89_1 171(2) . . . . ?
C87_1 C88_1 C89_1 C90_1 125(3) . . . . ?
C22_1 C21_1 C91_1 C92_1 104.4(13) . . . . ?
C19_1 C21_1 C91_1 C92_1 -69.6(15) . . . . ?
C21_1 C91_1 C92_1 C93_1 -64.3(13) . . . . ?
C91_1 C92_1 C93_1 C94_1 -178.4(9) . . . . ?
C92_1 C93_1 C94_1 C95_1 177.5(15) . . . . ?
C93_1 C94_1 C95_1 C96_1 -178.3(15) . . . . ?
C94_1 C95_1 C96_1 C97_1 -81(3) . . . . ?
C95_1 C96_1 C97_1 C98_1 -67(3) . . . . ?
C96_1 C97_1 C98_1 C99_1 174(3) . . . . ?
C97_1 C98_1 C99_1 C100_1 -174(3) . . . . ?
C23_2 C1_2 C2_2 C3_2 -2(2) . . . . ?
C23_2 C1_2 C2_2 C25_2 178.6(11) . . . . ?
C1_2 C2_2 C3_2 C5_2 -179.8(13) . . . . ?
C25_2 C2_2 C3_2 C5_2 0(2) . . . . ?
C1_2 C2_2 C3_2 C4_2 2(2) . . . . ?
C25_2 C2_2 C3_2 C4_2 -178.2(11) . . . . ?
C5_2 C3_2 C4_2 C24_2 177.9(12) . . . . ?
C2_2 C3_2 C4_2 C24_2 -4(2) . . . . ?
C5_2 C3_2 C4_2 C8_2 6(2) . . . . ?
C2_2 C3_2 C4_2 C8_2 -176.3(12) . . . . ?
C2_2 C3_2 C5_2 C6_2 178.5(12) . . . . ?
C4_2 C3_2 C5_2 C6_2 -4(2) . . . . ?
C2_2 C3_2 C5_2 C26_2 -1(2) . . . . ?
C4_2 C3_2 C5_2 C26_2 177.0(12) . . . . ?
C3_2 C5_2 C6_2 C7_2 2(2) . . . . ?
C26_2 C5_2 C6_2 C7_2 -178.8(13) . . . . ?
C5_2 C6_2 C7_2 C8_2 -2(2) . . . . ?
C5_2 C6_2 C7_2 C9_2 178.9(13) . . . . ?
C6_2 C7_2 C8_2 C12_2 -177.9(12) . . . . ?
C9_2 C7_2 C8_2 C12_2 1(2) . . . . ?
C6_2 C7_2 C8_2 C4_2 4(2) . . . . ?
C9_2 C7_2 C8_2 C4_2 -176.9(12) . . . . ?
C24_2 C4_2 C8_2 C12_2 4(2) . . . . ?
C3_2 C4_2 C8_2 C12_2 176.0(12) . . . . ?
C24_2 C4_2 C8_2 C7_2 -178.1(12) . . . . ?
C3_2 C4_2 C8_2 C7_2 -6.0(19) . . . . ?
C8_2 C7_2 C9_2 C10_2 -3(2) . . . . ?
C6_2 C7_2 C9_2 C10_2 176.4(13) . . . . ?
C8_2 C7_2 C9_2 C81_2 173.0(12) . . . . ?
C6_2 C7_2 C9_2 C81_2 -8(2) . . . . ?
C7_2 C9_2 C10_2 C11_2 4(2) . . . . ?
C81_2 C9_2 C10_2 C11_2 -171.3(13) . . . . ?
C9_2 C10_2 C11_2 C12_2 -5(2) . . . . ?
C9_2 C10_2 C11_2 C13_2 177.8(13) . . . . ?
C7_2 C8_2 C12_2 C11_2 -1(2) . . . . ?
C4_2 C8_2 C12_2 C11_2 176.7(12) . . . . ?
C7_2 C8_2 C12_2 C16_2 -178.3(13) . . . . ?
C4_2 C8_2 C12_2 C16_2 0(2) . . . . ?
C10_2 C11_2 C12_2 C8_2 3(2) . . . . ?
C13_2 C11_2 C12_2 C8_2 -179.3(12) . . . . ?
C10_2 C11_2 C12_2 C16_2 180.0(13) . . . . ?
C13_2 C11_2 C12_2 C16_2 -2(2) . . . . ?
C10_2 C11_2 C13_2 C14_2 178.3(13) . . . . ?
C12_2 C11_2 C13_2 C14_2 1(2) . . . . ?
C11_2 C13_2 C14_2 C15_2 1(2) . . . . ?
C11_2 C13_2 C14_2 C27_2 172.4(12) . . . . ?
C13_2 C14_2 C15_2 C17_2 179.0(13) . . . . ?
C27_2 C14_2 C15_2 C17_2 8(2) . . . . ?
C13_2 C14_2 C15_2 C16_2 -1(2) . . . . ?
C27_2 C14_2 C15_2 C16_2 -172.0(12) . . . . ?
C17_2 C15_2 C16_2 C12_2 179.4(13) . . . . ?
C14_2 C15_2 C16_2 C12_2 -1(2) . . . . ?
C17_2 C15_2 C16_2 C20_2 1(2) . . . . ?
C14_2 C15_2 C16_2 C20_2 -179.2(12) . . . . ?
C8_2 C12_2 C16_2 C15_2 179.5(12) . . . . ?
C11_2 C12_2 C16_2 C15_2 3(2) . . . . ?
C8_2 C12_2 C16_2 C20_2 -2(2) . . . . ?
C11_2 C12_2 C16_2 C20_2 -179.3(12) . . . . ?
C16_2 C15_2 C17_2 C18_2 -2(2) . . . . ?
C14_2 C15_2 C17_2 C18_2 178.2(12) . . . . ?
C16_2 C15_2 C17_2 C28_2 177.9(12) . . . . ?
C14_2 C15_2 C17_2 C28_2 -2(2) . . . . ?
C15_2 C17_2 C18_2 C19_2 1(2) . . . . ?
C28_2 C17_2 C18_2 C19_2 -179.4(12) . . . . ?
C17_2 C18_2 C19_2 C20_2 2(2) . . . . ?
C17_2 C18_2 C19_2 C21_2 177.2(12) . . . . ?
C18_2 C19_2 C20_2 C24_2 178.9(12) . . . . ?
C21_2 C19_2 C20_2 C24_2 3(2) . . . . ?
C18_2 C19_2 C20_2 C16_2 -3(2) . . . . ?
C21_2 C19_2 C20_2 C16_2 -178.2(12) . . . . ?
C15_2 C16_2 C20_2 C24_2 179.7(12) . . . . ?
C12_2 C16_2 C20_2 C24_2 2(2) . . . . ?
C15_2 C16_2 C20_2 C19_2 1(2) . . . . ?
C12_2 C16_2 C20_2 C19_2 -177.0(13) . . . . ?
C20_2 C19_2 C21_2 C22_2 -5(2) . . . . ?
C18_2 C19_2 C21_2 C22_2 179.9(12) . . . . ?
C20_2 C19_2 C21_2 C91_2 172.2(12) . . . . ?
C18_2 C19_2 C21_2 C91_2 -3(2) . . . . ?
C19_2 C21_2 C22_2 C23_2 5(2) . . . . ?
C91_2 C21_2 C22_2 C23_2 -171.8(13) . . . . ?
C21_2 C22_2 C23_2 C24_2 -4(2) . . . . ?
C21_2 C22_2 C23_2 C1_2 -178.7(12) . . . . ?
C2_2 C1_2 C23_2 C22_2 178.2(14) . . . . ?
C2_2 C1_2 C23_2 C24_2 3(2) . . . . ?
C3_2 C4_2 C24_2 C20_2 -176.8(12) . . . . ?
C8_2 C4_2 C24_2 C20_2 -5(2) . . . . ?
C3_2 C4_2 C24_2 C23_2 6(2) . . . . ?
C8_2 C4_2 C24_2 C23_2 177.9(11) . . . . ?
C19_2 C20_2 C24_2 C4_2 -179.5(13) . . . . ?
C16_2 C20_2 C24_2 C4_2 2(2) . . . . ?
C19_2 C20_2 C24_2 C23_2 -2(2) . . . . ?
C16_2 C20_2 C24_2 C23_2 179.5(12) . . . . ?
C22_2 C23_2 C24_2 C4_2 179.6(13) . . . . ?
C1_2 C23_2 C24_2 C4_2 -5.1(19) . . . . ?
C22_2 C23_2 C24_2 C20_2 2(2) . . . . ?
C1_2 C23_2 C24_2 C20_2 177.4(12) . . . . ?
C26_2 N1_2 C25_2 O1_2 -175.6(11) . . . . ?
C29_2 N1_2 C25_2 O1_2 -6.1(17) . . . . ?
C26_2 N1_2 C25_2 C2_2 3.2(18) . . . . ?
C29_2 N1_2 C25_2 C2_2 172.7(11) . . . . ?
C1_2 C2_2 C25_2 O1_2 -3(2) . . . . ?
C3_2 C2_2 C25_2 O1_2 178.0(12) . . . . ?
C1_2 C2_2 C25_2 N1_2 178.7(12) . . . . ?
C3_2 C2_2 C25_2 N1_2 -0.8(18) . . . . ?
C25_2 N1_2 C26_2 O2_2 177.6(11) . . . . ?
C29_2 N1_2 C26_2 O2_2 8.4(18) . . . . ?
C25_2 N1_2 C26_2 C5_2 -4.3(19) . . . . ?
C29_2 N1_2 C26_2 C5_2 -173.5(11) . . . . ?
C6_2 C5_2 C26_2 O2_2 2(2) . . . . ?
C3_2 C5_2 C26_2 O2_2 -178.9(13) . . . . ?
C6_2 C5_2 C26_2 N1_2 -176.2(12) . . . . ?
C3_2 C5_2 C26_2 N1_2 3.1(19) . . . . ?
C28_2 N2_2 C27_2 O3_2 179.3(12) . . . . ?
C55_2 N2_2 C27_2 O3_2 -14.9(18) . . . . ?
C28_2 N2_2 C27_2 C14_2 -3.7(19) . . . . ?
C55_2 N2_2 C27_2 C14_2 162.1(11) . . . . ?
C13_2 C14_2 C27_2 O3_2 0(2) . . . . ?
C15_2 C14_2 C27_2 O3_2 171.8(13) . . . . ?
C13_2 C14_2 C27_2 N2_2 -176.4(12) . . . . ?
C15_2 C14_2 C27_2 N2_2 -5.0(19) . . . . ?
C27_2 N2_2 C28_2 O4_2 -171.9(12) . . . . ?
C55_2 N2_2 C28_2 O4_2 21.9(19) . . . . ?
C27_2 N2_2 C28_2 C17_2 9(2) . . . . ?
C55_2 N2_2 C28_2 C17_2 -157.0(11) . . . . ?
C18_2 C17_2 C28_2 O4_2 -5(2) . . . . ?
C15_2 C17_2 C28_2 O4_2 174.7(14) . . . . ?
C18_2 C17_2 C28_2 N2_2 173.5(12) . . . . ?
C15_2 C17_2 C28_2 N2_2 -7(2) . . . . ?
C26_2 N1_2 C29_2 C30_2 -100.2(12) . . . . ?
C25_2 N1_2 C29_2 C30_2 90.1(12) . . . . ?
C26_2 N1_2 C29_2 C34_2 82.6(13) . . . . ?
C25_2 N1_2 C29_2 C34_2 -87.1(11) . . . . ?
C34_2 C29_2 C30_2 C31_2 -3.2(13) . . . . ?
N1_2 C29_2 C30_2 C31_2 179.8(7) . . . . ?
C34_2 C29_2 C30_2 C35_2 177.5(8) . . . . ?
N1_2 C29_2 C30_2 C35_2 0.5(14) . . . . ?
C29_2 C30_2 C31_2 C32_2 1.7(14) . . . . ?
C35_2 C30_2 C31_2 C32_2 -178.9(9) . . . . ?
C30_2 C31_2 C32_2 C33_2 1.5(17) . . . . ?
C31_2 C32_2 C33_2 C34_2 -3.2(16) . . . . ?
C32_2 C33_2 C34_2 C29_2 1.7(14) . . . . ?
C32_2 C33_2 C34_2 C45_2 176.6(9) . . . . ?
C30_2 C29_2 C34_2 C33_2 1.6(14) . . . . ?
N1_2 C29_2 C34_2 C33_2 178.7(7) . . . . ?
C30_2 C29_2 C34_2 C45_2 -173.3(8) . . . . ?
N1_2 C29_2 C34_2 C45_2 3.8(12) . . . . ?
C29_2 C30_2 C35_2 C36_2 48.5(14) . . . . ?
C31_2 C30_2 C35_2 C36_2 -130.8(9) . . . . ?
C29_2 C30_2 C35_2 C40_2 -125.5(10) . . . . ?
C31_2 C30_2 C35_2 C40_2 55.2(12) . . . . ?
C40_2 C35_2 C36_2 C37_2 -3.7(15) . . . . ?
C30_2 C35_2 C36_2 C37_2 -177.6(9) . . . . ?
C35_2 C36_2 C37_2 C38_2 7.1(16) . . . . ?
C36_2 C37_2 C38_2 C39_2 -10.9(15) . . . . ?
C36_2 C37_2 C38_2 C41_2 176.8(10) . . . . ?
C37_2 C38_2 C39_2 C40_2 11.4(17) . . . . ?
C41_2 C38_2 C39_2 C40_2 -176.3(10) . . . . ?
C38_2 C39_2 C40_2 C35_2 -8.1(17) . . . . ?
C36_2 C35_2 C40_2 C39_2 4.1(15) . . . . ?
C30_2 C35_2 C40_2 C39_2 178.3(10) . . . . ?
C39_2 C38_2 C41_2 C44_2 -84.4(18) . . . . ?
C37_2 C38_2 C41_2 C44_2 87.8(17) . . . . ?
C39_2 C38_2 C41_2 C42_2 158.4(11) . . . . ?
C37_2 C38_2 C41_2 C42_2 -29.5(16) . . . . ?
C39_2 C38_2 C41_2 C43_2 42.4(17) . . . . ?
C37_2 C38_2 C41_2 C43_2 -145.4(14) . . . . ?
C33_2 C34_2 C45_2 C50_2 100.6(14) . . . . ?
C29_2 C34_2 C45_2 C50_2 -84.6(15) . . . . ?
C33_2 C34_2 C45_2 C46_2 -81.1(13) . . . . ?
C29_2 C34_2 C45_2 C46_2 93.8(13) . . . . ?
C50_2 C45_2 C46_2 C47_2 7(2) . . . . ?
C34_2 C45_2 C46_2 C47_2 -172.0(14) . . . . ?
C45_2 C46_2 C47_2 C48_2 -7(2) . . . . ?
C46_2 C47_2 C48_2 C49_2 7(2) . . . . ?
C46_2 C47_2 C48_2 C51_2 179.0(15) . . . . ?
C47_2 C48_2 C49_2 C50_2 -7(2) . . . . ?
C51_2 C48_2 C49_2 C50_2 -179.9(15) . . . . ?
C48_2 C49_2 C50_2 C45_2 8(3) . . . . ?
C46_2 C45_2 C50_2 C49_2 -7(2) . . . . ?
C34_2 C45_2 C50_2 C49_2 171.6(15) . . . . ?
C47_2 C48_2 C51_2 C53_2 -108.6(18) . . . . ?
C49_2 C48_2 C51_2 C53_2 64(2) . . . . ?
C47_2 C48_2 C51_2 C54_2 126.7(17) . . . . ?
C49_2 C48_2 C51_2 C54_2 -61(2) . . . . ?
C47_2 C48_2 C51_2 C52_2 3(2) . . . . ?
C49_2 C48_2 C51_2 C52_2 174.7(16) . . . . ?
C28_2 N2_2 C55_2 C56_2 -95.5(12) . . . . ?
C27_2 N2_2 C55_2 C56_2 97.3(12) . . . . ?
C28_2 N2_2 C55_2 C60_2 73.1(13) . . . . ?
C27_2 N2_2 C55_2 C60_2 -94.0(12) . . . . ?
C60_2 C55_2 C56_2 C57_2 0.7(14) . . . . ?
N2_2 C55_2 C56_2 C57_2 167.8(8) . . . . ?
C60_2 C55_2 C56_2 C61_2 179.8(9) . . . . ?
N2_2 C55_2 C56_2 C61_2 -13.1(14) . . . . ?
C55_2 C56_2 C57_2 C58_2 0.5(14) . . . . ?
C61_2 C56_2 C57_2 C58_2 -178.7(10) . . . . ?
C56_2 C57_2 C58_2 C59_2 -1.8(17) . . . . ?
C57_2 C58_2 C59_2 C60_2 2.0(17) . . . . ?
C58_2 C59_2 C60_2 C55_2 -0.8(14) . . . . ?
C58_2 C59_2 C60_2 C71_2 179.7(10) . . . . ?
C56_2 C55_2 C60_2 C59_2 -0.6(15) . . . . ?
N2_2 C55_2 C60_2 C59_2 -168.4(7) . . . . ?
C56_2 C55_2 C60_2 C71_2 178.9(8) . . . . ?
N2_2 C55_2 C60_2 C71_2 11.1(13) . . . . ?
C55_2 C56_2 C61_2 C62_2 117.6(11) . . . . ?
C57_2 C56_2 C61_2 C62_2 -63.4(12) . . . . ?
C55_2 C56_2 C61_2 C66_2 -65.7(12) . . . . ?
C57_2 C56_2 C61_2 C66_2 113.3(9) . . . . ?
C66_2 C61_2 C62_2 C63_2 -1.8(15) . . . . ?
C56_2 C61_2 C62_2 C63_2 174.9(9) . . . . ?
C61_2 C62_2 C63_2 C64_2 0.9(16) . . . . ?
C62_2 C63_2 C64_2 C65_2 -1.9(15) . . . . ?
C62_2 C63_2 C64_2 C67_2 -178.4(9) . . . . ?
C63_2 C64_2 C65_2 C66_2 3.7(15) . . . . ?
C67_2 C64_2 C65_2 C66_2 -179.7(8) . . . . ?
C62_2 C61_2 C66_2 C65_2 3.5(13) . . . . ?
C56_2 C61_2 C66_2 C65_2 -173.1(8) . . . . ?
C64_2 C65_2 C66_2 C61_2 -4.4(14) . . . . ?
C65_2 C64_2 C67_2 C68_2 -66.4(13) . . . . ?
C63_2 C64_2 C67_2 C68_2 110.3(11) . . . . ?
C65_2 C64_2 C67_2 C70_2 58.8(13) . . . . ?
C63_2 C64_2 C67_2 C70_2 -124.5(11) . . . . ?
C65_2 C64_2 C67_2 C69_2 177.5(8) . . . . ?
C63_2 C64_2 C67_2 C69_2 -5.8(13) . . . . ?
C59_2 C60_2 C71_2 C72_2 -109.3(15) . . . . ?
C55_2 C60_2 C71_2 C72_2 71.2(16) . . . . ?
C59_2 C60_2 C71_2 C76_2 66.6(16) . . . . ?
C55_2 C60_2 C71_2 C76_2 -112.9(14) . . . . ?
C76_2 C71_2 C72_2 C73_2 11(2) . . . . ?
C60_2 C71_2 C72_2 C73_2 -173.0(14) . . . . ?
C71_2 C72_2 C73_2 C74_2 -8(3) . . . . ?
C72_2 C73_2 C74_2 C75_2 1(3) . . . . ?
C72_2 C73_2 C74_2 C77_2 -179.2(17) . . . . ?
C73_2 C74_2 C75_2 C76_2 1(3) . . . . ?
C77_2 C74_2 C75_2 C76_2 -177.9(19) . . . . ?
C74_2 C75_2 C76_2 C71_2 2(3) . . . . ?
C72_2 C71_2 C76_2 C75_2 -8(2) . . . . ?
C60_2 C71_2 C76_2 C75_2 175.8(15) . . . . ?
C73_2 C74_2 C77_2 C80_2 -159(2) . . . . ?
C75_2 C74_2 C77_2 C80_2 21(3) . . . . ?
C73_2 C74_2 C77_2 C79_2 73(3) . . . . ?
C75_2 C74_2 C77_2 C79_2 -108(3) . . . . ?
C73_2 C74_2 C77_2 C78_2 -46(3) . . . . ?
C75_2 C74_2 C77_2 C78_2 133(2) . . . . ?
C10_2 C9_2 C81_2 C82_2 70.7(15) . . . . ?
C7_2 C9_2 C81_2 C82_2 -104.9(13) . . . . ?
C9_2 C81_2 C82_2 C83_2 53.1(12) . . . . ?
C81_2 C82_2 C83_2 C84_2 175.7(9) . . . . ?
C82_2 C83_2 C84_2 C85_2 174.4(11) . . . . ?
C83_2 C84_2 C85_2 C86_2 -175.4(13) . . . . ?
C84_2 C85_2 C86_2 C87_2 -177.0(15) . . . . ?
C85_2 C86_2 C87_2 C88_2 -62(3) . . . . ?
C86_2 C87_2 C88_2 C89_2 -167.6(17) . . . . ?
C87_2 C88_2 C89_2 C90_2 -179(2) . . . . ?
C22_2 C21_2 C91_2 C92_2 104.1(13) . . . . ?
C19_2 C21_2 C91_2 C92_2 -72.8(15) . . . . ?
C21_2 C91_2 C92_2 C93_2 -63.3(12) . . . . ?
C91_2 C92_2 C93_2 C94_2 -178.4(9) . . . . ?
C92_2 C93_2 C94_2 C95_2 -178.6(13) . . . . ?
C93_2 C94_2 C95_2 C96_2 178.5(15) . . . . ?
C94_2 C95_2 C96_2 C97_2 -120(3) . . . . ?
C95_2 C96_2 C97_2 C98_2 164(3) . . . . ?
C96_2 C97_2 C98_2 C99_2 -143(4) . . . . ?
C97_2 C98_2 C99_2 C100_2 -40(5) . . . . ?

_refine_diff_density_max         0.515
_refine_diff_density_min         -0.367
_refine_diff_density_rms         0.096

_shelx_res_file                  
;
TITL .\SiSoCDI-OeOe27_a.res in P-1
    SiSoCDI-OeOe27_a_tw.res
    created by SHELXL-2019/3 at 08:15:27 on 20-Sep-2023
REM Old TITL SiSoCDI-OeOe27 in P-1
REM SHELXT solution in P-1: R1 0.535, Rweak 0.040, Alpha 0.303
REM <I/s>   0.000 for    0 systematic absences,  Orientation as input
REM Formula found by SHELXT:  C149 N39 O15
CELL  0.61989  12.7510  20.8110  31.2710   79.760   83.115   79.642
ZERR  4   0.0110   0.0170   0.0230    0.048    0.022    0.023
LATT  1
SFAC C H N O
DISP $C  0.00221  0.00124  8.74687!SOURCE KISSEL
DISP $H -0.00002  0.00000  0.66397!SOURCE KISSEL
DISP $N  0.00456  0.00252 14.27568!SOURCE KISSEL
DISP $O  0.00811  0.00460 22.85500!SOURCE KISSEL
UNIT 400 424 8 16
REM CGLS 10
REM LIST 6
L.S. 10
LIST 4
ACTA
BOND $H
CONF
TEMP -173.15
SIZE 0.1 0.1 0.02
REM orange plate
FMAP 2
PLAN 100
REM constraints and restraints
SAME_CDI O1 > O4 N1 N2 C1 > C100
RIGU_CDI O1 > O4 N1 N2 C1 > C100
DELU_CDI O1 > O4 N1 N2 C1 > C100
ISOR_CDI O1 > O4 N1 N2 C1 > C100
DFIX_CDI 1.530 C81 C82 C82 C83 C83 C84
DFIX_CDI 1.530 C84 C85 C85 C86 C86 C87 C87 C88 C88 C89 C89 C90
DFIX_CDI 1.530 C91 C92 C92 C93 C93 C94
DFIX_CDI 1.530 C94 C95 C95 C96 C96 C97 C97 C98 C98 C99 C99 C100
DANG_CDI 2.499 C81 C83 C82 C84 C83 C85
DANG_CDI 2.499 C84 C86 C85 C87 C86 C88 C87 C89 C88 C90
DANG_CDI 2.499 C91 C93 C92 C94 C93 C95
DANG_CDI 2.499 C94 C96 C95 C97 C96 C98 C97 C99 C98 C100
REM end constraints and restraints

WGHT    0.250000
BASF   0.35183
FVAR       3.78584
RESI 1 CDI
O1    4    0.479700    1.042771    0.610803    11.00000    0.10050    0.24173 =
         0.13529    0.12084   -0.03504   -0.06843
O2    4    0.185930    0.957466    0.675853    11.00000    0.09686    0.27816 =
         0.13122    0.12403   -0.04343   -0.07341
O3    4    0.687570    0.624160    0.927834    11.00000    0.10317    0.23225 =
         0.10996    0.09157   -0.02704   -0.05879
O4    4    0.984942    0.698654    0.856586    11.00000    0.09069    0.24485 =
         0.12765    0.10201   -0.01534   -0.05059
N1    3    0.334170    0.998350    0.642610    11.00000    0.08642    0.22331 =
         0.12386    0.09693   -0.03539   -0.05275
N2    3    0.837421    0.663378    0.892920    11.00000    0.09390    0.21144 =
         0.11620    0.10153   -0.03525   -0.05500
C1    1    0.611843    0.959853    0.670322    11.00000    0.09761    0.18239 =
         0.13408    0.08413   -0.03925   -0.04791
AFIX  43
H1    2    0.642429    0.990219    0.648082    11.00000   -1.20000
AFIX   0
C2    1    0.507687    0.957862    0.672063    11.00000    0.09497    0.19293 =
         0.13133    0.08571   -0.04543   -0.05907
C3    1    0.458944    0.914190    0.705534    11.00000    0.09909    0.17921 =
         0.12198    0.07030   -0.04175   -0.05452
C4    1    0.522954    0.870420    0.735599    11.00000    0.09317    0.16296 =
         0.10910    0.06009   -0.02942   -0.03848
C5    1    0.350594    0.911577    0.706878    11.00000    0.08826    0.20904 =
         0.13256    0.08756   -0.02860   -0.04021
C6    1    0.303622    0.868921    0.739356    11.00000    0.08874    0.25655 =
         0.14335    0.11709   -0.03227   -0.05247
AFIX  43
H6    2    0.228495    0.869927    0.740895    11.00000   -1.20000
AFIX   0
C7    1    0.363188    0.823704    0.770480    11.00000    0.08848    0.18594 =
         0.12644    0.07959   -0.03108   -0.04287
C8    1    0.474618    0.825206    0.768940    11.00000    0.09788    0.20835 =
         0.12739    0.08949   -0.04429   -0.06491
C9    1    0.316359    0.777802    0.804110    11.00000    0.09506    0.20143 =
         0.13024    0.08378   -0.03787   -0.05372
C10   1    0.381974    0.734964    0.832374    11.00000    0.09759    0.20958 =
         0.16749    0.11284   -0.04121   -0.06039
AFIX  43
H10   2    0.351545    0.702818    0.853279    11.00000   -1.20000
AFIX   0
C11   1    0.492012    0.736821    0.831581    11.00000    0.09032    0.22052 =
         0.12074    0.09676   -0.03151   -0.06774
C12   1    0.537477    0.781850    0.799412    11.00000    0.09542    0.17195 =
         0.11221    0.07297   -0.02980   -0.05298
C13   1    0.557263    0.693407    0.862694    11.00000    0.09456    0.20416 =
         0.10091    0.08625   -0.02396   -0.05537
AFIX  43
H13   2    0.526752    0.661891    0.884089    11.00000   -1.20000
AFIX   0
C14   1    0.663736    0.697657    0.861376    11.00000    0.08641    0.17651 =
         0.12278    0.07757   -0.03694   -0.03615
C15   1    0.711478    0.741469    0.827544    11.00000    0.08781    0.19441 =
         0.10399    0.06640   -0.02319   -0.05086
C16   1    0.648406    0.784640    0.797498    11.00000    0.08706    0.20602 =
         0.12681    0.09018   -0.03208   -0.05208
C17   1    0.820695    0.743826    0.825529    11.00000    0.09148    0.17946 =
         0.13516    0.07205   -0.03490   -0.04495
C18   1    0.866828    0.788052    0.794813    11.00000    0.09547    0.19080 =
         0.14297    0.08567   -0.04067   -0.05351
AFIX  43
H18   2    0.941671    0.787840    0.793694    11.00000   -1.20000
AFIX   0
C19   1    0.805360    0.834812    0.764197    11.00000    0.07809    0.20894 =
         0.11577    0.08082   -0.02623   -0.03970
C20   1    0.697256    0.829393    0.764363    11.00000    0.09031    0.21237 =
         0.11637    0.08480   -0.03282   -0.05131
C21   1    0.854991    0.881652    0.730562    11.00000    0.07589    0.20965 =
         0.14265    0.09188   -0.02930   -0.04433
C22   1    0.789231    0.921378    0.701577    11.00000    0.09279    0.21726 =
         0.13623    0.10393   -0.03941   -0.06068
AFIX  43
H22   2    0.819135    0.953558    0.680514    11.00000   -1.20000
AFIX   0
C23   1    0.679369    0.917707    0.700886    11.00000    0.08637    0.21598 =
         0.12413    0.09167   -0.03417   -0.04953
C24   1    0.631914    0.873897    0.734362    11.00000    0.08371    0.19926 =
         0.11842    0.07995   -0.03084   -0.04177
C25   1    0.443257    1.004340    0.639769    11.00000    0.08493    0.19781 =
         0.10827    0.07511   -0.02094   -0.04243
C26   1    0.282535    0.956910    0.675754    11.00000    0.08559    0.20103 =
         0.12351    0.07618   -0.03149   -0.04965
C27   1    0.727973    0.658680    0.897253    11.00000    0.09056    0.19680 =
         0.12420    0.09346   -0.02965   -0.04936
C28   1    0.890110    0.698531    0.856812    11.00000    0.09184    0.21286 =
         0.10859    0.08708   -0.02575   -0.05676
C29   1    0.265747    1.047146    0.613503    11.00000    0.07231    0.21428 =
         0.13324    0.08996   -0.03121   -0.05252
C30   1    0.253175    1.034798    0.572628    11.00000    0.10990    0.20418 =
         0.12952    0.09840   -0.04209   -0.06007
C31   1    0.184333    1.085893    0.545992    11.00000    0.08504    0.20207 =
         0.14574    0.09429   -0.03709   -0.05553
AFIX  43
H31   2    0.167477    1.079063    0.518531    11.00000   -1.20000
AFIX   0
C32   1    0.144038    1.144424    0.561391    11.00000    0.09675    0.21436 =
         0.14096    0.08727   -0.04340   -0.04202
AFIX  43
H32   2    0.102603    1.178668    0.543220    11.00000   -1.20000
AFIX   0
C33   1    0.161251    1.155355    0.601913    11.00000    0.10465    0.21662 =
         0.13030    0.09460   -0.03760   -0.05154
AFIX  43
H33   2    0.129205    1.195511    0.611909    11.00000   -1.20000
AFIX   0
C34   1    0.226058    1.107019    0.628118    11.00000    0.08489    0.21816 =
         0.12080    0.09139   -0.02712   -0.05279
C35   1    0.303340    0.973870    0.553013    11.00000    0.10049    0.20422 =
         0.11839    0.09926   -0.03886   -0.05286
C36   1    0.301492    0.910731    0.575945    11.00000    0.10123    0.21140 =
         0.12059    0.09720   -0.04331   -0.05150
AFIX  43
H36   2    0.265906    0.904842    0.604505    11.00000   -1.20000
AFIX   0
C37   1    0.351896    0.855394    0.557227    11.00000    0.12659    0.20132 =
         0.13148    0.10849   -0.03053   -0.04923
AFIX  43
H37   2    0.341798    0.812207    0.571120    11.00000   -1.20000
AFIX   0
C38   1    0.418492    0.864143    0.517196    11.00000    0.08895    0.24153 =
         0.13279    0.10912   -0.03580   -0.04539
C39   1    0.415686    0.928098    0.495122    11.00000    0.09317    0.25218 =
         0.10230    0.11683   -0.02301   -0.04668
AFIX  43
H39   2    0.451269    0.934949    0.466604    11.00000   -1.20000
AFIX   0
C40   1    0.362924    0.982336    0.513120    11.00000    0.06783    0.23531 =
         0.14256    0.11375   -0.02843   -0.05024
AFIX  43
H40   2    0.367623    1.025696    0.497992    11.00000   -1.20000
AFIX   0
C41   1    0.484280    0.805128    0.497754    11.00000    0.12934    0.24841 =
         0.12566    0.10251   -0.03043   -0.04336
C42   1    0.488002    0.741952    0.529708    11.00000    0.18884    0.24725 =
         0.15697    0.11448   -0.06337   -0.05167
AFIX  33
H42A  2    0.513802    0.747932    0.556799    11.00000   -1.50000
H42B  2    0.416059    0.730186    0.535942    11.00000   -1.50000
H42C  2    0.536576    0.706474    0.517254    11.00000   -1.50000
AFIX   0
C43   1    0.601707    0.819269    0.487125    11.00000    0.10728    0.24570 =
         0.22860    0.06063   -0.03692   -0.03607
AFIX  33
H43A  2    0.630280    0.823552    0.514031    11.00000   -1.50000
H43B  2    0.646091    0.782649    0.474324    11.00000   -1.50000
H43C  2    0.602371    0.860473    0.466358    11.00000   -1.50000
AFIX   0
C44   1    0.445353    0.799136    0.455554    11.00000    0.14486    0.28038 =
         0.13339    0.10031   -0.04330   -0.05973
AFIX  33
H44A  2    0.444109    0.841295    0.435658    11.00000   -1.50000
H44B  2    0.493493    0.764239    0.442345    11.00000   -1.50000
H44C  2    0.372976    0.787952    0.461033    11.00000   -1.50000
AFIX   0
C45   1    0.251767    1.119559    0.670543    11.00000    0.09827    0.22552 =
         0.12446    0.09291   -0.03890   -0.04390
C46   1    0.340518    1.150256    0.671502    11.00000    0.11952    0.26690 =
         0.13904    0.07320   -0.03464   -0.07683
AFIX  43
H46   2    0.382661    1.161266    0.644902    11.00000   -1.20000
AFIX   0
C47   1    0.368418    1.164632    0.707664    11.00000    0.14036    0.23687 =
         0.14946    0.08892   -0.04813   -0.07479
AFIX  43
H47   2    0.425961    1.188648    0.705759    11.00000   -1.20000
AFIX   0
C48   1    0.316471    1.145806    0.748112    11.00000    0.12291    0.23953 =
         0.13899    0.07016   -0.04608   -0.04712
C49   1    0.228538    1.112942    0.748247    11.00000    0.15968    0.28847 =
         0.12905    0.07943   -0.03316   -0.10412
AFIX  43
H49   2    0.191420    1.097716    0.775295    11.00000   -1.20000
AFIX   0
C50   1    0.196396    1.102789    0.711171    11.00000    0.13955    0.29958 =
         0.11952    0.09302   -0.03885   -0.09660
AFIX  43
H50   2    0.133733    1.083503    0.712521    11.00000   -1.20000
AFIX   0
C51   1    0.351467    1.156327    0.790548    11.00000    0.19663    0.21382 =
         0.16843    0.03179   -0.05658   -0.05465
C52   1    0.471744    1.161680    0.785355    11.00000    0.26352    0.55820 =
         0.20212    0.06773   -0.09876   -0.22188
AFIX  33
H52A  2    0.513718    1.120631    0.777256    11.00000   -1.50000
H52B  2    0.484850    1.198926    0.762504    11.00000   -1.50000
H52C  2    0.492970    1.168879    0.813011    11.00000   -1.50000
AFIX   0
C53   1    0.300325    1.219274    0.802310    11.00000    0.60492    0.37041 =
         0.48080   -0.16675   -0.38565    0.21180
AFIX  33
H53A  2    0.307746    1.254300    0.777199    11.00000   -1.50000
H53B  2    0.224217    1.218009    0.811070    11.00000   -1.50000
H53C  2    0.334287    1.228254    0.826649    11.00000   -1.50000
AFIX   0
C54   1    0.347980    1.097297    0.824911    11.00000    0.37796    0.37722 =
         0.14012    0.11206   -0.10769   -0.18388
AFIX  33
H54A  2    0.385001    1.057736    0.813213    11.00000   -1.50000
H54B  2    0.383354    1.102720    0.849889    11.00000   -1.50000
H54C  2    0.273283    1.092475    0.834310    11.00000   -1.50000
AFIX   0
C55   1    0.894414    0.645291    0.932068    11.00000    0.07725    0.20604 =
         0.10465    0.07719   -0.01662   -0.05659
C56   1    0.960221    0.583295    0.938669    11.00000    0.10143    0.19791 =
         0.08651    0.08689   -0.03247   -0.05282
C57   1    1.031928    0.574783    0.973096    11.00000    0.11935    0.21157 =
         0.09392    0.07240   -0.03418   -0.07149
AFIX  43
H57   2    1.079465    0.534337    0.979602    11.00000   -1.20000
AFIX   0
C58   1    1.030161    0.627940    0.997074    11.00000    0.09570    0.18770 =
         0.10101    0.07595   -0.02838   -0.05530
AFIX  43
H58   2    1.076496    0.622443    1.019544    11.00000   -1.20000
AFIX   0
C59   1    0.963580    0.685146    0.987912    11.00000    0.08521    0.20601 =
         0.11905    0.08356   -0.03263   -0.04373
AFIX  43
H59   2    0.965475    0.719047    1.004397    11.00000   -1.20000
AFIX   0
C60   1    0.891461    0.698672    0.955869    11.00000    0.08633    0.19834 =
         0.11144    0.08075   -0.02550   -0.05781
C61   1    0.961126    0.525818    0.915084    11.00000    0.09741    0.19442 =
         0.09150    0.08475   -0.03761   -0.04549
C62   1    1.049754    0.502355    0.891463    11.00000    0.10456    0.21632 =
         0.10968    0.07398   -0.03482   -0.03534
AFIX  43
H62   2    1.110826    0.523662    0.888207    11.00000   -1.20000
AFIX   0
C63   1    1.053474    0.447318    0.871691    11.00000    0.12377    0.21328 =
         0.11288    0.06776   -0.04564   -0.02574
AFIX  43
H63   2    1.115946    0.430119    0.854896    11.00000   -1.20000
AFIX   0
C64   1    0.962073    0.418677    0.877564    11.00000    0.14522    0.21990 =
         0.11022    0.08165   -0.07015   -0.03397
C65   1    0.870423    0.441891    0.899239    11.00000    0.12397    0.20478 =
         0.13580    0.09449   -0.05943   -0.06778
AFIX  43
H65   2    0.808497    0.421802    0.900852    11.00000   -1.20000
AFIX   0
C66   1    0.868834    0.497736    0.919813    11.00000    0.10842    0.21246 =
         0.10894    0.08624   -0.04410   -0.05884
AFIX  43
H66   2    0.806238    0.515358    0.936360    11.00000   -1.20000
AFIX   0
C67   1    0.964327    0.355149    0.857931    11.00000    0.21186    0.23954 =
         0.10380    0.07610   -0.06943   -0.06906
C68   1    1.001046    0.293746    0.889108    11.00000    0.20360    0.21954 =
         0.15941    0.07571   -0.05421   -0.06906
AFIX  33
H68A  2    1.071751    0.295792    0.897601    11.00000   -1.50000
H68B  2    0.949921    0.290540    0.915122    11.00000   -1.50000
H68C  2    1.005435    0.254827    0.874951    11.00000   -1.50000
AFIX   0
C69   1    1.043716    0.351524    0.815570    11.00000    0.44819    0.25356 =
         0.19317    0.03425    0.08157   -0.11394
AFIX  33
H69A  2    1.023885    0.390562    0.793737    11.00000   -1.50000
H69B  2    1.116859    0.350291    0.822748    11.00000   -1.50000
H69C  2    1.039891    0.311460    0.803820    11.00000   -1.50000
AFIX   0
C70   1    0.854117    0.352303    0.844545    11.00000    0.24358    0.33426 =
         0.35895   -0.12112   -0.18432    0.03826
AFIX  33
H70A  2    0.830487    0.392467    0.824203    11.00000   -1.50000
H70B  2    0.858336    0.313452    0.830336    11.00000   -1.50000
H70C  2    0.802822    0.349165    0.870507    11.00000   -1.50000
AFIX   0
C71   1    0.820577    0.760635    0.943316    11.00000    0.10574    0.20873 =
         0.12093    0.09377   -0.04053   -0.04819
C72   1    0.856992    0.815056    0.920114    11.00000    0.11291    0.21494 =
         0.13167    0.09104   -0.03087   -0.05832
AFIX  43
H72   2    0.932022    0.814583    0.914678    11.00000   -1.20000
AFIX   0
C73   1    0.786593    0.872524    0.903755    11.00000    0.13309    0.18453 =
         0.15498    0.06308   -0.03322   -0.05412
AFIX  43
H73   2    0.814034    0.908796    0.885891    11.00000   -1.20000
AFIX   0
C74   1    0.675588    0.875386    0.914218    11.00000    0.12256    0.22144 =
         0.16377    0.09936   -0.05151   -0.04803
C75   1    0.638762    0.821604    0.941255    11.00000    0.11817    0.20634 =
         0.16858    0.07825   -0.02913   -0.03652
AFIX  43
H75   2    0.564884    0.823936    0.950991    11.00000   -1.20000
AFIX   0
C76   1    0.710087    0.764961    0.953818    11.00000    0.09849    0.21357 =
         0.12883    0.08953   -0.03599   -0.04599
AFIX  43
H76   2    0.683044    0.727486    0.970229    11.00000   -1.20000
AFIX   0
C77   1    0.595470    0.935293    0.896009    11.00000    0.16816    0.17992 =
         0.17305    0.05103   -0.06153   -0.03157
C78   1    0.512567    0.911298    0.870983    11.00000    0.18640    0.22296 =
         0.32438    0.03913   -0.15424   -0.01150
AFIX  33
H78A  2    0.550412    0.891888    0.845954    11.00000   -1.50000
H78B  2    0.477092    0.878024    0.890778    11.00000   -1.50000
H78C  2    0.458880    0.949129    0.860726    11.00000   -1.50000
AFIX   0
C79   1    0.648098    0.986201    0.864641    11.00000    0.23865    0.21881 =
         0.20067    0.10331   -0.06276   -0.05985
AFIX  33
H79A  2    0.690083    0.965401    0.840908    11.00000   -1.50000
H79B  2    0.593066    1.021766    0.852557    11.00000   -1.50000
H79C  2    0.695428    1.004598    0.880025    11.00000   -1.50000
AFIX   0
C80   1    0.530281    0.963580    0.932943    11.00000    0.29899    0.27816 =
         0.14431    0.08093   -0.04314    0.05040
AFIX  33
H80A  2    0.497652    0.928779    0.952459    11.00000   -1.50000
H80B  2    0.576275    0.981726    0.949101    11.00000   -1.50000
H80C  2    0.473913    0.998895    0.921633    11.00000   -1.50000
AFIX   0
C81   1    0.197410    0.777261    0.810706    11.00000    0.08872    0.29473 =
         0.16935    0.13272   -0.03431   -0.06804
AFIX  23
H81A  2    0.163642    0.803194    0.784747    11.00000   -1.20000
H81B  2    0.184159    0.731181    0.813596    11.00000   -1.20000
AFIX   0
C82   1    0.146710    0.805836    0.850626    11.00000    0.08460    0.41098 =
         0.30404    0.01218    0.01118   -0.08452
AFIX  23
H82A  2    0.068710    0.816974    0.847948    11.00000   -1.20000
H82B  2    0.157142    0.770187    0.876044    11.00000   -1.20000
AFIX   0
C83   1    0.181260    0.864130    0.861268    11.00000    0.11937    0.37087 =
         0.21439    0.07334   -0.03373   -0.07343
AFIX  23
H83A  2    0.178291    0.898355    0.834843    11.00000   -1.20000
H83B  2    0.257325    0.851613    0.867324    11.00000   -1.20000
AFIX   0
C84   1    0.122414    0.895235    0.898165    11.00000    0.11064    0.40611 =
         0.23087    0.05355   -0.02830   -0.07402
AFIX  23
H84A  2    0.109929    0.860300    0.923298    11.00000   -1.20000
H84B  2    0.051793    0.919079    0.889524    11.00000   -1.20000
AFIX   0
C85   1    0.183280    0.943084    0.911801    11.00000    0.22499    0.52830 =
         0.38400   -0.08400    0.02252   -0.15675
AFIX  23
H85A  2    0.189127    0.981255    0.888223    11.00000   -1.20000
H85B  2    0.256286    0.920950    0.918448    11.00000   -1.20000
AFIX   0
C86   1    0.120076    0.965792    0.952148    11.00000    0.18300    0.60669 =
         0.38152   -0.10881    0.01733   -0.17976
AFIX  23
H86A  2    0.105468    0.926354    0.973360    11.00000   -1.20000
H86B  2    0.050316    0.991609    0.943912    11.00000   -1.20000
AFIX   0
C87   1    0.176602    1.008295    0.974513    11.00000    0.30830    0.49952 =
         0.33376   -0.01009   -0.05726   -0.18230
AFIX  23
H87A  2    0.139215    1.013644    1.003603    11.00000   -1.20000
H87B  2    0.251471    0.986856    0.978350    11.00000   -1.20000
AFIX   0
C88   1    0.174316    1.075781    0.945319    11.00000    0.64093    0.39657 =
         0.24474   -0.09653   -0.04113   -0.04534
AFIX  23
H88A  2    0.220781    1.070675    0.918007    11.00000   -1.20000
H88B  2    0.100406    1.093288    0.937538    11.00000   -1.20000
AFIX   0
C89   1    0.212303    1.123758    0.968143    11.00000    0.74995    0.43730 =
         0.18489   -0.11734    0.05578   -0.13789
AFIX  23
H89A  2    0.150381    1.158229    0.974010    11.00000   -1.20000
H89B  2    0.234139    1.099719    0.996779    11.00000   -1.20000
AFIX   0
C90   1    0.302512    1.158029    0.945907    11.00000    0.91206    0.30728 =
         0.16238    0.04489    0.02112   -0.17448
AFIX  33
H90A  2    0.318742    1.187668    0.964429    11.00000   -1.50000
H90B  2    0.365996    1.125029    0.940809    11.00000   -1.50000
H90C  2    0.281837    1.183820    0.917931    11.00000   -1.50000
AFIX   0
C91   1    0.970040    0.890262    0.730509    11.00000    0.08221    0.30706 =
         0.13094    0.12254   -0.03302   -0.07480
AFIX  23
H91A  2    1.015878    0.846259    0.732495    11.00000   -1.20000
H91B  2    0.991926    0.916969    0.702456    11.00000   -1.20000
AFIX   0
C92   1    0.988627    0.922725    0.766673    11.00000    0.13770    0.28741 =
         0.18406    0.11830   -0.06226   -0.10392
AFIX  23
H92A  2    0.964997    0.896541    0.794664    11.00000   -1.20000
H92B  2    1.066462    0.922386    0.766329    11.00000   -1.20000
AFIX   0
C93   1    0.932975    0.991247    0.764799    11.00000    0.16451    0.26547 =
         0.25129    0.11922   -0.10751   -0.10935
AFIX  23
H93A  2    0.855016    0.991355    0.765950    11.00000   -1.20000
H93B  2    0.955028    1.017036    0.736414    11.00000   -1.20000
AFIX   0
C94   1    0.953877    1.025694    0.801038    11.00000    0.10273    0.30605 =
         0.16026    0.11206   -0.03156   -0.07153
AFIX  23
H94A  2    0.929413    1.000057    0.829107    11.00000   -1.20000
H94B  2    1.032358    1.022736    0.800573    11.00000   -1.20000
AFIX   0
C95   1    0.904491    1.097004    0.801166    11.00000    0.26061    0.33894 =
         0.41678   -0.00213   -0.13264   -0.03400
AFIX  23
H95A  2    0.825737    1.100226    0.802831    11.00000   -1.20000
H95B  2    0.927239    1.122956    0.772946    11.00000   -1.20000
AFIX   0
C96   1    0.931608    1.129503    0.838104    11.00000    0.24821    0.35726 =
         0.40567    0.00700   -0.07830   -0.12929
AFIX  23
H96A  2    1.008498    1.114562    0.842153    11.00000   -1.20000
H96B  2    0.921775    1.177926    0.828197    11.00000   -1.20000
AFIX   0
C97   1    0.869424    1.116992    0.881967    11.00000    0.31680    0.24802 =
         0.36663    0.09650   -0.12036   -0.10970
AFIX  23
H97A  2    0.902893    1.135128    0.903194    11.00000   -1.20000
H97B  2    0.876257    1.068563    0.891504    11.00000   -1.20000
AFIX   0
C98   1    0.750854    1.146155    0.883882    11.00000    0.33073    0.30106 =
         0.43603   -0.07588   -0.01617   -0.06924
AFIX  23
H98A  2    0.717893    1.131540    0.860931    11.00000   -1.20000
H98B  2    0.743164    1.195020    0.877603    11.00000   -1.20000
AFIX   0
C99   1    0.690865    1.125871    0.928028    11.00000    0.45469    0.46362 =
         0.38373   -0.16174   -0.00519   -0.16628
AFIX  23
H99A  2    0.717791    1.144908    0.950612    11.00000   -1.20000
H99B  2    0.704604    1.077077    0.935933    11.00000   -1.20000
AFIX   0
C100  1    0.567724    1.150192    0.927057    11.00000    0.45099    0.37716 =
         0.43665   -0.15310    0.10203   -0.12210
AFIX  33
H10A  2    0.531315    1.136488    0.955785    11.00000   -1.50000
H10B  2    0.553909    1.198552    0.919721    11.00000   -1.50000
H10C  2    0.540735    1.130785    0.905056    11.00000   -1.50000
AFIX   0
RESI 2 CDI
O1    4    0.571822    0.454565    0.888647    11.00000    0.10025    0.21363 =
         0.13019    0.09587   -0.03305   -0.04782
O2    4    0.264778    0.540118    0.823285    11.00000    0.09170    0.22587 =
         0.13110    0.09422   -0.03142   -0.04567
O3    4    0.724379    0.874980    0.571124    11.00000    0.09857    0.24098 =
         0.13054    0.10264   -0.02857   -0.05414
O4    4    1.022987    0.796741    0.642940    11.00000    0.09638    0.24155 =
         0.12785    0.10532   -0.03297   -0.06629
N1    3    0.416093    0.499659    0.857151    11.00000    0.08850    0.21586 =
         0.11547    0.08968   -0.02905   -0.05947
N2    3    0.876739    0.832060    0.606245    11.00000    0.09745    0.20006 =
         0.12113    0.09128   -0.03204   -0.04925
C1    1    0.692032    0.536972    0.829429    11.00000    0.08845    0.18993 =
         0.12297    0.07070   -0.01973   -0.04438
AFIX  43
H1    2    0.725708    0.507744    0.852579    11.00000   -1.20000
AFIX   0
C2    1    0.587625    0.539249    0.827062    11.00000    0.09209    0.19192 =
         0.13408    0.07114   -0.02747   -0.05743
C3    1    0.531825    0.582807    0.794484    11.00000    0.09054    0.19164 =
         0.12083    0.06061   -0.02524   -0.04909
C4    1    0.590405    0.623414    0.762482    11.00000    0.08005    0.19886 =
         0.13142    0.07322   -0.01702   -0.03639
C5    1    0.422288    0.585189    0.792237    11.00000    0.08933    0.18294 =
         0.11929    0.07137   -0.02187   -0.03677
C6    1    0.370375    0.629933    0.760186    11.00000    0.09610    0.26800 =
         0.14307    0.11867   -0.03939   -0.06891
AFIX  43
H6    2    0.295546    0.631863    0.759599    11.00000   -1.20000
AFIX   0
C7    1    0.423887    0.672920    0.728261    11.00000    0.08765    0.21190 =
         0.10735    0.07919   -0.02509   -0.04756
C8    1    0.534523    0.671930    0.729787    11.00000    0.08043    0.20082 =
         0.11718    0.06481   -0.02013   -0.04324
C9    1    0.369642    0.718842    0.694370    11.00000    0.08798    0.28464 =
         0.14058    0.11905   -0.04276   -0.07284
C10   1    0.426974    0.761564    0.666035    11.00000    0.08455    0.21535 =
         0.13608    0.09762   -0.02471   -0.03422
AFIX  43
H10   2    0.390080    0.793773    0.645130    11.00000   -1.20000
AFIX   0
C11   1    0.536427    0.759448    0.666797    11.00000    0.08198    0.18583 =
         0.13015    0.06936   -0.03269   -0.04101
C12   1    0.590579    0.714996    0.699811    11.00000    0.09096    0.18378 =
         0.13913    0.08600   -0.04148   -0.04722
C13   1    0.597398    0.801423    0.637034    11.00000    0.09093    0.18533 =
         0.13875    0.08294   -0.03116   -0.03661
AFIX  43
H13   2    0.562248    0.831966    0.614824    11.00000   -1.20000
AFIX   0
C14   1    0.704464    0.799873    0.638894    11.00000    0.09046    0.20027 =
         0.14111    0.08905   -0.03579   -0.05055
C15   1    0.758753    0.754294    0.671287    11.00000    0.08791    0.18058 =
         0.12873    0.07909   -0.03640   -0.05349
C16   1    0.701970    0.711701    0.701396    11.00000    0.08239    0.19075 =
         0.14001    0.08378   -0.02619   -0.05112
C17   1    0.867471    0.751483    0.673110    11.00000    0.09442    0.20562 =
         0.11624    0.08680   -0.03814   -0.06271
C18   1    0.922470    0.708823    0.705043    11.00000    0.09206    0.22180 =
         0.12726    0.09546   -0.03107   -0.05708
AFIX  43
H18   2    0.996924    0.708285    0.705688    11.00000   -1.20000
AFIX   0
C19   1    0.867695    0.665334    0.737233    11.00000    0.09252    0.22098 =
         0.12854    0.09879   -0.03661   -0.06713
C20   1    0.756693    0.665843    0.734784    11.00000    0.09288    0.20571 =
         0.14050    0.09295   -0.03693   -0.05910
C21   1    0.923670    0.617444    0.770315    11.00000    0.09197    0.22092 =
         0.12197    0.09406   -0.03071   -0.05990
C22   1    0.864091    0.577372    0.800298    11.00000    0.08735    0.24053 =
         0.12066    0.10574   -0.02342   -0.04866
AFIX  43
H22   2    0.899191    0.548749    0.823324    11.00000   -1.20000
AFIX   0
C23   1    0.755208    0.576928    0.798386    11.00000    0.09445    0.21478 =
         0.12333    0.08484   -0.03326   -0.05640
C24   1    0.700201    0.622801    0.765475    11.00000    0.08622    0.18468 =
         0.12795    0.07413   -0.02480   -0.04574
C25   1    0.528782    0.495103    0.859933    11.00000    0.08858    0.20778 =
         0.11122    0.07292   -0.02383   -0.04400
C26   1    0.362530    0.541436    0.823658    11.00000    0.09323    0.20945 =
         0.12833    0.08703   -0.02904   -0.05029
C27   1    0.763318    0.839917    0.602802    11.00000    0.09568    0.21094 =
         0.12255    0.08801   -0.02904   -0.04723
C28   1    0.929154    0.794043    0.640996    11.00000    0.09798    0.23718 =
         0.14270    0.11259   -0.03365   -0.06801
C29   1    0.363241    0.450702    0.886203    11.00000    0.08723    0.20704 =
         0.11769    0.08295   -0.04028   -0.05926
C30   1    0.319897    0.461855    0.926385    11.00000    0.08700    0.19556 =
         0.12003    0.08611   -0.02823   -0.04389
C31   1    0.268916    0.409338    0.952367    11.00000    0.09384    0.19897 =
         0.12802    0.08997   -0.03770   -0.05377
AFIX  43
H31   2    0.235375    0.414938    0.980570    11.00000   -1.20000
AFIX   0
C32   1    0.267997    0.352210    0.937290    11.00000    0.12719    0.20794 =
         0.12061    0.08541   -0.02655   -0.06799
AFIX  43
H32   2    0.232345    0.319082    0.954882    11.00000   -1.20000
AFIX   0
C33   1    0.316937    0.341376    0.897603    11.00000    0.09937    0.22311 =
         0.13140    0.07570   -0.03376   -0.06950
AFIX  43
H33   2    0.318540    0.300176    0.888252    11.00000   -1.20000
AFIX   0
C34   1    0.364855    0.391026    0.870621    11.00000    0.09188    0.20486 =
         0.12484    0.08105   -0.03766   -0.05794
C35   1    0.319700    0.523268    0.945340    11.00000    0.10313    0.19298 =
         0.10247    0.09373   -0.02081   -0.04360
C36   1    0.289120    0.585861    0.922771    11.00000    0.10960    0.19964 =
         0.11057    0.09287   -0.03599   -0.05541
AFIX  43
H36   2    0.264579    0.591209    0.894646    11.00000   -1.20000
AFIX   0
C37   1    0.294305    0.641285    0.941329    11.00000    0.11927    0.19100 =
         0.11480    0.09847   -0.02444   -0.06566
AFIX  43
H37   2    0.265746    0.684169    0.927364    11.00000   -1.20000
AFIX   0
C38   1    0.341554    0.633878    0.980542    11.00000    0.10615    0.19760 =
         0.12021    0.07948   -0.03429   -0.03806
C39   1    0.365755    0.571042    1.003878    11.00000    0.12143    0.19346 =
         0.11525    0.09253   -0.03021   -0.05318
AFIX  43
H39   2    0.385491    0.565754    1.032797    11.00000   -1.20000
AFIX   0
C40   1    0.361643    0.515679    0.985701    11.00000    0.10830    0.20190 =
         0.10674    0.08820   -0.03219   -0.04060
AFIX  43
H40   2    0.387116    0.472752    1.000503    11.00000   -1.20000
AFIX   0
C41   1    0.352670    0.694268    0.999656    11.00000    0.14953    0.19917 =
         0.14460    0.07530   -0.02927   -0.06595
C42   1    0.363813    0.753550    0.965266    11.00000    0.27958    0.23405 =
         0.16707    0.10376   -0.07789   -0.11920
AFIX  33
H42A  2    0.427012    0.743194    0.945020    11.00000   -1.50000
H42B  2    0.299823    0.765286    0.949211    11.00000   -1.50000
H42C  2    0.371879    0.790872    0.979115    11.00000   -1.50000
AFIX   0
C43   1    0.455490    0.682083    1.022253    11.00000    0.44886    0.24731 =
         0.46046    0.09790   -0.35810   -0.09833
AFIX  33
H43A  2    0.516539    0.668387    1.001841    11.00000   -1.50000
H43B  2    0.464853    0.722890    1.031823    11.00000   -1.50000
H43C  2    0.451214    0.647133    1.047630    11.00000   -1.50000
AFIX   0
C44   1    0.257317    0.714920    1.027667    11.00000    0.41349    0.43424 =
         0.39946   -0.18037    0.23961   -0.24158
AFIX  33
H44A  2    0.244913    0.678315    1.051128    11.00000   -1.50000
H44B  2    0.267465    0.752965    1.040313    11.00000   -1.50000
H44C  2    0.195409    0.727379    1.010409    11.00000   -1.50000
AFIX   0
C45   1    0.423491    0.379207    0.828469    11.00000    0.09852    0.23411 =
         0.13127    0.07556   -0.02689   -0.06053
C46   1    0.529840    0.345632    0.826745    11.00000    0.10400    0.24971 =
         0.15579    0.07031   -0.02844   -0.03736
AFIX  43
H46   2    0.559163    0.325984    0.853443    11.00000   -1.20000
AFIX   0
C47   1    0.591900    0.339965    0.789317    11.00000    0.11192    0.30280 =
         0.16182    0.08922   -0.01350   -0.05141
AFIX  43
H47   2    0.665415    0.321081    0.789886    11.00000   -1.20000
AFIX   0
C48   1    0.547604    0.362000    0.749658    11.00000    0.16670    0.24819 =
         0.15328    0.09995   -0.00581   -0.03146
C49   1    0.441040    0.396269    0.750517    11.00000    0.15947    0.27253 =
         0.12407    0.07500   -0.03768   -0.04191
AFIX  43
H49   2    0.411216    0.416320    0.723987    11.00000   -1.20000
AFIX   0
C50   1    0.382713    0.400405    0.788406    11.00000    0.13176    0.29911 =
         0.13033    0.11129   -0.02822   -0.03851
AFIX  43
H50   2    0.309032    0.418923    0.787937    11.00000   -1.20000
AFIX   0
C51   1    0.610366    0.359206    0.705089    11.00000    0.16587    0.30712 =
         0.15494    0.06582   -0.00954   -0.06287
C52   1    0.726080    0.326303    0.710285    11.00000    0.14487    0.43490 =
         0.18382    0.08578    0.00411   -0.07171
AFIX  33
H52A  2    0.727501    0.280707    0.725394    11.00000   -1.50000
H52B  2    0.765681    0.326064    0.681435    11.00000   -1.50000
H52C  2    0.759397    0.350998    0.727366    11.00000   -1.50000
AFIX   0
C53   1    0.626548    0.424959    0.682393    11.00000    0.27190    0.36819 =
         0.14878    0.11668   -0.01274   -0.12104
AFIX  33
H53A  2    0.659517    0.446922    0.701310    11.00000   -1.50000
H53B  2    0.673610    0.420690    0.655526    11.00000   -1.50000
H53C  2    0.557357    0.451316    0.675141    11.00000   -1.50000
AFIX   0
C54   1    0.560098    0.325096    0.676610    11.00000    0.22471    0.34942 =
         0.20110    0.04044   -0.07402   -0.04045
AFIX  33
H54A  2    0.549584    0.281129    0.692079    11.00000   -1.50000
H54B  2    0.490746    0.351208    0.669344    11.00000   -1.50000
H54C  2    0.606999    0.320582    0.649729    11.00000   -1.50000
AFIX   0
C55   1    0.946494    0.852422    0.567520    11.00000    0.09654    0.21837 =
         0.11387    0.08110   -0.03707   -0.05606
C56   1    0.978081    0.914005    0.561144    11.00000    0.09625    0.20575 =
         0.12640    0.10335   -0.04114   -0.04659
C57   1    1.063748    0.923942    0.526968    11.00000    0.10380    0.22161 =
         0.11770    0.08682   -0.03855   -0.05807
AFIX  43
H57   2    1.090267    0.964759    0.520740    11.00000   -1.20000
AFIX   0
C58   1    1.107225    0.872574    0.503119    11.00000    0.10615    0.22688 =
         0.11931    0.09478   -0.03204   -0.05576
AFIX  43
H58   2    1.161945    0.879618    0.480174    11.00000   -1.20000
AFIX   0
C59   1    1.073269    0.813953    0.512006    11.00000    0.12122    0.22522 =
         0.12262    0.07766   -0.02550   -0.05762
AFIX  43
H59   2    1.107014    0.780497    0.495517    11.00000   -1.20000
AFIX   0
C60   1    0.991888    0.799189    0.543803    11.00000    0.10247    0.21872 =
         0.10915    0.08968   -0.03357   -0.05280
C61   1    0.930884    0.970140    0.585707    11.00000    0.09916    0.19755 =
         0.13237    0.10281   -0.03247   -0.05575
C62   1    0.992915    0.991764    0.609614    11.00000    0.10020    0.22206 =
         0.13555    0.09583   -0.01700   -0.07199
AFIX  43
H62   2    1.063940    0.969159    0.612712    11.00000   -1.20000
AFIX   0
C63   1    0.955890    1.046812    0.630175    11.00000    0.11737    0.23891 =
         0.10756    0.09052   -0.02887   -0.06943
AFIX  43
H63   2    1.000601    1.062475    0.646870    11.00000   -1.20000
AFIX   0
C64   1    0.853424    1.077193    0.625420    11.00000    0.11352    0.22626 =
         0.13127    0.10481   -0.01933   -0.06646
C65   1    0.789174    1.058219    0.601499    11.00000    0.10902    0.20267 =
         0.13339    0.11343   -0.03512   -0.04526
AFIX  43
H65   2    0.719499    1.082617    0.597744    11.00000   -1.20000
AFIX   0
C66   1    0.825614    1.000827    0.581445    11.00000    0.10560    0.21296 =
         0.11773    0.11310   -0.02450   -0.04533
AFIX  43
H66   2    0.779759    0.984217    0.565789    11.00000   -1.20000
AFIX   0
C67   1    0.811414    1.139868    0.647124    11.00000    0.14241    0.22120 =
         0.14872    0.09855   -0.03018   -0.06513
C68   1    0.794750    1.200574    0.614169    11.00000    0.23582    0.22578 =
         0.12775    0.07903   -0.07480   -0.06414
AFIX  33
H68A  2    0.861606    1.205028    0.595693    11.00000   -1.50000
H68B  2    0.738735    1.197592    0.596052    11.00000   -1.50000
H68C  2    0.772890    1.239245    0.628969    11.00000   -1.50000
AFIX   0
C69   1    0.893753    1.155234    0.676283    11.00000    0.19163    0.23549 =
         0.16602    0.10408   -0.07534   -0.06206
AFIX  33
H69A  2    0.910050    1.117388    0.699389    11.00000   -1.50000
H69B  2    0.959748    1.163287    0.658146    11.00000   -1.50000
H69C  2    0.862596    1.194571    0.689425    11.00000   -1.50000
AFIX   0
C70   1    0.710856    1.129844    0.676933    11.00000    0.18555    0.23671 =
         0.23511    0.04191    0.03007   -0.07025
AFIX  33
H70A  2    0.725571    1.089281    0.698109    11.00000   -1.50000
H70B  2    0.688065    1.167712    0.692441    11.00000   -1.50000
H70C  2    0.653910    1.126059    0.659525    11.00000   -1.50000
AFIX   0
C71   1    0.950657    0.737364    0.555105    11.00000    0.11753    0.22106 =
         0.12745    0.07949   -0.04350   -0.05997
C72   1    0.852835    0.730635    0.545942    11.00000    0.14632    0.23373 =
         0.13837    0.08500   -0.06639   -0.07549
AFIX  43
H72   2    0.811849    0.766285    0.528621    11.00000   -1.20000
AFIX   0
C73   1    0.809873    0.672009    0.561428    11.00000    0.11824    0.22496 =
         0.22892    0.07869   -0.04617   -0.06242
AFIX  43
H73   2    0.737541    0.670600    0.557653    11.00000   -1.20000
AFIX   0
C74   1    0.872228    0.616789    0.581995    11.00000    0.16397    0.20728 =
         0.26766    0.08444   -0.05946   -0.05490
C75   1    0.977354    0.621530    0.587725    11.00000    0.19412    0.23851 =
         0.20648    0.11244   -0.10562   -0.06801
AFIX  43
H75   2    1.022742    0.583981    0.601227    11.00000   -1.20000
AFIX   0
C76   1    1.015653    0.680294    0.573925    11.00000    0.16116    0.21795 =
         0.17939    0.07574   -0.07000   -0.04421
AFIX  43
H76   2    1.088077    0.682132    0.577270    11.00000   -1.20000
AFIX   0
C77   1    0.816876    0.555779    0.596827    11.00000    0.24279    0.23264 =
         0.39726    0.09750   -0.02413   -0.09873
C78   1    0.701891    0.576872    0.620554    11.00000    0.23742    0.35195 =
         0.51010    0.16014    0.03255   -0.12099
AFIX  33
H78A  2    0.655275    0.604312    0.599262    11.00000   -1.50000
H78B  2    0.671114    0.537193    0.633579    11.00000   -1.50000
H78C  2    0.708250    0.602141    0.643480    11.00000   -1.50000
AFIX   0
C79   1    0.798776    0.522506    0.560406    11.00000    0.74165    0.36976 =
         0.63002   -0.09767    0.03474   -0.34198
AFIX  33
H79A  2    0.755716    0.554229    0.539675    11.00000   -1.50000
H79B  2    0.867872    0.506184    0.545451    11.00000   -1.50000
H79C  2    0.760864    0.485273    0.572195    11.00000   -1.50000
AFIX   0
C80   1    0.879337    0.515857    0.630520    11.00000    0.31387    0.31226 =
         0.85671    0.36177   -0.24001   -0.17721
AFIX  33
H80A  2    0.885831    0.542782    0.652497    11.00000   -1.50000
H80B  2    0.843773    0.478396    0.644333    11.00000   -1.50000
H80C  2    0.950781    0.499307    0.617589    11.00000   -1.50000
AFIX   0
C81   1    0.254447    0.718764    0.686634    11.00000    0.07943    0.23909 =
         0.13448    0.11834   -0.02706   -0.04480
AFIX  23
H81A  2    0.215293    0.764719    0.682899    11.00000   -1.20000
H81B  2    0.219232    0.693085    0.712332    11.00000   -1.20000
AFIX   0
C82   1    0.249580    0.688465    0.646126    11.00000    0.12350    0.24526 =
         0.18774    0.09540   -0.07216   -0.07298
AFIX  23
H82A  2    0.174105    0.685268    0.643589    11.00000   -1.20000
H82B  2    0.273905    0.718616    0.620102    11.00000   -1.20000
AFIX   0
C83   1    0.316027    0.621018    0.645936    11.00000    0.15425    0.25574 =
         0.16972    0.08967   -0.05612   -0.06179
AFIX  23
H83A  2    0.295572    0.591369    0.672905    11.00000   -1.20000
H83B  2    0.392437    0.624504    0.645954    11.00000   -1.20000
AFIX   0
C84   1    0.301860    0.590619    0.606294    11.00000    0.14469    0.26508 =
         0.15955    0.09176   -0.03507   -0.07039
AFIX  23
H84A  2    0.227129    0.582716    0.607806    11.00000   -1.20000
H84B  2    0.315492    0.622067    0.579307    11.00000   -1.20000
AFIX   0
C85   1    0.377673    0.525896    0.604499    11.00000    0.18182    0.29070 =
         0.20420    0.05255   -0.04719   -0.04864
AFIX  23
H85A  2    0.452024    0.533018    0.605413    11.00000   -1.20000
H85B  2    0.360106    0.493175    0.630278    11.00000   -1.20000
AFIX   0
C86   1    0.369545    0.499036    0.563271    11.00000    0.24287    0.31341 =
         0.20665    0.04504   -0.06889   -0.04179
AFIX  23
H86A  2    0.389825    0.531686    0.537906    11.00000   -1.20000
H86B  2    0.293748    0.495336    0.561867    11.00000   -1.20000
AFIX   0
C87   1    0.438189    0.431788    0.558637    11.00000    0.26913    0.34878 =
         0.38839   -0.06004   -0.05419   -0.04353
AFIX  23
H87A  2    0.423736    0.418048    0.531473    11.00000   -1.20000
H87B  2    0.417446    0.398413    0.583461    11.00000   -1.20000
AFIX   0
C88   1    0.558973    0.433309    0.557410    11.00000    0.26724    0.21894 =
         0.18410    0.07570   -0.06154   -0.03310
AFIX  23
H88A  2    0.576940    0.472774    0.537018    11.00000   -1.20000
H88B  2    0.576327    0.437042    0.586802    11.00000   -1.20000
AFIX   0
C89   1    0.626602    0.371197    0.542940    11.00000    0.31975    0.25807 =
         0.22388    0.06089   -0.04654    0.00576
AFIX  23
H89A  2    0.605905    0.332196    0.563066    11.00000   -1.20000
H89B  2    0.608239    0.368233    0.513552    11.00000   -1.20000
AFIX   0
C90   1    0.747857    0.366721    0.541191    11.00000    0.31435    0.28936 =
         0.28251    0.05087   -0.04452    0.02494
AFIX  33
H90A  2    0.783112    0.325175    0.531573    11.00000   -1.50000
H90B  2    0.770308    0.404134    0.520603    11.00000   -1.50000
H90C  2    0.767966    0.367982    0.570275    11.00000   -1.50000
AFIX   0
C91   1    1.043859    0.608879    0.770823    11.00000    0.09160    0.28142 =
         0.12790    0.12735   -0.04410   -0.05914
AFIX  23
H91A  2    1.064809    0.653059    0.768255    11.00000   -1.20000
H91B  2    1.063878    0.583309    0.799331    11.00000   -1.20000
AFIX   0
C92   1    1.105622    0.574675    0.735416    11.00000    0.09763    0.29041 =
         0.15643    0.11418   -0.02826   -0.05958
AFIX  23
H92A  2    1.182822    0.574739    0.736653    11.00000   -1.20000
H92B  2    1.085405    0.600136    0.706906    11.00000   -1.20000
AFIX   0
C93   1    1.088248    0.504438    0.737833    11.00000    0.17923    0.28146 =
         0.16569    0.10933   -0.04963   -0.05923
AFIX  23
H93A  2    1.011522    0.504216    0.735605    11.00000   -1.20000
H93B  2    1.106790    0.478982    0.766558    11.00000   -1.20000
AFIX   0
C94   1    1.155774    0.470099    0.701447    11.00000    0.17377    0.33750 =
         0.12868    0.08447   -0.05883   -0.11419
AFIX  23
H94A  2    1.138444    0.497052    0.672997    11.00000   -1.20000
H94B  2    1.232198    0.470344    0.704276    11.00000   -1.20000
AFIX   0
C95   1    1.142115    0.399351    0.700364    11.00000    0.19318    0.37157 =
         0.31443   -0.02175    0.00307   -0.11490
AFIX  23
H95A  2    1.065828    0.398175    0.697887    11.00000   -1.20000
H95B  2    1.162165    0.371323    0.728151    11.00000   -1.20000
AFIX   0
C96   1    1.210299    0.370738    0.662403    11.00000    0.17022    0.41342 =
         0.45517   -0.06082    0.06383   -0.04147
AFIX  23
H96A  2    1.252981    0.404414    0.646654    11.00000   -1.20000
H96B  2    1.261342    0.332128    0.674745    11.00000   -1.20000
AFIX   0
C97   1    1.152585    0.349213    0.629672    11.00000    0.61365    0.69005 =
         0.45735   -0.24886   -0.01379   -0.06011
AFIX  23
H97A  2    1.089125    0.382817    0.622363    11.00000   -1.20000
H97B  2    1.127621    0.306894    0.642316    11.00000   -1.20000
AFIX   0
C98   1    1.227359    0.340382    0.588118    11.00000    0.45783    0.58868 =
         0.52198   -0.16350    0.03224   -0.15637
AFIX  23
H98A  2    1.286142    0.366316    0.586227    11.00000   -1.20000
H98B  2    1.259293    0.293185    0.589078    11.00000   -1.20000
AFIX   0
C99   1    1.163764    0.363979    0.548010    11.00000    0.57492    0.71855 =
         0.46181   -0.30097    0.00464   -0.23790
AFIX  23
H99A  2    1.203451    0.344843    0.522791    11.00000   -1.20000
H99B  2    1.155758    0.412775    0.540594    11.00000   -1.20000
AFIX   0
C100  1    1.050529    0.342737    0.556957    11.00000    0.43711    0.23737 =
         0.64392   -0.14199   -0.04181    0.02111
AFIX  33
H10A  2    1.011329    0.358273    0.530974    11.00000   -1.50000
H10B  2    1.058474    0.294394    0.563861    11.00000   -1.50000
H10C  2    1.010844    0.362235    0.581640    11.00000   -1.50000
RESI 0
AFIX   0
HKLF 5


REM  .\SiSoCDI-OeOe27_a.res in P-1
REM wR2 = 0.6259, GooF = S = 1.382, Restrained GooF = 1.325 for all data
REM R1 = 0.2166 for 9367 Fo > 4sig(Fo) and 0.3491 for all 33209 data
REM 1910 parameters refined using 4076 restraints

END

WGHT      0.2000      0.0000

REM Highest difference peak  0.515,  deepest hole -0.367,  1-sigma level  0.096
Q1    1   0.9591  0.4811  0.8975  11.00000  0.05    0.52
Q2    1   0.1361  1.0718  1.0067  11.00000  0.05    0.44
Q3    1   0.1554  1.0351  0.7045  11.00000  0.05    0.43
Q4    1   0.2538  0.7110  0.9687  11.00000  0.05    0.43
Q5    1   0.8721  1.0465  0.8426  11.00000  0.05    0.43
Q6    1   0.1397  0.9665  0.9003  11.00000  0.05    0.41
Q7    1   1.0866  0.3698  0.8394  11.00000  0.05    0.38
Q8    1   0.3421  0.5234  0.9036  11.00000  0.05    0.38
Q9    1   0.3028  0.5907  0.9701  11.00000  0.05    0.37
Q10   1   0.8952  1.0235  0.6019  11.00000  0.05    0.37
Q11   1   0.7412  0.8091  0.5448  11.00000  0.05    0.37
Q12   1   0.6845  0.9565  0.5987  11.00000  0.05    0.37
Q13   1   0.9340  0.7620  1.0237  11.00000  0.05    0.36
Q14   1   0.3168  0.2768  0.8812  11.00000  0.05    0.36
Q15   1   1.0019  0.8604  0.5357  11.00000  0.05    0.36
Q16   1   0.5458  0.7619  0.8898  11.00000  0.05    0.36
Q17   1   0.8616  0.9272  0.5590  11.00000  0.05    0.35
Q18   1   0.9847  0.8839  0.6816  11.00000  0.05    0.35
Q19   1   0.9648  0.7745  0.8806  11.00000  0.05    0.35
Q20   1   0.3208  0.9065  0.5255  11.00000  0.05    0.35
Q21   1   0.9647  0.8747  0.5549  11.00000  0.05    0.35
Q22   1   0.3977  0.3216  0.8424  11.00000  0.05    0.35
Q23   1   0.2345  0.7530  0.6786  11.00000  0.05    0.35
Q24   1   0.9225  0.6703  0.9679  11.00000  0.05    0.35
Q25   1   1.1575  0.3347  0.6720  11.00000  0.05    0.35
Q26   1   0.8685  0.9118  0.5509  11.00000  0.05    0.35
Q27   1   0.4974  0.9325  0.7583  11.00000  0.05    0.35
Q28   1   0.2226  0.7506  1.0050  11.00000  0.05    0.35
Q29   1   0.8248  0.7172  0.9172  11.00000  0.05    0.34
Q30   1   0.9388  0.6500  0.9628  11.00000  0.05    0.34
Q31   1   0.4998  0.6442  0.7228  11.00000  0.05    0.34
Q32   1   0.1976  0.7661  0.8230  11.00000  0.05    0.34
Q33   1   0.2810  0.9868  0.6032  11.00000  0.05    0.34
Q34   1   0.5526  0.5186  0.9122  11.00000  0.05    0.34
Q35   1   1.0536  0.7222  0.6171  11.00000  0.05    0.34
Q36   1   1.0639  0.5488  0.7539  11.00000  0.05    0.33
Q37   1   0.1272  1.2305  0.6252  11.00000  0.05    0.33
Q38   1   0.3790  0.7926  0.5318  11.00000  0.05    0.33
Q39   1   0.2604  1.1638  0.8228  11.00000  0.05    0.33
Q40   1   0.9805  0.3989  0.5504  11.00000  0.05    0.33
Q41   1   1.0366  0.9920  0.5517  11.00000  0.05    0.33
Q42   1   0.9650  0.9175  0.7301  11.00000  0.05    0.33
Q43   1   0.8650  0.7683  0.8810  11.00000  0.05    0.33
Q44   1   0.7152  0.5541  0.9035  11.00000  0.05    0.33
Q45   1   0.8710  0.5958  0.8758  11.00000  0.05    0.33
Q46   1   0.9776  0.9738  0.6033  11.00000  0.05    0.32
Q47   1   1.1277  0.3137  0.6932  11.00000  0.05    0.32
Q48   1   0.6473  0.7031  0.6910  11.00000  0.05    0.32
Q49   1   1.0008  0.8688  0.7412  11.00000  0.05    0.32
Q50   1   0.3962  0.5708  0.8824  11.00000  0.05    0.32
Q51   1   0.8149  0.8201  0.9740  11.00000  0.05    0.32
Q52   1   0.8604  0.7715  0.9847  11.00000  0.05    0.32
Q53   1   0.8474  0.3214  0.8596  11.00000  0.05    0.32
Q54   1   0.9569  0.6296  0.9564  11.00000  0.05    0.32
Q55   1   0.4405  0.8699  0.4745  11.00000  0.05    0.31
Q56   1   0.9580  0.5059  0.5889  11.00000  0.05    0.31
Q57   1   0.8654  1.2281  0.7042  11.00000  0.05    0.31
Q58   1   0.7340  1.1108  0.6129  11.00000  0.05    0.31
Q59   1   0.2591  1.1187  0.9562  11.00000  0.05    0.31
Q60   1   1.0049  0.9349  0.5891  11.00000  0.05    0.31
Q61   1   0.8961  0.9085  0.6894  11.00000  0.05    0.31
Q62   1   0.9259  1.0818  0.6363  11.00000  0.05    0.31
Q63   1   0.1548  1.0321  0.9121  11.00000  0.05    0.31
Q64   1   0.8767  0.4898  0.5958  11.00000  0.05    0.31
Q65   1   0.1930  1.0276  0.5207  11.00000  0.05    0.31
Q66   1   1.0246  0.5649  0.9153  11.00000  0.05    0.31
Q67   1   1.0195  0.7287  0.5135  11.00000  0.05    0.30
Q68   1   0.1019  1.1056  0.9726  11.00000  0.05    0.30
Q69   1   0.7200  0.7125  0.9233  11.00000  0.05    0.30
Q70   1   1.0554  0.5081  0.9542  11.00000  0.05    0.30
Q71   1   0.1403  0.8602  0.8741  11.00000  0.05    0.30
Q72   1   0.5580  0.6934  0.6423  11.00000  0.05    0.30
Q73   1   0.6365  0.7584  0.8911  11.00000  0.05    0.30
Q74   1   1.0656  0.4409  0.8620  11.00000  0.05    0.30
Q75   1   0.1796  1.0482  0.5257  11.00000  0.05    0.30
Q76   1   0.5308  0.4542  0.6709  11.00000  0.05    0.30
Q77   1   0.3613  0.6007  0.5744  11.00000  0.05    0.29
Q78   1   0.2588  0.6367  0.9415  11.00000  0.05    0.29
Q79   1   0.1544  0.9190  0.6605  11.00000  0.05    0.29
Q80   1   0.5578  0.6040  0.7049  11.00000  0.05    0.29
Q81   1   0.3675  0.6906  1.0415  11.00000  0.05    0.29
Q82   1   0.6540  0.6891  0.9520  11.00000  0.05    0.29
Q83   1   0.9583  0.3374  0.8389  11.00000  0.05    0.29
Q84   1   0.4783  0.7354  0.4745  11.00000  0.05    0.28
Q85   1   1.0145  0.9026  0.5030  11.00000  0.05    0.28
Q86   1   0.2257  0.4748  0.9777  11.00000  0.05    0.28
Q87   1   0.9328  0.9629  0.7819  11.00000  0.05    0.28
Q88   1   0.3530  0.8778  0.7911  11.00000  0.05    0.28
Q89   1   0.3278  0.6505  1.0319  11.00000  0.05    0.28
Q90   1   0.6612  0.6153  0.8514  11.00000  0.05    0.28
Q91   1   0.4002  1.0826  0.6742  11.00000  0.05    0.28
Q92   1   0.3466  0.9499  0.6270  11.00000  0.05    0.28
Q93   1   0.3571  0.9336  0.6203  11.00000  0.05    0.28
Q94   1   1.0777  0.2873  0.5406  11.00000  0.05    0.28
Q95   1   1.0648  0.7501  0.6994  11.00000  0.05    0.28
Q96   1   1.0080  0.7036  1.0248  11.00000  0.05    0.28
Q97   1   0.3967  0.6701  0.9277  11.00000  0.05    0.28
Q98   1   0.8339  0.3954  0.8890  11.00000  0.05    0.28
Q99   1   0.3260  0.6692  1.0376  11.00000  0.05    0.28
Q100  1   0.2104  1.1877  0.6486  11.00000  0.05    0.27
;
_shelx_res_checksum              65546
####################################################################### 
# 
# This file contains crystal structure data downloaded from the 
# Cambridge Structural Database (CSD) hosted by the Cambridge 
# Crystallographic Data Centre (CCDC).
# 
# Full information about CCDC data access policies and citation 
# guidelines are available at http://www.ccdc.cam.ac.uk/access/V1 
# 
# Audit and citation data items may have been added by the CCDC. 
# Please retain this information to preserve the provenance of 
# this file and to allow appropriate attribution of the data. 
# 
#######################################################################

data_SiSoCDI-OeOe27-P_a
_database_code_depnum_ccdc_archive 'CCDC 2540048'
loop_
_audit_author_name
_audit_author_address
'Kazutaka Shoyama'
;University of Wuerzburg
Germany
;
_audit_update_record             
;
2026-03-23 deposited with the CCDC.	2026-05-28 downloaded from the CCDC.
;

_audit_creation_method           SHELXL-2019/3
_shelx_SHELXL_version_number     2019/3
_chemical_name_systematic        ?
_chemical_name_common            ?
_chemical_melting_point          ?
_chemical_formula_moiety         'C100 H106 N2 O4, 2(C20 H12)'
_chemical_formula_sum            'C140 H130 N2 O4'
_chemical_formula_weight         1904.46

loop_
_atom_type_symbol
_atom_type_description
_atom_type_scat_dispersion_real
_atom_type_scat_dispersion_imag
_atom_type_scat_source
C C 0.0022 0.0012 'International Tables Vol C Tables 4.2.6.8 and 6.1.1.4'
H H 0.0000 0.0000 'International Tables Vol C Tables 4.2.6.8 and 6.1.1.4'
N N 0.0046 0.0025 'International Tables Vol C Tables 4.2.6.8 and 6.1.1.4'
O O 0.0081 0.0046 'International Tables Vol C Tables 4.2.6.8 and 6.1.1.4'

_space_group_crystal_system      monoclinic
_space_group_IT_number           14
_space_group_name_H-M_alt        'P 21/c'
_space_group_name_Hall           '-P 2ybc'

_shelx_space_group_comment       
;
The symmetry employed for this shelxl refinement is uniquely defined
by the following loop, which should always be used as a source of
symmetry information in preference to the above space-group names.
They are only intended as comments.
;

loop_
_space_group_symop_operation_xyz
'x, y, z'
'-x, y+1/2, -z+1/2'
'-x, -y, -z'
'x, -y-1/2, z-1/2'

_cell_length_a                   15.447(13)
_cell_length_b                   22.601(5)
_cell_length_c                   15.846(5)
_cell_angle_alpha                90
_cell_angle_beta                 108.390(9)
_cell_angle_gamma                90
_cell_volume                     5250(5)
_cell_formula_units_Z            2
_cell_measurement_temperature    100(2)
_cell_measurement_reflns_used    16928
_cell_measurement_theta_min      1.419
_cell_measurement_theta_max      27.996

_exptl_crystal_description       plate
_exptl_crystal_colour            brown
_exptl_crystal_density_meas      ?
_exptl_crystal_density_method    ?
_exptl_crystal_density_diffrn    1.205
_exptl_crystal_F_000             2032
_exptl_transmission_factor_min   ?
_exptl_transmission_factor_max   ?
_exptl_crystal_size_max          0.100
_exptl_crystal_size_mid          0.100
_exptl_crystal_size_min          0.020
_exptl_absorpt_coefficient_mu    0.055
_shelx_estimated_absorpt_T_min   0.995
_shelx_estimated_absorpt_T_max   0.999
_exptl_absorpt_correction_type   none
_exptl_absorpt_correction_T_min  ?
_exptl_absorpt_correction_T_max  ?
_exptl_absorpt_process_details   ?
_exptl_absorpt_special_details   ?
_diffrn_ambient_temperature      100(2)
_diffrn_radiation_wavelength     0.61989
_diffrn_radiation_type           synchrotron
_diffrn_source                   'P11@PETRA III, DESY, Hamburg, Germany'
_diffrn_measurement_device_type  
;
Eiger2 X 16M, High Precision 1-Axis Goniostat with Staeubli sample changing
robot
;
_diffrn_measurement_method       '180\deg \p scan'
_diffrn_detector_area_resol_mean ?
_diffrn_reflns_number            99296
_diffrn_reflns_av_unetI/netI     0.0340
_diffrn_reflns_av_R_equivalents  0.0532
_diffrn_reflns_limit_h_min       -20
_diffrn_reflns_limit_h_max       20
_diffrn_reflns_limit_k_min       -33
_diffrn_reflns_limit_k_max       33
_diffrn_reflns_limit_l_min       -22
_diffrn_reflns_limit_l_max       22
_diffrn_reflns_theta_min         1.419
_diffrn_reflns_theta_max         27.996
_diffrn_reflns_theta_full        21.835
_diffrn_measured_fraction_theta_max 0.794
_diffrn_measured_fraction_theta_full 0.988
_diffrn_reflns_Laue_measured_fraction_max 0.794
_diffrn_reflns_Laue_measured_fraction_full 0.988
_diffrn_reflns_point_group_measured_fraction_max 0.794
_diffrn_reflns_point_group_measured_fraction_full 0.988
_reflns_number_total             15165
_reflns_number_gt                6816
_reflns_threshold_expression     'I > 2\s(I)'
_reflns_Friedel_coverage         0.000
_reflns_Friedel_fraction_max     .
_reflns_Friedel_fraction_full    .

_reflns_special_details          
;
 Reflections were merged by SHELXL according to the crystal
 class for the calculation of statistics and refinement.
 
 _reflns_Friedel_fraction is defined as the number of unique
 Friedel pairs measured divided by the number that would be
 possible theoretically, ignoring centric projections and
 systematic absences.
;

_computing_data_collection       'costum designed PXII GUI'
_computing_cell_refinement       'XDS (Kabsch, 2010)'
_computing_data_reduction        'XDS (Kabsch, 2010)'
_computing_structure_solution    'SHELXT 2018/2 (Sheldrick, 2018)'
_computing_structure_refinement  'SHELXL-2019/2 (Sheldrick, 2019)'
_computing_molecular_graphics    ?
_computing_publication_material  ?
_refine_special_details          ?
_refine_ls_structure_factor_coef Fsqd
_refine_ls_matrix_type           full
_refine_ls_weighting_scheme      calc
_refine_ls_weighting_details     
'w=1/[\s^2^(Fo^2^)+(0.2878P)^2^+0.1900P] where P=(Fo^2^+2Fc^2^)/3'
_atom_sites_solution_primary     dual
_atom_sites_solution_secondary   difmap
_atom_sites_solution_hydrogens   geom
_refine_ls_hydrogen_treatment    constr
_refine_ls_extinction_method     none
_refine_ls_extinction_coef       .
_refine_ls_number_reflns         15165
_refine_ls_number_parameters     797
_refine_ls_number_restraints     321
_refine_ls_R_factor_all          0.1882
_refine_ls_R_factor_gt           0.1298
_refine_ls_wR_factor_ref         0.4422
_refine_ls_wR_factor_gt          0.3743
_refine_ls_goodness_of_fit_ref   1.015
_refine_ls_restrained_S_all      1.010
_refine_ls_shift/su_max          0.000
_refine_ls_shift/su_mean         0.000

loop_
_atom_site_label
_atom_site_type_symbol
_atom_site_fract_x
_atom_site_fract_y
_atom_site_fract_z
_atom_site_U_iso_or_equiv
_atom_site_adp_type
_atom_site_occupancy
_atom_site_site_symmetry_order
_atom_site_calc_flag
_atom_site_refinement_flags_posn
_atom_site_refinement_flags_adp
_atom_site_refinement_flags_occupancy
_atom_site_disorder_assembly
_atom_site_disorder_group
O1_1 O 0.62956(18) 0.25211(8) 0.45106(17) 0.0938(7) Uani 1 1 d . . . . .
O2_1 O 0.43123(16) 0.25029(8) 0.60883(15) 0.0834(6) Uani 1 1 d . . . . .
N1_1 N 0.53017(17) 0.25260(9) 0.52958(16) 0.0755(6) Uani 1 1 d . . . . .
C1_1 C 0.6224(2) 0.37610(11) 0.4311(2) 0.0765(7) Uani 1 1 d . . . . .
H1_1 H 0.660928 0.354878 0.405482 0.092 Uiso 1 1 calc R U . . .
C2_1 C 0.5737(2) 0.34592(11) 0.4762(2) 0.0734(7) Uani 1 1 d . . . . .
C3_1 C 0.5152(2) 0.37584(11) 0.51513(19) 0.0703(7) Uani 1 1 d . . . . .
C4_1 C 0.50775(19) 0.43777(11) 0.50742(18) 0.0697(7) Uani 1 1 d . . . . .
C5_1 C 0.4641(2) 0.34501(11) 0.56107(19) 0.0718(7) Uani 1 1 d . . . . .
C6_1 C 0.4084(2) 0.37453(11) 0.5988(2) 0.0741(7) Uani 1 1 d . . . . .
H6_1 H 0.375152 0.352866 0.629809 0.089 Uiso 1 1 calc R U . . .
C7_1 C 0.3993(2) 0.43696(11) 0.5926(2) 0.0740(7) Uani 1 1 d . . . . .
C8_1 C 0.4498(2) 0.46824(11) 0.54696(18) 0.0702(7) Uani 1 1 d . . . . .
C9_1 C 0.3419(2) 0.46857(12) 0.6315(2) 0.0807(8) Uani 1 1 d . U . . .
H9_1 H 0.308652 0.447428 0.662968 0.097 Uiso 0.647(5) 1 calc R U P A 1
C10_1 C 0.3335(2) 0.52886(13) 0.6245(2) 0.0834(8) Uani 1 1 d . . . . .
H10_1 H 0.294289 0.549136 0.650420 0.100 Uiso 0.353(5) 1 calc R U P A 2
C11_1 C 0.3841(2) 0.56121(12) 0.5779(2) 0.0756(7) Uani 1 1 d . . . . .
C12_1 C 0.44154(19) 0.53108(11) 0.53887(18) 0.0693(7) Uani 1 1 d . . . . .
C13_1 C 0.5811(2) 0.28081(12) 0.4834(2) 0.0775(8) Uani 1 1 d . . . . .
C14_1 C 0.4716(2) 0.27945(11) 0.5696(2) 0.0740(7) Uani 1 1 d . . . . .
C15_1 C 0.5381(2) 0.18877(11) 0.5341(2) 0.0800(8) Uani 1 1 d . . . . .
C16_1 C 0.6150(2) 0.16394(12) 0.5960(2) 0.0846(8) Uani 1 1 d . . . . .
C17_1 C 0.6256(3) 0.10272(13) 0.5926(3) 0.1003(11) Uani 1 1 d . . . . .
H17_1 H 0.677752 0.084211 0.632482 0.120 Uiso 1 1 calc R U . . .
C18_1 C 0.5610(3) 0.06900(14) 0.5321(3) 0.1124(12) Uani 1 1 d . . . . .
H18_1 H 0.569061 0.027373 0.530831 0.135 Uiso 1 1 calc R U . . .
C19_1 C 0.4858(3) 0.09430(13) 0.4739(3) 0.1002(11) Uani 1 1 d . . . . .
H19_1 H 0.441586 0.069993 0.433479 0.120 Uiso 1 1 calc R U . . .
C20_1 C 0.4726(2) 0.15551(12) 0.4726(2) 0.0834(8) Uani 1 1 d . . . . .
C21_1 C 0.6819(2) 0.19980(13) 0.6643(2) 0.0843(8) Uani 1 1 d . . . . .
C22_1 C 0.6585(2) 0.22645(15) 0.7325(2) 0.0860(8) Uani 1 1 d . . . . .
H22_1 H 0.597124 0.224403 0.732733 0.103 Uiso 1 1 calc R U . . .
C23_1 C 0.7225(2) 0.25606(16) 0.8004(2) 0.0914(9) Uani 1 1 d . . . . .
H23_1 H 0.704448 0.272895 0.847203 0.110 Uiso 1 1 calc R U . . .
C24_1 C 0.8124(3) 0.26179(16) 0.8020(2) 0.0933(9) Uani 1 1 d D U . . .
C25_1 C 0.8351(3) 0.23647(17) 0.7328(3) 0.1002(11) Uani 1 1 d . . . . .
H25_1 H 0.896189 0.239895 0.732026 0.120 Uiso 1 1 calc R U . . .
C26_1 C 0.7719(3) 0.20589(15) 0.6636(3) 0.0957(10) Uani 1 1 d . . . . .
H26_1 H 0.789868 0.189420 0.616487 0.115 Uiso 1 1 calc R U . . .
C27_1 C 0.8785(4) 0.2941(3) 0.8838(4) 0.0910(17) Uani 0.713(7) 1 d D U P B 1
C28_1 C 0.8434(5) 0.3546(3) 0.9037(4) 0.119(2) Uani 0.713(7) 1 d D . P B 1
H28A_1 H 0.889836 0.373354 0.953612 0.178 Uiso 0.713(7) 1 calc R U P B 1
H28B_1 H 0.787335 0.349057 0.919204 0.178 Uiso 0.713(7) 1 calc R U P B 1
H28C_1 H 0.830724 0.379997 0.851054 0.178 Uiso 0.713(7) 1 calc R U P B 1
C29_1 C 0.9711(5) 0.3060(4) 0.8716(5) 0.116(2) Uani 0.713(7) 1 d D . P B 1
H29A_1 H 1.010409 0.326887 0.923899 0.174 Uiso 0.713(7) 1 calc R U P B 1
H29B_1 H 0.962746 0.330468 0.818524 0.174 Uiso 0.713(7) 1 calc R U P B 1
H29C_1 H 0.999546 0.268398 0.864527 0.174 Uiso 0.713(7) 1 calc R U P B 1
C30_1 C 0.8906(5) 0.2545(3) 0.9652(4) 0.116(2) Uani 0.713(7) 1 d D . P B 1
H30A_1 H 0.832284 0.251019 0.977103 0.174 Uiso 0.713(7) 1 calc R U P B 1
H30B_1 H 0.936244 0.271929 1.016952 0.174 Uiso 0.713(7) 1 calc R U P B 1
H30C_1 H 0.910999 0.215129 0.953590 0.174 Uiso 0.713(7) 1 calc R U P B 1
C31_1 C 0.3925(2) 0.18202(12) 0.4034(2) 0.0837(8) Uani 1 1 d . . . . .
C32_1 C 0.3076(3) 0.18362(16) 0.4143(3) 0.0969(10) Uani 1 1 d . . . . .
H32_1 H 0.300655 0.171809 0.469320 0.116 Uiso 1 1 calc R U . . .
C33_1 C 0.2323(3) 0.20233(19) 0.3456(3) 0.1054(11) Uani 1 1 d . . . . .
H33_1 H 0.174080 0.202096 0.353982 0.126 Uiso 1 1 calc R U . . .
C34_1 C 0.2396(3) 0.22142(15) 0.2648(2) 0.0913(9) Uani 1 1 d . . . . .
C35_1 C 0.3261(3) 0.22145(13) 0.2569(2) 0.0873(9) Uani 1 1 d . . . . .
H35_1 H 0.334162 0.234934 0.203109 0.105 Uiso 1 1 calc R U . . .
C36_1 C 0.4014(2) 0.20237(13) 0.3253(2) 0.0854(8) Uani 1 1 d . . . . .
H36_1 H 0.460054 0.203429 0.317846 0.103 Uiso 1 1 calc R U . . .
C37_1 C 0.1553(3) 0.23853(19) 0.1884(3) 0.1028(11) Uani 1 1 d . . . . .
C38_1 C 0.1803(3) 0.2614(2) 0.1080(3) 0.1245(15) Uani 1 1 d . . . . .
H38A_1 H 0.211977 0.230147 0.086313 0.187 Uiso 1 1 calc R U . . .
H38B_1 H 0.220386 0.295886 0.125611 0.187 Uiso 1 1 calc R U . . .
H38C_1 H 0.124670 0.272655 0.060646 0.187 Uiso 1 1 calc R U . . .
C39_1 C 0.1026(3) 0.2870(2) 0.2180(3) 0.1152(13) Uani 1 1 d . . . . .
H39A_1 H 0.047717 0.297042 0.168834 0.173 Uiso 1 1 calc R U . . .
H39B_1 H 0.141179 0.322164 0.235539 0.173 Uiso 1 1 calc R U . . .
H39C_1 H 0.084924 0.272887 0.268753 0.173 Uiso 1 1 calc R U . . .
C40_1 C 0.0940(3) 0.1829(2) 0.1606(3) 0.1262(15) Uani 1 1 d . . . . .
H40A_1 H 0.038799 0.193086 0.111895 0.189 Uiso 1 1 calc R U . . .
H40B_1 H 0.076851 0.168564 0.211560 0.189 Uiso 1 1 calc R U . . .
H40C_1 H 0.127504 0.151824 0.140917 0.189 Uiso 1 1 calc R U . . .
C41_1 C 0.2618(4) 0.5599(2) 0.6565(4) 0.0837(13) Uani 0.647(5) 1 d D . P A 1
H41A_1 H 0.293364 0.589321 0.702051 0.100 Uiso 0.647(5) 1 calc R U P A 1
H41B_1 H 0.220532 0.581910 0.605666 0.100 Uiso 0.647(5) 1 calc R U P A 1
C42_1 C 0.2036(4) 0.5209(2) 0.6956(4) 0.0822(13) Uani 0.647(5) 1 d D U P A 1
H42A_1 H 0.171536 0.491058 0.650873 0.099 Uiso 0.647(5) 1 calc R U P A 1
H42B_1 H 0.243684 0.499521 0.747912 0.099 Uiso 0.647(5) 1 calc R U P A 1
C43_1 C 0.1338(4) 0.5563(3) 0.7235(4) 0.0859(15) Uani 0.647(5) 1 d D U P A 1
H43A_1 H 0.093745 0.577660 0.671171 0.103 Uiso 0.647(5) 1 calc R U P A 1
H43B_1 H 0.165910 0.586183 0.768146 0.103 Uiso 0.647(5) 1 calc R U P A 1
C44_1 C 0.0737(5) 0.5167(3) 0.7639(5) 0.0836(16) Uani 0.647(5) 1 d D U P A 1
H44A_1 H 0.035330 0.490216 0.717120 0.100 Uiso 0.647(5) 1 calc R U P A 1
H44B_1 H 0.113696 0.491603 0.811642 0.100 Uiso 0.647(5) 1 calc R U P A 1
C45_1 C 0.0126(5) 0.5541(3) 0.8018(6) 0.0868(17) Uani 0.647(5) 1 d D U P A 1
H45A_1 H 0.051042 0.581761 0.846511 0.104 Uiso 0.647(5) 1 calc R U P A 1
H45B_1 H -0.028808 0.578017 0.753333 0.104 Uiso 0.647(5) 1 calc R U P A 1
C46_1 C -0.0443(6) 0.5170(3) 0.8450(6) 0.0816(16) Uani 0.647(5) 1 d D U P A 1
H46A_1 H -0.086156 0.491584 0.799197 0.098 Uiso 0.647(5) 1 calc R U P A 1
H46B_1 H -0.003180 0.490849 0.890274 0.098 Uiso 0.647(5) 1 calc R U P A 1
C47_1 C -0.1000(6) 0.5544(3) 0.8891(6) 0.0871(18) Uani 0.647(5) 1 d D U P A 1
H47A_1 H -0.057669 0.579782 0.934670 0.104 Uiso 0.647(5) 1 calc R U P A 1
H47B_1 H -0.140263 0.580839 0.843607 0.104 Uiso 0.647(5) 1 calc R U P A 1
C48_1 C -0.1573(6) 0.5205(3) 0.9321(6) 0.0863(18) Uani 0.647(5) 1 d D U P A 1
H48A_1 H -0.117569 0.492711 0.975510 0.104 Uiso 0.647(5) 1 calc R U P A 1
H48B_1 H -0.201776 0.496659 0.885935 0.104 Uiso 0.647(5) 1 calc R U P A 1
C49_1 C -0.2093(8) 0.5578(4) 0.9796(8) 0.099(2) Uani 0.647(5) 1 d D U P A 1
H49A_1 H -0.165247 0.581173 1.026825 0.118 Uiso 0.647(5) 1 calc R U P A 1
H49B_1 H -0.248971 0.586009 0.936675 0.118 Uiso 0.647(5) 1 calc R U P A 1
C50_1 C -0.2662(5) 0.5219(4) 1.0199(5) 0.122(2) Uani 0.647(5) 1 d D U P A 1
H50A_1 H -0.228340 0.491364 1.058031 0.183 Uiso 0.647(5) 1 calc R U P A 1
H50B_1 H -0.315442 0.503061 0.972684 0.183 Uiso 0.647(5) 1 calc R U P A 1
H50C_1 H -0.292320 0.547466 1.055497 0.183 Uiso 0.647(5) 1 calc R U P A 1
C27A_1 C 0.9008(9) 0.2790(7) 0.8707(11) 0.103(4) Uani 0.287(7) 1 d D U P B 2
C28A_1 C 0.9619(11) 0.2253(7) 0.9056(11) 0.127(6) Uani 0.287(7) 1 d D U P B 2
H28D_1 H 0.978979 0.207260 0.856876 0.191 Uiso 0.287(7) 1 calc R U P B 2
H28E_1 H 0.928905 0.196348 0.929861 0.191 Uiso 0.287(7) 1 calc R U P B 2
H28F_1 H 1.017118 0.237951 0.952502 0.191 Uiso 0.287(7) 1 calc R U P B 2
C29A_1 C 0.9429(14) 0.3268(9) 0.8307(11) 0.119(5) Uani 0.287(7) 1 d D U P B 2
H29D_1 H 0.972771 0.309052 0.790638 0.179 Uiso 0.287(7) 1 calc R U P B 2
H29E_1 H 0.988138 0.348395 0.878121 0.179 Uiso 0.287(7) 1 calc R U P B 2
H29F_1 H 0.895290 0.354197 0.797085 0.179 Uiso 0.287(7) 1 calc R U P B 2
C30A_1 C 0.8596(12) 0.3008(9) 0.9405(13) 0.122(5) Uani 0.287(7) 1 d D U P B 2
H30D_1 H 0.838790 0.341690 0.927218 0.182 Uiso 0.287(7) 1 calc R U P B 2
H30E_1 H 0.905747 0.299015 0.999370 0.182 Uiso 0.287(7) 1 calc R U P B 2
H30F_1 H 0.807705 0.275623 0.939869 0.182 Uiso 0.287(7) 1 calc R U P B 2
C41A_1 C 0.2983(6) 0.4364(4) 0.6949(6) 0.084(2) Uani 0.353(5) 1 d D U P A 2
H41C_1 H 0.259104 0.404303 0.660509 0.101 Uiso 0.353(5) 1 calc R U P A 2
H41D_1 H 0.348266 0.417230 0.742246 0.101 Uiso 0.353(5) 1 calc R U P A 2
C42A_1 C 0.2420(6) 0.4718(4) 0.7395(6) 0.087(2) Uani 0.353(5) 1 d D U P A 2
H42C_1 H 0.229034 0.446515 0.785089 0.105 Uiso 0.353(5) 1 calc R U P A 2
H42D_1 H 0.279151 0.505632 0.770707 0.105 Uiso 0.353(5) 1 calc R U P A 2
C43A_1 C 0.1545(7) 0.4949(5) 0.6798(7) 0.094(2) Uani 0.353(5) 1 d D U P A 2
H43C_1 H 0.116275 0.461167 0.649536 0.112 Uiso 0.353(5) 1 calc R U P A 2
H43D_1 H 0.166867 0.519792 0.633508 0.112 Uiso 0.353(5) 1 calc R U P A 2
C44A_1 C 0.1000(9) 0.5321(5) 0.7287(9) 0.092(3) Uani 0.353(5) 1 d D U P A 2
H44C_1 H 0.142971 0.559624 0.769785 0.111 Uiso 0.353(5) 1 calc R U P A 2
H44D_1 H 0.054858 0.556377 0.683849 0.111 Uiso 0.353(5) 1 calc R U P A 2
C45A_1 C 0.0499(10) 0.4982(6) 0.7813(9) 0.094(3) Uani 0.353(5) 1 d D U P A 2
H45C_1 H 0.095099 0.477137 0.830600 0.112 Uiso 0.353(5) 1 calc R U P A 2
H45D_1 H 0.010671 0.467985 0.742130 0.112 Uiso 0.353(5) 1 calc R U P A 2
C46A_1 C -0.0087(10) 0.5367(6) 0.8195(9) 0.089(3) Uani 0.353(5) 1 d D U P A 2
H46C_1 H -0.050187 0.560289 0.770672 0.107 Uiso 0.353(5) 1 calc R U P A 2
H46D_1 H 0.031412 0.564796 0.862223 0.107 Uiso 0.353(5) 1 calc R U P A 2
C47A_1 C -0.0658(11) 0.5035(6) 0.8665(11) 0.093(3) Uani 0.353(5) 1 d D U P A 2
H47C_1 H -0.105883 0.475429 0.823743 0.111 Uiso 0.353(5) 1 calc R U P A 2
H47D_1 H -0.024271 0.479861 0.915230 0.111 Uiso 0.353(5) 1 calc R U P A 2
C48A_1 C -0.1240(10) 0.5411(7) 0.9047(11) 0.091(3) Uani 0.353(5) 1 d D U P A 2
H48C_1 H -0.165877 0.564344 0.855736 0.109 Uiso 0.353(5) 1 calc R U P A 2
H48D_1 H -0.083832 0.569564 0.946668 0.109 Uiso 0.353(5) 1 calc R U P A 2
C49A_1 C -0.1811(12) 0.5086(7) 0.9535(12) 0.101(3) Uani 0.353(5) 1 d D U P A 2
H49C_1 H -0.224489 0.482069 0.910759 0.122 Uiso 0.353(5) 1 calc R U P A 2
H49D_1 H -0.140052 0.483515 1.000428 0.122 Uiso 0.353(5) 1 calc R U P A 2
C50A_1 C -0.2333(15) 0.5477(9) 0.9948(16) 0.114(4) Uani 0.353(5) 1 d D U P A 2
H50D_1 H -0.281893 0.567542 0.948103 0.171 Uiso 0.353(5) 1 calc R U P A 2
H50E_1 H -0.192280 0.577497 1.031576 0.171 Uiso 0.353(5) 1 calc R U P A 2
H50F_1 H -0.260203 0.524106 1.031968 0.171 Uiso 0.353(5) 1 calc R U P A 2
C1_2 C 0.7823(3) 0.6108(2) 0.5971(3) 0.1142(13) Uani 1 1 d . . . . .
H1_2 H 0.760601 0.649526 0.602415 0.137 Uiso 1 1 calc R U . . .
C2_2 C 0.8463(4) 0.6040(3) 0.5542(3) 0.1296(17) Uani 1 1 d . . . . .
H2_2 H 0.868564 0.637704 0.531854 0.156 Uiso 1 1 calc R U . . .
C3_2 C 0.8781(4) 0.5490(3) 0.5433(3) 0.1331(17) Uani 1 1 d . . . . .
H3_2 H 0.922099 0.544438 0.513238 0.160 Uiso 1 1 calc R U . . .
C4_2 C 0.8451(4) 0.4989(2) 0.5772(3) 0.1213(14) Uani 1 1 d . . . . .
C5_2 C 0.7800(3) 0.50547(19) 0.6219(3) 0.1015(11) Uani 1 1 d . . . . .
C6_2 C 0.8769(3) 0.4395(3) 0.5669(3) 0.1327(17) Uani 1 1 d . . . . .
H6_2 H 0.920706 0.433914 0.536968 0.159 Uiso 1 1 calc R U . . .
C7_2 C 0.8442(4) 0.3923(3) 0.5997(3) 0.1270(15) Uani 1 1 d . . . . .
H7_2 H 0.865751 0.353863 0.592472 0.152 Uiso 1 1 calc R U . . .
C8_2 C 0.7805(3) 0.3985(2) 0.6434(3) 0.1123(12) Uani 1 1 d . . . . .
H8_2 H 0.759095 0.364134 0.665143 0.135 Uiso 1 1 calc R U . . .
C9_2 C 0.7466(3) 0.45376(15) 0.6566(2) 0.0963(10) Uani 1 1 d . . . . .
C10_2 C 0.6823(3) 0.46074(15) 0.7039(2) 0.0941(10) Uani 1 1 d . . . . .
C11_2 C 0.6520(3) 0.51840(15) 0.7174(3) 0.0968(11) Uani 1 1 d . . . . .
C12_2 C 0.6473(3) 0.41376(17) 0.7411(3) 0.1035(12) Uani 1 1 d . . . . .
H12_2 H 0.665550 0.374548 0.733234 0.124 Uiso 1 1 calc R U . . .
C13_2 C 0.5872(3) 0.42245(19) 0.7888(3) 0.1074(12) Uani 1 1 d . . . . .
H13_2 H 0.565456 0.389318 0.813023 0.129 Uiso 1 1 calc R U . . .
C14_2 C 0.5590(3) 0.47715(19) 0.8013(3) 0.1112(12) Uani 1 1 d . . . . .
H14_2 H 0.517829 0.481898 0.834406 0.133 Uiso 1 1 calc R U . . .
C15_2 C 0.5890(3) 0.52712(18) 0.7665(3) 0.1007(11) Uani 1 1 d . . . . .
C16_2 C 0.5623(3) 0.5859(2) 0.7782(3) 0.1140(13) Uani 1 1 d . . . . .
H16_2 H 0.521145 0.591998 0.810992 0.137 Uiso 1 1 calc R U . . .
C17_2 C 0.5922(3) 0.63211(19) 0.7456(3) 0.1165(14) Uani 1 1 d . . . . .
H17_2 H 0.572477 0.670651 0.754992 0.140 Uiso 1 1 calc R U . . .
C18_2 C 0.6518(3) 0.62498(17) 0.6980(3) 0.1097(13) Uani 1 1 d . . . . .
H18_2 H 0.672144 0.659169 0.674946 0.132 Uiso 1 1 calc R U . . .
C19_2 C 0.6837(3) 0.56994(16) 0.6819(2) 0.0948(10) Uani 1 1 d . . . . .
C20_2 C 0.7475(3) 0.56326(17) 0.6335(2) 0.1019(12) Uani 1 1 d . . . . .

loop_
_atom_site_aniso_label
_atom_site_aniso_U_11
_atom_site_aniso_U_22
_atom_site_aniso_U_33
_atom_site_aniso_U_23
_atom_site_aniso_U_13
_atom_site_aniso_U_12
O1_1 0.1281(18) 0.0522(10) 0.1158(17) 0.0054(10) 0.0594(16) 0.0109(11)
O2_1 0.1072(15) 0.0518(9) 0.0971(14) 0.0020(9) 0.0408(13) -0.0008(9)
N1_1 0.0963(16) 0.0476(10) 0.0817(15) 0.0005(9) 0.0267(13) 0.0021(10)
C1_1 0.0913(18) 0.0543(13) 0.0874(18) -0.0010(12) 0.0331(16) 0.0073(12)
C2_1 0.0881(17) 0.0498(12) 0.0798(17) 0.0000(11) 0.0231(15) 0.0039(11)
C3_1 0.0826(16) 0.0505(12) 0.0731(15) -0.0012(10) 0.0180(14) 0.0004(11)
C4_1 0.0794(16) 0.0519(12) 0.0711(15) -0.0012(11) 0.0140(13) 0.0007(11)
C5_1 0.0844(17) 0.0521(12) 0.0740(16) 0.0017(11) 0.0182(14) -0.0003(11)
C6_1 0.0892(18) 0.0511(12) 0.0828(17) 0.0014(11) 0.0280(15) -0.0010(11)
C7_1 0.0875(17) 0.0523(12) 0.0799(17) -0.0005(11) 0.0234(15) -0.0001(12)
C8_1 0.0820(16) 0.0522(12) 0.0725(16) -0.0006(10) 0.0187(14) 0.0012(11)
C9_1 0.0936(19) 0.0582(14) 0.097(2) 0.0027(13) 0.0394(17) 0.0002(13)
C10_1 0.104(2) 0.0573(14) 0.097(2) 0.0016(13) 0.0444(18) 0.0061(14)
C11_1 0.0905(18) 0.0529(13) 0.0825(18) 0.0015(12) 0.0261(15) 0.0033(12)
C12_1 0.0803(16) 0.0508(12) 0.0729(16) 0.0000(10) 0.0185(14) 0.0008(11)
C13_1 0.100(2) 0.0511(13) 0.0836(18) 0.0003(12) 0.0313(16) 0.0035(12)
C14_1 0.0891(18) 0.0516(12) 0.0778(16) 0.0006(11) 0.0215(15) -0.0006(12)
C15_1 0.108(2) 0.0477(12) 0.0866(19) 0.0012(12) 0.0334(17) 0.0046(12)
C16_1 0.111(2) 0.0546(14) 0.090(2) 0.0059(13) 0.0341(18) 0.0059(14)
C17_1 0.133(3) 0.0528(15) 0.109(2) 0.0056(15) 0.029(2) 0.0120(16)
C18_1 0.150(3) 0.0499(15) 0.126(3) 0.0037(17) 0.027(3) 0.0107(18)
C19_1 0.139(3) 0.0495(14) 0.109(2) -0.0031(14) 0.036(2) -0.0024(16)
C20_1 0.113(2) 0.0515(13) 0.0886(19) 0.0024(12) 0.0356(18) 0.0009(13)
C21_1 0.107(2) 0.0546(13) 0.090(2) 0.0096(13) 0.0291(18) 0.0058(14)
C22_1 0.093(2) 0.0774(18) 0.089(2) 0.0062(15) 0.0306(18) -0.0009(15)
C23_1 0.101(2) 0.089(2) 0.086(2) 0.0067(16) 0.0305(19) 0.0012(17)
C24_1 0.099(2) 0.087(2) 0.092(2) 0.0186(17) 0.0277(19) 0.0028(17)
C25_1 0.092(2) 0.090(2) 0.118(3) 0.017(2) 0.032(2) 0.0016(18)
C26_1 0.112(3) 0.0745(18) 0.108(2) 0.0097(17) 0.046(2) 0.0123(17)
C27_1 0.083(3) 0.097(4) 0.091(3) 0.010(3) 0.025(3) 0.008(3)
C28_1 0.131(4) 0.085(3) 0.109(4) -0.022(3) -0.007(3) 0.003(3)
C29_1 0.118(5) 0.130(6) 0.097(5) -0.013(4) 0.027(4) -0.023(4)
C30_1 0.129(5) 0.107(5) 0.088(3) 0.005(3) 0.001(3) -0.003(4)
C31_1 0.108(2) 0.0523(13) 0.094(2) -0.0077(13) 0.0364(19) -0.0073(13)
C32_1 0.116(3) 0.089(2) 0.092(2) 0.0045(17) 0.041(2) -0.0119(19)
C33_1 0.103(2) 0.106(3) 0.111(3) 0.010(2) 0.040(2) -0.010(2)
C34_1 0.103(2) 0.0758(19) 0.096(2) -0.0024(16) 0.034(2) -0.0125(16)
C35_1 0.111(2) 0.0658(16) 0.089(2) -0.0005(14) 0.038(2) -0.0027(15)
C36_1 0.100(2) 0.0624(15) 0.098(2) -0.0001(14) 0.0377(19) -0.0023(14)
C37_1 0.099(2) 0.103(3) 0.100(2) 0.000(2) 0.021(2) -0.015(2)
C38_1 0.108(3) 0.150(4) 0.100(3) 0.020(3) 0.009(2) -0.003(3)
C39_1 0.099(2) 0.120(3) 0.110(3) 0.011(2) 0.010(2) 0.001(2)
C40_1 0.113(3) 0.129(4) 0.114(3) -0.003(2) 0.004(2) -0.024(3)
C41_1 0.101(3) 0.057(2) 0.092(3) 0.003(2) 0.028(3) 0.004(2)
C42_1 0.089(3) 0.064(2) 0.093(3) -0.005(2) 0.027(3) -0.005(2)
C43_1 0.095(4) 0.069(3) 0.091(3) -0.001(3) 0.026(3) 0.001(2)
C44_1 0.097(4) 0.077(4) 0.078(4) 0.003(3) 0.030(3) -0.002(3)
C45_1 0.094(4) 0.071(4) 0.095(4) 0.001(3) 0.029(3) 0.001(3)
C46_1 0.088(5) 0.072(4) 0.079(5) 0.005(3) 0.018(3) -0.002(3)
C47_1 0.087(4) 0.075(4) 0.095(4) -0.003(3) 0.023(3) -0.006(3)
C48_1 0.088(5) 0.080(4) 0.082(5) 0.003(3) 0.014(3) -0.011(3)
C49_1 0.107(6) 0.087(4) 0.106(5) -0.003(4) 0.039(4) -0.012(4)
C50_1 0.102(5) 0.155(7) 0.107(5) -0.007(4) 0.031(4) -0.023(4)
C27A_1 0.085(7) 0.117(8) 0.103(6) 0.019(6) 0.023(5) 0.009(5)
C28A_1 0.123(10) 0.109(9) 0.114(11) 0.001(7) -0.015(8) 0.004(7)
C29A_1 0.137(12) 0.129(11) 0.073(9) 0.007(7) 0.006(8) -0.033(9)
C30A_1 0.125(12) 0.127(14) 0.112(9) -0.016(10) 0.037(9) -0.031(9)
C41A_1 0.102(6) 0.062(4) 0.095(6) -0.007(4) 0.041(5) -0.005(4)
C42A_1 0.094(5) 0.075(5) 0.104(6) -0.011(4) 0.046(4) -0.012(4)
C43A_1 0.108(5) 0.073(5) 0.099(5) -0.009(4) 0.032(4) -0.005(4)
C44A_1 0.100(6) 0.076(6) 0.093(6) 0.000(5) 0.017(4) 0.012(4)
C45A_1 0.103(7) 0.085(7) 0.079(6) 0.002(5) 0.009(4) 0.007(5)
C46A_1 0.094(7) 0.076(7) 0.082(6) -0.002(5) 0.006(4) 0.009(5)
C47A_1 0.100(7) 0.080(7) 0.075(7) -0.004(5) -0.004(4) -0.001(5)
C48A_1 0.087(7) 0.081(7) 0.088(7) 0.000(5) 0.004(4) -0.007(5)
C49A_1 0.099(8) 0.093(7) 0.085(8) 0.005(5) -0.010(4) -0.018(5)
C50A_1 0.103(11) 0.132(10) 0.102(10) 0.014(7) 0.023(6) -0.023(8)
C1_2 0.121(3) 0.106(3) 0.091(2) 0.015(2) -0.001(2) -0.024(2)
C2_2 0.143(4) 0.131(4) 0.096(3) 0.008(3) 0.011(3) -0.045(3)
C3_2 0.117(3) 0.173(6) 0.095(3) -0.011(3) 0.014(2) -0.042(4)
C4_2 0.121(3) 0.130(4) 0.092(3) -0.006(2) 0.003(3) -0.015(3)
C5_2 0.097(2) 0.110(3) 0.080(2) -0.0055(19) 0.004(2) -0.013(2)
C6_2 0.110(3) 0.177(6) 0.102(3) -0.022(3) 0.022(3) -0.016(3)
C7_2 0.124(3) 0.125(4) 0.115(3) -0.013(3) 0.014(3) 0.001(3)
C8_2 0.114(3) 0.100(3) 0.106(3) -0.008(2) 0.009(2) -0.002(2)
C9_2 0.107(2) 0.0744(19) 0.085(2) -0.0022(15) -0.002(2) -0.0040(17)
C10_2 0.102(2) 0.0772(19) 0.083(2) 0.0028(15) 0.0002(19) -0.0110(17)
C11_2 0.100(2) 0.0752(19) 0.088(2) 0.0023(16) -0.009(2) -0.0088(16)
C12_2 0.117(3) 0.077(2) 0.092(2) -0.0004(17) -0.003(2) -0.0104(18)
C13_2 0.116(3) 0.094(3) 0.101(3) 0.004(2) 0.018(2) -0.025(2)
C14_2 0.117(3) 0.094(3) 0.108(3) -0.002(2) 0.015(2) -0.011(2)
C15_2 0.100(2) 0.093(2) 0.091(2) 0.0034(18) 0.005(2) -0.0140(18)
C16_2 0.106(3) 0.095(3) 0.119(3) -0.013(2) 0.004(2) 0.003(2)
C17_2 0.112(3) 0.080(2) 0.133(3) -0.001(2) 0.004(3) -0.002(2)
C18_2 0.115(3) 0.073(2) 0.111(3) 0.0042(18) -0.007(2) -0.0095(19)
C19_2 0.096(2) 0.081(2) 0.086(2) 0.0083(16) -0.0021(19) -0.0095(16)
C20_2 0.112(3) 0.081(2) 0.082(2) 0.0084(16) -0.014(2) -0.0179(18)

_geom_special_details            
;
 All esds (except the esd in the dihedral angle between two l.s. planes)
 are estimated using the full covariance matrix.  The cell esds are taken
 into account individually in the estimation of esds in distances, angles
 and torsion angles; correlations between esds in cell parameters are only
 used when they are defined by crystal symmetry.  An approximate (isotropic)
 treatment of cell esds is used for estimating esds involving l.s. planes.
;

loop_
_geom_bond_atom_site_label_1
_geom_bond_atom_site_label_2
_geom_bond_distance
_geom_bond_site_symmetry_2
_geom_bond_publ_flag
O1_1 C13_1 1.218(3) . ?
O2_1 C14_1 1.207(3) . ?
N1_1 C13_1 1.388(4) . ?
N1_1 C14_1 1.396(4) . ?
N1_1 C15_1 1.447(3) . ?
C1_1 C2_1 1.370(4) . ?
C1_1 C11_1 1.424(4) 3_666 ?
C1_1 H1_1 0.9500 . ?
C2_1 C3_1 1.417(4) . ?
C2_1 C13_1 1.478(4) . ?
C3_1 C4_1 1.407(4) . ?
C3_1 C5_1 1.415(4) . ?
C4_1 C12_1 1.418(4) 3_666 ?
C4_1 C8_1 1.421(4) . ?
C5_1 C6_1 1.367(4) . ?
C5_1 C14_1 1.489(4) . ?
C6_1 C7_1 1.418(4) . ?
C6_1 H6_1 0.9500 . ?
C7_1 C8_1 1.409(4) . ?
C7_1 C9_1 1.423(4) . ?
C8_1 C12_1 1.428(4) . ?
C9_1 C10_1 1.370(4) . ?
C9_1 C41A_1 1.555(9) . ?
C9_1 H9_1 0.9500 . ?
C10_1 C11_1 1.433(4) . ?
C10_1 C41_1 1.525(6) . ?
C10_1 H10_1 0.9500 . ?
C11_1 C12_1 1.408(4) . ?
C15_1 C20_1 1.384(4) . ?
C15_1 C16_1 1.397(5) . ?
C16_1 C17_1 1.396(4) . ?
C16_1 C21_1 1.481(5) . ?
C17_1 C18_1 1.376(5) . ?
C17_1 H17_1 0.9500 . ?
C18_1 C19_1 1.360(5) . ?
C18_1 H18_1 0.9500 . ?
C19_1 C20_1 1.397(4) . ?
C19_1 H19_1 0.9500 . ?
C20_1 C31_1 1.496(5) . ?
C21_1 C22_1 1.381(5) . ?
C21_1 C26_1 1.400(5) . ?
C22_1 C23_1 1.383(5) . ?
C22_1 H22_1 0.9500 . ?
C23_1 C24_1 1.387(5) . ?
C23_1 H23_1 0.9500 . ?
C24_1 C25_1 1.377(6) . ?
C24_1 C27A_1 1.505(15) . ?
C24_1 C27_1 1.557(7) . ?
C25_1 C26_1 1.400(6) . ?
C25_1 H25_1 0.9500 . ?
C26_1 H26_1 0.9500 . ?
C27_1 C29_1 1.526(8) . ?
C27_1 C30_1 1.533(8) . ?
C27_1 C28_1 1.540(9) . ?
C28_1 H28A_1 0.9800 . ?
C28_1 H28B_1 0.9800 . ?
C28_1 H28C_1 0.9800 . ?
C29_1 H29A_1 0.9800 . ?
C29_1 H29B_1 0.9800 . ?
C29_1 H29C_1 0.9800 . ?
C30_1 H30A_1 0.9800 . ?
C30_1 H30B_1 0.9800 . ?
C30_1 H30C_1 0.9800 . ?
C31_1 C36_1 1.367(5) . ?
C31_1 C32_1 1.375(5) . ?
C32_1 C33_1 1.385(6) . ?
C32_1 H32_1 0.9500 . ?
C33_1 C34_1 1.389(5) . ?
C33_1 H33_1 0.9500 . ?
C34_1 C35_1 1.380(5) . ?
C34_1 C37_1 1.522(6) . ?
C35_1 C36_1 1.385(5) . ?
C35_1 H35_1 0.9500 . ?
C36_1 H36_1 0.9500 . ?
C37_1 C39_1 1.525(6) . ?
C37_1 C38_1 1.532(6) . ?
C37_1 C40_1 1.553(6) . ?
C38_1 H38A_1 0.9800 . ?
C38_1 H38B_1 0.9800 . ?
C38_1 H38C_1 0.9800 . ?
C39_1 H39A_1 0.9800 . ?
C39_1 H39B_1 0.9800 . ?
C39_1 H39C_1 0.9800 . ?
C40_1 H40A_1 0.9800 . ?
C40_1 H40B_1 0.9800 . ?
C40_1 H40C_1 0.9800 . ?
C41_1 C42_1 1.524(7) . ?
C41_1 H41A_1 0.9900 . ?
C41_1 H41B_1 0.9900 . ?
C42_1 C43_1 1.516(7) . ?
C42_1 H42A_1 0.9900 . ?
C42_1 H42B_1 0.9900 . ?
C43_1 C44_1 1.566(8) . ?
C43_1 H43A_1 0.9900 . ?
C43_1 H43B_1 0.9900 . ?
C44_1 C45_1 1.525(8) . ?
C44_1 H44A_1 0.9900 . ?
C44_1 H44B_1 0.9900 . ?
C45_1 C46_1 1.524(8) . ?
C45_1 H45A_1 0.9900 . ?
C45_1 H45B_1 0.9900 . ?
C46_1 C47_1 1.524(9) . ?
C46_1 H46A_1 0.9900 . ?
C46_1 H46B_1 0.9900 . ?
C47_1 C48_1 1.488(8) . ?
C47_1 H47A_1 0.9900 . ?
C47_1 H47B_1 0.9900 . ?
C48_1 C49_1 1.518(9) . ?
C48_1 H48A_1 0.9900 . ?
C48_1 H48B_1 0.9900 . ?
C49_1 C50_1 1.481(9) . ?
C49_1 H49A_1 0.9900 . ?
C49_1 H49B_1 0.9900 . ?
C50_1 H50A_1 0.9800 . ?
C50_1 H50B_1 0.9800 . ?
C50_1 H50C_1 0.9800 . ?
C27A_1 C29A_1 1.501(16) . ?
C27A_1 C30A_1 1.522(15) . ?
C27A_1 C28A_1 1.529(16) . ?
C28A_1 H28D_1 0.9800 . ?
C28A_1 H28E_1 0.9800 . ?
C28A_1 H28F_1 0.9800 . ?
C29A_1 H29D_1 0.9800 . ?
C29A_1 H29E_1 0.9800 . ?
C29A_1 H29F_1 0.9800 . ?
C30A_1 H30D_1 0.9800 . ?
C30A_1 H30E_1 0.9800 . ?
C30A_1 H30F_1 0.9800 . ?
C41A_1 C42A_1 1.512(9) . ?
C41A_1 H41C_1 0.9900 . ?
C41A_1 H41D_1 0.9900 . ?
C42A_1 C43A_1 1.480(10) . ?
C42A_1 H42C_1 0.9900 . ?
C42A_1 H42D_1 0.9900 . ?
C43A_1 C44A_1 1.558(11) . ?
C43A_1 H43C_1 0.9900 . ?
C43A_1 H43D_1 0.9900 . ?
C44A_1 C45A_1 1.512(11) . ?
C44A_1 H44C_1 0.9900 . ?
C44A_1 H44D_1 0.9900 . ?
C45A_1 C46A_1 1.515(12) . ?
C45A_1 H45C_1 0.9900 . ?
C45A_1 H45D_1 0.9900 . ?
C46A_1 C47A_1 1.520(11) . ?
C46A_1 H46C_1 0.9900 . ?
C46A_1 H46D_1 0.9900 . ?
C47A_1 C48A_1 1.497(12) . ?
C47A_1 H47C_1 0.9900 . ?
C47A_1 H47D_1 0.9900 . ?
C48A_1 C49A_1 1.532(11) . ?
C48A_1 H48C_1 0.9900 . ?
C48A_1 H48D_1 0.9900 . ?
C49A_1 C50A_1 1.481(13) . ?
C49A_1 H49C_1 0.9900 . ?
C49A_1 H49D_1 0.9900 . ?
C50A_1 H50D_1 0.9800 . ?
C50A_1 H50E_1 0.9800 . ?
C50A_1 H50F_1 0.9800 . ?
C1_2 C2_2 1.374(8) . ?
C1_2 C20_2 1.404(6) . ?
C1_2 H1_2 0.9500 . ?
C2_2 C3_2 1.367(8) . ?
C2_2 H2_2 0.9500 . ?
C3_2 C4_2 1.416(7) . ?
C3_2 H3_2 0.9500 . ?
C4_2 C5_2 1.407(7) . ?
C4_2 C6_2 1.456(8) . ?
C5_2 C20_2 1.432(6) . ?
C5_2 C9_2 1.454(6) . ?
C6_2 C7_2 1.353(7) . ?
C6_2 H6_2 0.9500 . ?
C7_2 C8_2 1.376(7) . ?
C7_2 H7_2 0.9500 . ?
C8_2 C9_2 1.396(6) . ?
C8_2 H8_2 0.9500 . ?
C9_2 C10_2 1.430(6) . ?
C10_2 C12_2 1.403(5) . ?
C10_2 C11_2 1.424(5) . ?
C11_2 C15_2 1.438(6) . ?
C11_2 C19_2 1.444(5) . ?
C12_2 C13_2 1.384(6) . ?
C12_2 H12_2 0.9500 . ?
C13_2 C14_2 1.346(6) . ?
C13_2 H13_2 0.9500 . ?
C14_2 C15_2 1.398(6) . ?
C14_2 H14_2 0.9500 . ?
C15_2 C16_2 1.420(6) . ?
C16_2 C17_2 1.312(6) . ?
C16_2 H16_2 0.9500 . ?
C17_2 C18_2 1.371(7) . ?
C17_2 H17_2 0.9500 . ?
C18_2 C19_2 1.391(6) . ?
C18_2 H18_2 0.9500 . ?
C19_2 C20_2 1.437(6) . ?

loop_
_geom_angle_atom_site_label_1
_geom_angle_atom_site_label_2
_geom_angle_atom_site_label_3
_geom_angle
_geom_angle_site_symmetry_1
_geom_angle_site_symmetry_3
_geom_angle_publ_flag
C13_1 N1_1 C14_1 126.6(2) . . ?
C13_1 N1_1 C15_1 115.5(2) . . ?
C14_1 N1_1 C15_1 117.9(2) . . ?
C2_1 C1_1 C11_1 121.0(3) . 3_666 ?
C2_1 C1_1 H1_1 119.5 . . ?
C11_1 C1_1 H1_1 119.5 3_666 . ?
C1_1 C2_1 C3_1 121.3(2) . . ?
C1_1 C2_1 C13_1 119.6(3) . . ?
C3_1 C2_1 C13_1 119.1(3) . . ?
C4_1 C3_1 C5_1 119.4(3) . . ?
C4_1 C3_1 C2_1 118.9(3) . . ?
C5_1 C3_1 C2_1 121.7(2) . . ?
C3_1 C4_1 C12_1 119.7(3) . 3_666 ?
C3_1 C4_1 C8_1 119.3(3) . . ?
C12_1 C4_1 C8_1 121.0(2) 3_666 . ?
C6_1 C5_1 C3_1 121.0(2) . . ?
C6_1 C5_1 C14_1 119.2(3) . . ?
C3_1 C5_1 C14_1 119.7(3) . . ?
C5_1 C6_1 C7_1 121.1(3) . . ?
C5_1 C6_1 H6_1 119.5 . . ?
C7_1 C6_1 H6_1 119.5 . . ?
C8_1 C7_1 C6_1 118.5(3) . . ?
C8_1 C7_1 C9_1 119.5(2) . . ?
C6_1 C7_1 C9_1 122.0(3) . . ?
C7_1 C8_1 C4_1 120.7(2) . . ?
C7_1 C8_1 C12_1 119.8(3) . . ?
C4_1 C8_1 C12_1 119.6(3) . . ?
C10_1 C9_1 C7_1 121.4(3) . . ?
C10_1 C9_1 C41A_1 117.9(4) . . ?
C7_1 C9_1 C41A_1 120.1(4) . . ?
C10_1 C9_1 H9_1 119.3 . . ?
C7_1 C9_1 H9_1 119.3 . . ?
C9_1 C10_1 C11_1 119.7(3) . . ?
C9_1 C10_1 C41_1 119.3(3) . . ?
C11_1 C10_1 C41_1 120.5(3) . . ?
C9_1 C10_1 H10_1 120.1 . . ?
C11_1 C10_1 H10_1 120.1 . . ?
C12_1 C11_1 C1_1 118.1(3) . 3_666 ?
C12_1 C11_1 C10_1 120.1(2) . . ?
C1_1 C11_1 C10_1 121.8(3) 3_666 . ?
C11_1 C12_1 C4_1 121.0(2) . 3_666 ?
C11_1 C12_1 C8_1 119.5(3) . . ?
C4_1 C12_1 C8_1 119.4(3) 3_666 . ?
O1_1 C13_1 N1_1 120.2(2) . . ?
O1_1 C13_1 C2_1 122.7(3) . . ?
N1_1 C13_1 C2_1 117.1(2) . . ?
O2_1 C14_1 N1_1 120.7(2) . . ?
O2_1 C14_1 C5_1 123.5(3) . . ?
N1_1 C14_1 C5_1 115.8(2) . . ?
C20_1 C15_1 C16_1 123.1(3) . . ?
C20_1 C15_1 N1_1 118.4(3) . . ?
C16_1 C15_1 N1_1 118.3(3) . . ?
C17_1 C16_1 C15_1 117.1(3) . . ?
C17_1 C16_1 C21_1 120.5(3) . . ?
C15_1 C16_1 C21_1 122.4(3) . . ?
C18_1 C17_1 C16_1 120.5(3) . . ?
C18_1 C17_1 H17_1 119.7 . . ?
C16_1 C17_1 H17_1 119.7 . . ?
C19_1 C18_1 C17_1 121.1(3) . . ?
C19_1 C18_1 H18_1 119.5 . . ?
C17_1 C18_1 H18_1 119.5 . . ?
C18_1 C19_1 C20_1 121.0(3) . . ?
C18_1 C19_1 H19_1 119.5 . . ?
C20_1 C19_1 H19_1 119.5 . . ?
C15_1 C20_1 C19_1 117.2(3) . . ?
C15_1 C20_1 C31_1 123.4(2) . . ?
C19_1 C20_1 C31_1 119.4(3) . . ?
C22_1 C21_1 C26_1 118.0(3) . . ?
C22_1 C21_1 C16_1 121.0(3) . . ?
C26_1 C21_1 C16_1 120.9(3) . . ?
C21_1 C22_1 C23_1 121.3(3) . . ?
C21_1 C22_1 H22_1 119.3 . . ?
C23_1 C22_1 H22_1 119.3 . . ?
C22_1 C23_1 C24_1 121.7(3) . . ?
C22_1 C23_1 H23_1 119.2 . . ?
C24_1 C23_1 H23_1 119.2 . . ?
C25_1 C24_1 C23_1 116.9(4) . . ?
C25_1 C24_1 C27A_1 106.3(7) . . ?
C23_1 C24_1 C27A_1 135.4(7) . . ?
C25_1 C24_1 C27_1 126.3(4) . . ?
C23_1 C24_1 C27_1 116.7(4) . . ?
C24_1 C25_1 C26_1 122.6(4) . . ?
C24_1 C25_1 H25_1 118.7 . . ?
C26_1 C25_1 H25_1 118.7 . . ?
C25_1 C26_1 C21_1 119.4(3) . . ?
C25_1 C26_1 H26_1 120.3 . . ?
C21_1 C26_1 H26_1 120.3 . . ?
C29_1 C27_1 C30_1 109.9(6) . . ?
C29_1 C27_1 C28_1 105.9(6) . . ?
C30_1 C27_1 C28_1 107.7(6) . . ?
C29_1 C27_1 C24_1 111.9(5) . . ?
C30_1 C27_1 C24_1 107.5(5) . . ?
C28_1 C27_1 C24_1 114.0(4) . . ?
C27_1 C28_1 H28A_1 109.5 . . ?
C27_1 C28_1 H28B_1 109.5 . . ?
H28A_1 C28_1 H28B_1 109.5 . . ?
C27_1 C28_1 H28C_1 109.5 . . ?
H28A_1 C28_1 H28C_1 109.5 . . ?
H28B_1 C28_1 H28C_1 109.5 . . ?
C27_1 C29_1 H29A_1 109.5 . . ?
C27_1 C29_1 H29B_1 109.5 . . ?
H29A_1 C29_1 H29B_1 109.5 . . ?
C27_1 C29_1 H29C_1 109.5 . . ?
H29A_1 C29_1 H29C_1 109.5 . . ?
H29B_1 C29_1 H29C_1 109.5 . . ?
C27_1 C30_1 H30A_1 109.5 . . ?
C27_1 C30_1 H30B_1 109.5 . . ?
H30A_1 C30_1 H30B_1 109.5 . . ?
C27_1 C30_1 H30C_1 109.5 . . ?
H30A_1 C30_1 H30C_1 109.5 . . ?
H30B_1 C30_1 H30C_1 109.5 . . ?
C36_1 C31_1 C32_1 118.5(3) . . ?
C36_1 C31_1 C20_1 120.1(3) . . ?
C32_1 C31_1 C20_1 121.3(3) . . ?
C31_1 C32_1 C33_1 120.5(3) . . ?
C31_1 C32_1 H32_1 119.8 . . ?
C33_1 C32_1 H32_1 119.8 . . ?
C32_1 C33_1 C34_1 121.8(4) . . ?
C32_1 C33_1 H33_1 119.1 . . ?
C34_1 C33_1 H33_1 119.1 . . ?
C35_1 C34_1 C33_1 116.5(4) . . ?
C35_1 C34_1 C37_1 122.5(3) . . ?
C33_1 C34_1 C37_1 120.9(3) . . ?
C34_1 C35_1 C36_1 121.8(3) . . ?
C34_1 C35_1 H35_1 119.1 . . ?
C36_1 C35_1 H35_1 119.1 . . ?
C31_1 C36_1 C35_1 120.9(3) . . ?
C31_1 C36_1 H36_1 119.6 . . ?
C35_1 C36_1 H36_1 119.6 . . ?
C34_1 C37_1 C39_1 110.1(3) . . ?
C34_1 C37_1 C38_1 111.7(3) . . ?
C39_1 C37_1 C38_1 108.3(4) . . ?
C34_1 C37_1 C40_1 108.2(3) . . ?
C39_1 C37_1 C40_1 109.3(3) . . ?
C38_1 C37_1 C40_1 109.2(4) . . ?
C37_1 C38_1 H38A_1 109.5 . . ?
C37_1 C38_1 H38B_1 109.5 . . ?
H38A_1 C38_1 H38B_1 109.5 . . ?
C37_1 C38_1 H38C_1 109.5 . . ?
H38A_1 C38_1 H38C_1 109.5 . . ?
H38B_1 C38_1 H38C_1 109.5 . . ?
C37_1 C39_1 H39A_1 109.5 . . ?
C37_1 C39_1 H39B_1 109.5 . . ?
H39A_1 C39_1 H39B_1 109.5 . . ?
C37_1 C39_1 H39C_1 109.5 . . ?
H39A_1 C39_1 H39C_1 109.5 . . ?
H39B_1 C39_1 H39C_1 109.5 . . ?
C37_1 C40_1 H40A_1 109.5 . . ?
C37_1 C40_1 H40B_1 109.5 . . ?
H40A_1 C40_1 H40B_1 109.5 . . ?
C37_1 C40_1 H40C_1 109.5 . . ?
H40A_1 C40_1 H40C_1 109.5 . . ?
H40B_1 C40_1 H40C_1 109.5 . . ?
C42_1 C41_1 C10_1 117.0(4) . . ?
C42_1 C41_1 H41A_1 108.1 . . ?
C10_1 C41_1 H41A_1 108.1 . . ?
C42_1 C41_1 H41B_1 108.1 . . ?
C10_1 C41_1 H41B_1 108.1 . . ?
H41A_1 C41_1 H41B_1 107.3 . . ?
C43_1 C42_1 C41_1 112.3(4) . . ?
C43_1 C42_1 H42A_1 109.2 . . ?
C41_1 C42_1 H42A_1 109.2 . . ?
C43_1 C42_1 H42B_1 109.2 . . ?
C41_1 C42_1 H42B_1 109.2 . . ?
H42A_1 C42_1 H42B_1 107.9 . . ?
C42_1 C43_1 C44_1 112.6(5) . . ?
C42_1 C43_1 H43A_1 109.1 . . ?
C44_1 C43_1 H43A_1 109.1 . . ?
C42_1 C43_1 H43B_1 109.1 . . ?
C44_1 C43_1 H43B_1 109.1 . . ?
H43A_1 C43_1 H43B_1 107.8 . . ?
C45_1 C44_1 C43_1 111.3(5) . . ?
C45_1 C44_1 H44A_1 109.4 . . ?
C43_1 C44_1 H44A_1 109.4 . . ?
C45_1 C44_1 H44B_1 109.4 . . ?
C43_1 C44_1 H44B_1 109.4 . . ?
H44A_1 C44_1 H44B_1 108.0 . . ?
C46_1 C45_1 C44_1 112.8(5) . . ?
C46_1 C45_1 H45A_1 109.0 . . ?
C44_1 C45_1 H45A_1 109.0 . . ?
C46_1 C45_1 H45B_1 109.0 . . ?
C44_1 C45_1 H45B_1 109.0 . . ?
H45A_1 C45_1 H45B_1 107.8 . . ?
C47_1 C46_1 C45_1 113.0(5) . . ?
C47_1 C46_1 H46A_1 109.0 . . ?
C45_1 C46_1 H46A_1 109.0 . . ?
C47_1 C46_1 H46B_1 109.0 . . ?
C45_1 C46_1 H46B_1 109.0 . . ?
H46A_1 C46_1 H46B_1 107.8 . . ?
C48_1 C47_1 C46_1 115.4(6) . . ?
C48_1 C47_1 H47A_1 108.4 . . ?
C46_1 C47_1 H47A_1 108.4 . . ?
C48_1 C47_1 H47B_1 108.4 . . ?
C46_1 C47_1 H47B_1 108.4 . . ?
H47A_1 C47_1 H47B_1 107.5 . . ?
C47_1 C48_1 C49_1 115.2(6) . . ?
C47_1 C48_1 H48A_1 108.5 . . ?
C49_1 C48_1 H48A_1 108.5 . . ?
C47_1 C48_1 H48B_1 108.5 . . ?
C49_1 C48_1 H48B_1 108.5 . . ?
H48A_1 C48_1 H48B_1 107.5 . . ?
C50_1 C49_1 C48_1 112.8(7) . . ?
C50_1 C49_1 H49A_1 109.0 . . ?
C48_1 C49_1 H49A_1 109.0 . . ?
C50_1 C49_1 H49B_1 109.0 . . ?
C48_1 C49_1 H49B_1 109.0 . . ?
H49A_1 C49_1 H49B_1 107.8 . . ?
C49_1 C50_1 H50A_1 109.5 . . ?
C49_1 C50_1 H50B_1 109.5 . . ?
H50A_1 C50_1 H50B_1 109.5 . . ?
C49_1 C50_1 H50C_1 109.5 . . ?
H50A_1 C50_1 H50C_1 109.5 . . ?
H50B_1 C50_1 H50C_1 109.5 . . ?
C29A_1 C27A_1 C24_1 107.2(12) . . ?
C29A_1 C27A_1 C30A_1 114.2(15) . . ?
C24_1 C27A_1 C30A_1 96.7(11) . . ?
C29A_1 C27A_1 C28A_1 115.1(14) . . ?
C24_1 C27A_1 C28A_1 111.9(12) . . ?
C30A_1 C27A_1 C28A_1 110.2(14) . . ?
C27A_1 C28A_1 H28D_1 109.5 . . ?
C27A_1 C28A_1 H28E_1 109.5 . . ?
H28D_1 C28A_1 H28E_1 109.5 . . ?
C27A_1 C28A_1 H28F_1 109.5 . . ?
H28D_1 C28A_1 H28F_1 109.5 . . ?
H28E_1 C28A_1 H28F_1 109.5 . . ?
C27A_1 C29A_1 H29D_1 109.5 . . ?
C27A_1 C29A_1 H29E_1 109.5 . . ?
H29D_1 C29A_1 H29E_1 109.5 . . ?
C27A_1 C29A_1 H29F_1 109.5 . . ?
H29D_1 C29A_1 H29F_1 109.5 . . ?
H29E_1 C29A_1 H29F_1 109.5 . . ?
C27A_1 C30A_1 H30D_1 109.5 . . ?
C27A_1 C30A_1 H30E_1 109.5 . . ?
H30D_1 C30A_1 H30E_1 109.5 . . ?
C27A_1 C30A_1 H30F_1 109.5 . . ?
H30D_1 C30A_1 H30F_1 109.5 . . ?
H30E_1 C30A_1 H30F_1 109.5 . . ?
C42A_1 C41A_1 C9_1 119.0(7) . . ?
C42A_1 C41A_1 H41C_1 107.6 . . ?
C9_1 C41A_1 H41C_1 107.6 . . ?
C42A_1 C41A_1 H41D_1 107.6 . . ?
C9_1 C41A_1 H41D_1 107.6 . . ?
H41C_1 C41A_1 H41D_1 107.0 . . ?
C43A_1 C42A_1 C41A_1 115.6(8) . . ?
C43A_1 C42A_1 H42C_1 108.4 . . ?
C41A_1 C42A_1 H42C_1 108.4 . . ?
C43A_1 C42A_1 H42D_1 108.4 . . ?
C41A_1 C42A_1 H42D_1 108.4 . . ?
H42C_1 C42A_1 H42D_1 107.4 . . ?
C42A_1 C43A_1 C44A_1 113.6(8) . . ?
C42A_1 C43A_1 H43C_1 108.8 . . ?
C44A_1 C43A_1 H43C_1 108.8 . . ?
C42A_1 C43A_1 H43D_1 108.8 . . ?
C44A_1 C43A_1 H43D_1 108.8 . . ?
H43C_1 C43A_1 H43D_1 107.7 . . ?
C45A_1 C44A_1 C43A_1 116.8(10) . . ?
C45A_1 C44A_1 H44C_1 108.1 . . ?
C43A_1 C44A_1 H44C_1 108.1 . . ?
C45A_1 C44A_1 H44D_1 108.1 . . ?
C43A_1 C44A_1 H44D_1 108.1 . . ?
H44C_1 C44A_1 H44D_1 107.3 . . ?
C44A_1 C45A_1 C46A_1 113.8(10) . . ?
C44A_1 C45A_1 H45C_1 108.8 . . ?
C46A_1 C45A_1 H45C_1 108.8 . . ?
C44A_1 C45A_1 H45D_1 108.8 . . ?
C46A_1 C45A_1 H45D_1 108.8 . . ?
H45C_1 C45A_1 H45D_1 107.7 . . ?
C45A_1 C46A_1 C47A_1 115.1(10) . . ?
C45A_1 C46A_1 H46C_1 108.5 . . ?
C47A_1 C46A_1 H46C_1 108.5 . . ?
C45A_1 C46A_1 H46D_1 108.5 . . ?
C47A_1 C46A_1 H46D_1 108.5 . . ?
H46C_1 C46A_1 H46D_1 107.5 . . ?
C48A_1 C47A_1 C46A_1 115.6(11) . . ?
C48A_1 C47A_1 H47C_1 108.4 . . ?
C46A_1 C47A_1 H47C_1 108.4 . . ?
C48A_1 C47A_1 H47D_1 108.4 . . ?
C46A_1 C47A_1 H47D_1 108.4 . . ?
H47C_1 C47A_1 H47D_1 107.4 . . ?
C47A_1 C48A_1 C49A_1 116.5(12) . . ?
C47A_1 C48A_1 H48C_1 108.2 . . ?
C49A_1 C48A_1 H48C_1 108.2 . . ?
C47A_1 C48A_1 H48D_1 108.2 . . ?
C49A_1 C48A_1 H48D_1 108.2 . . ?
H48C_1 C48A_1 H48D_1 107.3 . . ?
C50A_1 C49A_1 C48A_1 114.6(12) . . ?
C50A_1 C49A_1 H49C_1 108.6 . . ?
C48A_1 C49A_1 H49C_1 108.6 . . ?
C50A_1 C49A_1 H49D_1 108.6 . . ?
C48A_1 C49A_1 H49D_1 108.6 . . ?
H49C_1 C49A_1 H49D_1 107.6 . . ?
C49A_1 C50A_1 H50D_1 109.5 . . ?
C49A_1 C50A_1 H50E_1 109.5 . . ?
H50D_1 C50A_1 H50E_1 109.5 . . ?
C49A_1 C50A_1 H50F_1 109.5 . . ?
H50D_1 C50A_1 H50F_1 109.5 . . ?
H50E_1 C50A_1 H50F_1 109.5 . . ?
C2_2 C1_2 C20_2 123.0(5) . . ?
C2_2 C1_2 H1_2 118.5 . . ?
C20_2 C1_2 H1_2 118.5 . . ?
C3_2 C2_2 C1_2 120.6(5) . . ?
C3_2 C2_2 H2_2 119.7 . . ?
C1_2 C2_2 H2_2 119.7 . . ?
C2_2 C3_2 C4_2 119.4(5) . . ?
C2_2 C3_2 H3_2 120.3 . . ?
C4_2 C3_2 H3_2 120.3 . . ?
C5_2 C4_2 C3_2 120.4(5) . . ?
C5_2 C4_2 C6_2 118.3(5) . . ?
C3_2 C4_2 C6_2 121.3(6) . . ?
C4_2 C5_2 C20_2 119.7(4) . . ?
C4_2 C5_2 C9_2 120.0(4) . . ?
C20_2 C5_2 C9_2 120.2(4) . . ?
C7_2 C6_2 C4_2 120.3(5) . . ?
C7_2 C6_2 H6_2 119.9 . . ?
C4_2 C6_2 H6_2 119.9 . . ?
C6_2 C7_2 C8_2 121.7(5) . . ?
C6_2 C7_2 H7_2 119.1 . . ?
C8_2 C7_2 H7_2 119.1 . . ?
C7_2 C8_2 C9_2 121.8(5) . . ?
C7_2 C8_2 H8_2 119.1 . . ?
C9_2 C8_2 H8_2 119.1 . . ?
C8_2 C9_2 C10_2 122.2(4) . . ?
C8_2 C9_2 C5_2 117.9(4) . . ?
C10_2 C9_2 C5_2 119.9(3) . . ?
C12_2 C10_2 C11_2 116.2(4) . . ?
C12_2 C10_2 C9_2 124.1(4) . . ?
C11_2 C10_2 C9_2 119.7(3) . . ?
C10_2 C11_2 C15_2 121.2(4) . . ?
C10_2 C11_2 C19_2 120.8(4) . . ?
C15_2 C11_2 C19_2 118.1(4) . . ?
C13_2 C12_2 C10_2 122.4(4) . . ?
C13_2 C12_2 H12_2 118.8 . . ?
C10_2 C12_2 H12_2 118.8 . . ?
C14_2 C13_2 C12_2 121.0(4) . . ?
C14_2 C13_2 H13_2 119.5 . . ?
C12_2 C13_2 H13_2 119.5 . . ?
C13_2 C14_2 C15_2 121.4(5) . . ?
C13_2 C14_2 H14_2 119.3 . . ?
C15_2 C14_2 H14_2 119.3 . . ?
C14_2 C15_2 C16_2 124.0(5) . . ?
C14_2 C15_2 C11_2 117.8(4) . . ?
C16_2 C15_2 C11_2 118.2(4) . . ?
C17_2 C16_2 C15_2 122.8(5) . . ?
C17_2 C16_2 H16_2 118.6 . . ?
C15_2 C16_2 H16_2 118.6 . . ?
C16_2 C17_2 C18_2 120.2(4) . . ?
C16_2 C17_2 H17_2 119.9 . . ?
C18_2 C17_2 H17_2 119.9 . . ?
C17_2 C18_2 C19_2 123.0(4) . . ?
C17_2 C18_2 H18_2 118.5 . . ?
C19_2 C18_2 H18_2 118.5 . . ?
C18_2 C19_2 C20_2 122.3(4) . . ?
C18_2 C19_2 C11_2 117.8(4) . . ?
C20_2 C19_2 C11_2 119.8(4) . . ?
C1_2 C20_2 C5_2 116.8(5) . . ?
C1_2 C20_2 C19_2 123.7(4) . . ?
C5_2 C20_2 C19_2 119.5(4) . . ?

loop_
_geom_torsion_atom_site_label_1
_geom_torsion_atom_site_label_2
_geom_torsion_atom_site_label_3
_geom_torsion_atom_site_label_4
_geom_torsion
_geom_torsion_site_symmetry_1
_geom_torsion_site_symmetry_2
_geom_torsion_site_symmetry_3
_geom_torsion_site_symmetry_4
_geom_torsion_publ_flag
C11_1 C1_1 C2_1 C3_1 0.2(5) 3_666 . . . ?
C11_1 C1_1 C2_1 C13_1 179.3(3) 3_666 . . . ?
C1_1 C2_1 C3_1 C4_1 -0.3(4) . . . . ?
C13_1 C2_1 C3_1 C4_1 -179.4(3) . . . . ?
C1_1 C2_1 C3_1 C5_1 179.4(3) . . . . ?
C13_1 C2_1 C3_1 C5_1 0.3(4) . . . . ?
C5_1 C3_1 C4_1 C12_1 -179.7(2) . . . 3_666 ?
C2_1 C3_1 C4_1 C12_1 0.0(4) . . . 3_666 ?
C5_1 C3_1 C4_1 C8_1 0.8(4) . . . . ?
C2_1 C3_1 C4_1 C8_1 -179.4(2) . . . . ?
C4_1 C3_1 C5_1 C6_1 -0.7(4) . . . . ?
C2_1 C3_1 C5_1 C6_1 179.6(3) . . . . ?
C4_1 C3_1 C5_1 C14_1 -180.0(3) . . . . ?
C2_1 C3_1 C5_1 C14_1 0.3(4) . . . . ?
C3_1 C5_1 C6_1 C7_1 0.6(4) . . . . ?
C14_1 C5_1 C6_1 C7_1 179.8(3) . . . . ?
C5_1 C6_1 C7_1 C8_1 -0.5(4) . . . . ?
C5_1 C6_1 C7_1 C9_1 -179.9(3) . . . . ?
C6_1 C7_1 C8_1 C4_1 0.6(4) . . . . ?
C9_1 C7_1 C8_1 C4_1 -180.0(3) . . . . ?
C6_1 C7_1 C8_1 C12_1 179.4(3) . . . . ?
C9_1 C7_1 C8_1 C12_1 -1.2(4) . . . . ?
C3_1 C4_1 C8_1 C7_1 -0.8(4) . . . . ?
C12_1 C4_1 C8_1 C7_1 179.7(2) 3_666 . . . ?
C3_1 C4_1 C8_1 C12_1 -179.6(3) . . . . ?
C12_1 C4_1 C8_1 C12_1 0.9(5) 3_666 . . . ?
C8_1 C7_1 C9_1 C10_1 1.0(5) . . . . ?
C6_1 C7_1 C9_1 C10_1 -179.7(3) . . . . ?
C8_1 C7_1 C9_1 C41A_1 -169.9(5) . . . . ?
C6_1 C7_1 C9_1 C41A_1 9.4(6) . . . . ?
C7_1 C9_1 C10_1 C11_1 -0.6(5) . . . . ?
C41A_1 C9_1 C10_1 C11_1 170.4(5) . . . . ?
C7_1 C9_1 C10_1 C41_1 172.0(3) . . . . ?
C9_1 C10_1 C11_1 C12_1 0.5(5) . . . . ?
C41_1 C10_1 C11_1 C12_1 -172.0(3) . . . . ?
C9_1 C10_1 C11_1 C1_1 -180.0(3) . . . 3_666 ?
C41_1 C10_1 C11_1 C1_1 7.5(5) . . . 3_666 ?
C1_1 C11_1 C12_1 C4_1 0.6(4) 3_666 . . 3_666 ?
C10_1 C11_1 C12_1 C4_1 -179.9(3) . . . 3_666 ?
C1_1 C11_1 C12_1 C8_1 179.7(3) 3_666 . . . ?
C10_1 C11_1 C12_1 C8_1 -0.8(4) . . . . ?
C7_1 C8_1 C12_1 C11_1 1.1(4) . . . . ?
C4_1 C8_1 C12_1 C11_1 179.9(2) . . . . ?
C7_1 C8_1 C12_1 C4_1 -179.7(2) . . . 3_666 ?
C4_1 C8_1 C12_1 C4_1 -0.9(5) . . . 3_666 ?
C14_1 N1_1 C13_1 O1_1 -179.7(3) . . . . ?
C15_1 N1_1 C13_1 O1_1 -1.2(4) . . . . ?
C14_1 N1_1 C13_1 C2_1 0.6(4) . . . . ?
C15_1 N1_1 C13_1 C2_1 179.1(3) . . . . ?
C1_1 C2_1 C13_1 O1_1 0.5(5) . . . . ?
C3_1 C2_1 C13_1 O1_1 179.5(3) . . . . ?
C1_1 C2_1 C13_1 N1_1 -179.8(3) . . . . ?
C3_1 C2_1 C13_1 N1_1 -0.8(4) . . . . ?
C13_1 N1_1 C14_1 O2_1 -179.4(3) . . . . ?
C15_1 N1_1 C14_1 O2_1 2.2(4) . . . . ?
C13_1 N1_1 C14_1 C5_1 0.0(4) . . . . ?
C15_1 N1_1 C14_1 C5_1 -178.5(3) . . . . ?
C6_1 C5_1 C14_1 O2_1 -0.4(4) . . . . ?
C3_1 C5_1 C14_1 O2_1 178.9(3) . . . . ?
C6_1 C5_1 C14_1 N1_1 -179.7(3) . . . . ?
C3_1 C5_1 C14_1 N1_1 -0.5(4) . . . . ?
C13_1 N1_1 C15_1 C20_1 -96.1(3) . . . . ?
C14_1 N1_1 C15_1 C20_1 82.6(4) . . . . ?
C13_1 N1_1 C15_1 C16_1 79.3(4) . . . . ?
C14_1 N1_1 C15_1 C16_1 -102.1(3) . . . . ?
C20_1 C15_1 C16_1 C17_1 1.6(5) . . . . ?
N1_1 C15_1 C16_1 C17_1 -173.5(3) . . . . ?
C20_1 C15_1 C16_1 C21_1 -176.8(3) . . . . ?
N1_1 C15_1 C16_1 C21_1 8.1(5) . . . . ?
C15_1 C16_1 C17_1 C18_1 -1.7(5) . . . . ?
C21_1 C16_1 C17_1 C18_1 176.7(3) . . . . ?
C16_1 C17_1 C18_1 C19_1 0.3(6) . . . . ?
C17_1 C18_1 C19_1 C20_1 1.2(6) . . . . ?
C16_1 C15_1 C20_1 C19_1 -0.2(5) . . . . ?
N1_1 C15_1 C20_1 C19_1 175.0(3) . . . . ?
C16_1 C15_1 C20_1 C31_1 -177.0(3) . . . . ?
N1_1 C15_1 C20_1 C31_1 -1.9(5) . . . . ?
C18_1 C19_1 C20_1 C15_1 -1.3(5) . . . . ?
C18_1 C19_1 C20_1 C31_1 175.6(4) . . . . ?
C17_1 C16_1 C21_1 C22_1 -110.9(4) . . . . ?
C15_1 C16_1 C21_1 C22_1 67.5(4) . . . . ?
C17_1 C16_1 C21_1 C26_1 66.7(4) . . . . ?
C15_1 C16_1 C21_1 C26_1 -114.9(4) . . . . ?
C26_1 C21_1 C22_1 C23_1 -2.9(5) . . . . ?
C16_1 C21_1 C22_1 C23_1 174.8(3) . . . . ?
C21_1 C22_1 C23_1 C24_1 1.8(5) . . . . ?
C22_1 C23_1 C24_1 C25_1 -0.2(5) . . . . ?
C22_1 C23_1 C24_1 C27A_1 -165.0(9) . . . . ?
C22_1 C23_1 C24_1 C27_1 -177.8(4) . . . . ?
C23_1 C24_1 C25_1 C26_1 -0.3(5) . . . . ?
C27A_1 C24_1 C25_1 C26_1 168.7(7) . . . . ?
C27_1 C24_1 C25_1 C26_1 177.1(4) . . . . ?
C24_1 C25_1 C26_1 C21_1 -0.8(5) . . . . ?
C22_1 C21_1 C26_1 C25_1 2.4(5) . . . . ?
C16_1 C21_1 C26_1 C25_1 -175.3(3) . . . . ?
C25_1 C24_1 C27_1 C29_1 11.3(8) . . . . ?
C23_1 C24_1 C27_1 C29_1 -171.3(5) . . . . ?
C25_1 C24_1 C27_1 C30_1 -109.4(6) . . . . ?
C23_1 C24_1 C27_1 C30_1 68.0(6) . . . . ?
C25_1 C24_1 C27_1 C28_1 131.4(6) . . . . ?
C23_1 C24_1 C27_1 C28_1 -51.2(7) . . . . ?
C15_1 C20_1 C31_1 C36_1 83.5(4) . . . . ?
C19_1 C20_1 C31_1 C36_1 -93.3(4) . . . . ?
C15_1 C20_1 C31_1 C32_1 -100.1(4) . . . . ?
C19_1 C20_1 C31_1 C32_1 83.1(4) . . . . ?
C36_1 C31_1 C32_1 C33_1 3.6(5) . . . . ?
C20_1 C31_1 C32_1 C33_1 -172.9(3) . . . . ?
C31_1 C32_1 C33_1 C34_1 -1.7(6) . . . . ?
C32_1 C33_1 C34_1 C35_1 -0.8(6) . . . . ?
C32_1 C33_1 C34_1 C37_1 176.5(4) . . . . ?
C33_1 C34_1 C35_1 C36_1 1.2(5) . . . . ?
C37_1 C34_1 C35_1 C36_1 -176.0(3) . . . . ?
C32_1 C31_1 C36_1 C35_1 -3.1(5) . . . . ?
C20_1 C31_1 C36_1 C35_1 173.4(3) . . . . ?
C34_1 C35_1 C36_1 C31_1 0.7(5) . . . . ?
C35_1 C34_1 C37_1 C39_1 -126.3(4) . . . . ?
C33_1 C34_1 C37_1 C39_1 56.5(5) . . . . ?
C35_1 C34_1 C37_1 C38_1 -6.0(5) . . . . ?
C33_1 C34_1 C37_1 C38_1 176.9(4) . . . . ?
C35_1 C34_1 C37_1 C40_1 114.2(4) . . . . ?
C33_1 C34_1 C37_1 C40_1 -62.9(5) . . . . ?
C9_1 C10_1 C41_1 C42_1 0.5(6) . . . . ?
C11_1 C10_1 C41_1 C42_1 173.0(4) . . . . ?
C10_1 C41_1 C42_1 C43_1 -179.0(4) . . . . ?
C41_1 C42_1 C43_1 C44_1 -179.9(5) . . . . ?
C42_1 C43_1 C44_1 C45_1 172.9(6) . . . . ?
C43_1 C44_1 C45_1 C46_1 -177.7(6) . . . . ?
C44_1 C45_1 C46_1 C47_1 175.7(7) . . . . ?
C45_1 C46_1 C47_1 C48_1 179.7(7) . . . . ?
C46_1 C47_1 C48_1 C49_1 177.3(9) . . . . ?
C47_1 C48_1 C49_1 C50_1 179.1(9) . . . . ?
C25_1 C24_1 C27A_1 C29A_1 66.0(13) . . . . ?
C23_1 C24_1 C27A_1 C29A_1 -128.1(12) . . . . ?
C25_1 C24_1 C27A_1 C30A_1 -176.1(9) . . . . ?
C23_1 C24_1 C27A_1 C30A_1 -10.1(15) . . . . ?
C25_1 C24_1 C27A_1 C28A_1 -61.1(13) . . . . ?
C23_1 C24_1 C27A_1 C28A_1 104.8(13) . . . . ?
C10_1 C9_1 C41A_1 C42A_1 5.3(10) . . . . ?
C7_1 C9_1 C41A_1 C42A_1 176.5(6) . . . . ?
C9_1 C41A_1 C42A_1 C43A_1 68.2(11) . . . . ?
C41A_1 C42A_1 C43A_1 C44A_1 -178.9(9) . . . . ?
C42A_1 C43A_1 C44A_1 C45A_1 -76.7(15) . . . . ?
C43A_1 C44A_1 C45A_1 C46A_1 -174.4(10) . . . . ?
C44A_1 C45A_1 C46A_1 C47A_1 175.4(13) . . . . ?
C45A_1 C46A_1 C47A_1 C48A_1 179.9(13) . . . . ?
C46A_1 C47A_1 C48A_1 C49A_1 -179.2(14) . . . . ?
C47A_1 C48A_1 C49A_1 C50A_1 176.5(17) . . . . ?
C20_2 C1_2 C2_2 C3_2 1.4(6) . . . . ?
C1_2 C2_2 C3_2 C4_2 -0.4(7) . . . . ?
C2_2 C3_2 C4_2 C5_2 -0.1(6) . . . . ?
C2_2 C3_2 C4_2 C6_2 179.8(4) . . . . ?
C3_2 C4_2 C5_2 C20_2 -0.4(6) . . . . ?
C6_2 C4_2 C5_2 C20_2 179.8(3) . . . . ?
C3_2 C4_2 C5_2 C9_2 -179.9(3) . . . . ?
C6_2 C4_2 C5_2 C9_2 0.3(6) . . . . ?
C5_2 C4_2 C6_2 C7_2 -0.1(6) . . . . ?
C3_2 C4_2 C6_2 C7_2 -179.9(4) . . . . ?
C4_2 C6_2 C7_2 C8_2 0.1(7) . . . . ?
C6_2 C7_2 C8_2 C9_2 -0.4(7) . . . . ?
C7_2 C8_2 C9_2 C10_2 -178.3(4) . . . . ?
C7_2 C8_2 C9_2 C5_2 0.5(6) . . . . ?
C4_2 C5_2 C9_2 C8_2 -0.5(5) . . . . ?
C20_2 C5_2 C9_2 C8_2 180.0(3) . . . . ?
C4_2 C5_2 C9_2 C10_2 178.4(3) . . . . ?
C20_2 C5_2 C9_2 C10_2 -1.1(5) . . . . ?
C8_2 C9_2 C10_2 C12_2 -0.1(5) . . . . ?
C5_2 C9_2 C10_2 C12_2 -178.9(3) . . . . ?
C8_2 C9_2 C10_2 C11_2 178.3(3) . . . . ?
C5_2 C9_2 C10_2 C11_2 -0.6(5) . . . . ?
C12_2 C10_2 C11_2 C15_2 -0.1(5) . . . . ?
C9_2 C10_2 C11_2 C15_2 -178.5(3) . . . . ?
C12_2 C10_2 C11_2 C19_2 -179.9(3) . . . . ?
C9_2 C10_2 C11_2 C19_2 1.6(5) . . . . ?
C11_2 C10_2 C12_2 C13_2 -0.4(5) . . . . ?
C9_2 C10_2 C12_2 C13_2 178.0(3) . . . . ?
C10_2 C12_2 C13_2 C14_2 0.3(6) . . . . ?
C12_2 C13_2 C14_2 C15_2 0.2(6) . . . . ?
C13_2 C14_2 C15_2 C16_2 -179.4(4) . . . . ?
C13_2 C14_2 C15_2 C11_2 -0.6(6) . . . . ?
C10_2 C11_2 C15_2 C14_2 0.6(5) . . . . ?
C19_2 C11_2 C15_2 C14_2 -179.6(3) . . . . ?
C10_2 C11_2 C15_2 C16_2 179.4(3) . . . . ?
C19_2 C11_2 C15_2 C16_2 -0.7(5) . . . . ?
C14_2 C15_2 C16_2 C17_2 179.3(4) . . . . ?
C11_2 C15_2 C16_2 C17_2 0.6(6) . . . . ?
C15_2 C16_2 C17_2 C18_2 -0.1(6) . . . . ?
C16_2 C17_2 C18_2 C19_2 -0.2(6) . . . . ?
C17_2 C18_2 C19_2 C20_2 -178.7(3) . . . . ?
C17_2 C18_2 C19_2 C11_2 0.0(5) . . . . ?
C10_2 C11_2 C19_2 C18_2 -179.7(3) . . . . ?
C15_2 C11_2 C19_2 C18_2 0.5(5) . . . . ?
C10_2 C11_2 C19_2 C20_2 -0.9(5) . . . . ?
C15_2 C11_2 C19_2 C20_2 179.2(3) . . . . ?
C2_2 C1_2 C20_2 C5_2 -1.7(5) . . . . ?
C2_2 C1_2 C20_2 C19_2 177.2(3) . . . . ?
C4_2 C5_2 C20_2 C1_2 1.2(5) . . . . ?
C9_2 C5_2 C20_2 C1_2 -179.3(3) . . . . ?
C4_2 C5_2 C20_2 C19_2 -177.7(3) . . . . ?
C9_2 C5_2 C20_2 C19_2 1.8(5) . . . . ?
C18_2 C19_2 C20_2 C1_2 -1.0(5) . . . . ?
C11_2 C19_2 C20_2 C1_2 -179.7(3) . . . . ?
C18_2 C19_2 C20_2 C5_2 177.9(3) . . . . ?
C11_2 C19_2 C20_2 C5_2 -0.8(5) . . . . ?

_refine_diff_density_max         0.541
_refine_diff_density_min         -0.294
_refine_diff_density_rms         0.091

_shelx_res_file                  
;
TITL .\SiSoCDI-OeOe27-P_a.res in P2(1)/c
    SiSoCDI-OeOe27-P_a.res
    created by SHELXL-2019/3 at 10:34:02 on 20-Sep-2023
REM Old TITL SiSoCDI-OeOe27-P in P2(1)/c
REM SHELXT solution in P2(1)/c: R1 0.294, Rweak 0.024, Alpha 0.055
REM <I/s>   1.319 for  293 systematic absences,  Orientation as input
REM Formula found by SHELXT:  C64 N7 O2
CELL  0.61989  15.4470  22.6010  15.8460   90.000  108.390   90.000
ZERR    2.000   0.0130   0.0054   0.0052    0.000    0.009    0.000
LATT  1
SYMM -X, 1/2+Y, 1/2-Z
SFAC C H N O
DISP $C  0.00221  0.00124  8.74687!source kissel
DISP $H -0.00002  0.00000  0.66397!source kissel
DISP $N  0.00456  0.00252 14.27568!source kissel
DISP $O  0.00811  0.00460 22.85500!source kissel
UNIT 280 260 4 8
L.S. 10
LIST 4
REM LIST 4
ACTA
BOND $H
CONF
TEMP -173.15
SIZE 0.1 0.1 0.02
REM brown plate
FMAP 2
PLAN 50
REM constraints and restraints
REM disorder
RIGU_1 C9 C41A > C50A
DELU_1 C9 C41A > C50A
ISOR_1 C41A > C50A
SIMU_1 0.01 0.02 1.0 C41 > C50 C41A > C50A
DFIX_1 1.530 C41A C42A C42A C43A C43A C44A
DFIX_1 1.530 C44A C45A C45A C46A C46A C47A C47A C48A C48A C49A C49A C50A
DANG_1 2.499 C41A C43A C42A C44A C43A C45A
DANG_1 2.499 C44A C46A C45A C47A C46A C48A C47A C49A C48A C50A
REM disorder
SADI_1 C24 C27 C24 C27A
CHIV_1 C24
RIGU_1 C24 C27A > C30A
DELU_1 C24 C27A > C30A
ISOR_1 C27A > C30A
SIMU_1 0.01 0.02 1.0 C27 C27A
REM end constraints and restraints
WGHT    0.287800    0.190000
FVAR       0.18437   0.64681   0.71275
RESI 1 CDI
O1    4    0.629557    0.252112    0.451061    11.00000    0.12814    0.05216 =
         0.11579    0.00540    0.05938    0.01090
O2    4    0.431231    0.250289    0.608827    11.00000    0.10720    0.05176 =
         0.09711    0.00195    0.04076   -0.00084
N1    3    0.530172    0.252596    0.529579    11.00000    0.09627    0.04758 =
         0.08172    0.00049    0.02666    0.00214
C1    1    0.622354    0.376097    0.431103    11.00000    0.09134    0.05432 =
         0.08736   -0.00095    0.03306    0.00733
AFIX  43
H1    2    0.660928    0.354878    0.405482    11.00000   -1.20000
AFIX   0
C2    1    0.573740    0.345925    0.476175    11.00000    0.08808    0.04984 =
         0.07983   -0.00002    0.02307    0.00388
C3    1    0.515234    0.375841    0.515135    11.00000    0.08258    0.05052 =
         0.07309   -0.00122    0.01803    0.00035
C4    1    0.507755    0.437774    0.507421    11.00000    0.07941    0.05192 =
         0.07105   -0.00116    0.01405    0.00066
C5    1    0.464078    0.345007    0.561068    11.00000    0.08445    0.05211 =
         0.07398    0.00167    0.01823   -0.00027
C6    1    0.408366    0.374528    0.598844    11.00000    0.08916    0.05105 =
         0.08281    0.00143    0.02798   -0.00105
AFIX  43
H6    2    0.375152    0.352866    0.629809    11.00000   -1.20000
AFIX   0
C7    1    0.399342    0.436956    0.592565    11.00000    0.08754    0.05228 =
         0.07994   -0.00051    0.02340   -0.00011
C8    1    0.449844    0.468244    0.546959    11.00000    0.08204    0.05219 =
         0.07246   -0.00058    0.01869    0.00125
C9    1    0.341889    0.468567    0.631478    11.00000    0.09362    0.05820 =
         0.09682    0.00272    0.03936    0.00017
part 1
AFIX  43
H9    2    0.308652    0.447428    0.662968    21.00000   -1.20000
AFIX   0
part 0
C10   1    0.333488    0.528857    0.624491    11.00000    0.10444    0.05734 =
         0.09717    0.00164    0.04442    0.00613
part 2
AFIX  43
H10   2    0.294289    0.549136    0.650420   -21.00000   -1.20000
AFIX   0
part 0
C11   1    0.384056    0.561211    0.577923    11.00000    0.09048    0.05291 =
         0.08252    0.00154    0.02614    0.00333
C12   1    0.441538    0.531081    0.538865    11.00000    0.08032    0.05084 =
         0.07290   -0.00001    0.01854    0.00084
C13   1    0.581111    0.280815    0.483356    11.00000    0.09959    0.05109 =
         0.08360    0.00030    0.03130    0.00349
C14   1    0.471649    0.279455    0.569575    11.00000    0.08913    0.05162 =
         0.07778    0.00061    0.02148   -0.00057
C15   1    0.538076    0.188773    0.534097    11.00000    0.10775    0.04770 =
         0.08660    0.00123    0.03342    0.00456
C16   1    0.614966    0.163935    0.596001    11.00000    0.11113    0.05460 =
         0.08986    0.00590    0.03413    0.00594
C17   1    0.625560    0.102722    0.592635    11.00000    0.13292    0.05276 =
         0.10862    0.00558    0.02852    0.01203
AFIX  43
H17   2    0.677752    0.084211    0.632482    11.00000   -1.20000
AFIX   0
C18   1    0.560997    0.068999    0.532054    11.00000    0.15011    0.04991 =
         0.12582    0.00368    0.02714    0.01075
AFIX  43
H18   2    0.569061    0.027373    0.530831    11.00000   -1.20000
AFIX   0
C19   1    0.485808    0.094302    0.473888    11.00000    0.13950    0.04949 =
         0.10903   -0.00315    0.03555   -0.00241
AFIX  43
H19   2    0.441586    0.069993    0.433479    11.00000   -1.20000
AFIX   0
C20   1    0.472602    0.155507    0.472648    11.00000    0.11292    0.05151 =
         0.08856    0.00242    0.03556    0.00091
C21   1    0.681946    0.199802    0.664328    11.00000    0.10701    0.05460 =
         0.08991    0.00959    0.02909    0.00578
C22   1    0.658477    0.226454    0.732504    11.00000    0.09296    0.07742 =
         0.08897    0.00623    0.03059   -0.00086
AFIX  43
H22   2    0.597124    0.224403    0.732733    11.00000   -1.20000
AFIX   0
C23   1    0.722490    0.256057    0.800416    11.00000    0.10054    0.08894 =
         0.08558    0.00672    0.03047    0.00116
AFIX  43
H23   2    0.704448    0.272895    0.847203    11.00000   -1.20000
AFIX   0
C24   1    0.812358    0.261787    0.801956    11.00000    0.09896    0.08732 =
         0.09195    0.01858    0.02769    0.00281
C25   1    0.835144    0.236471    0.732789    11.00000    0.09153    0.08952 =
         0.11848    0.01738    0.03152    0.00155
AFIX  43
H25   2    0.896189    0.239895    0.732026    11.00000   -1.20000
AFIX   0
C26   1    0.771917    0.205893    0.663563    11.00000    0.11205    0.07454 =
         0.10824    0.00968    0.04579    0.01232
AFIX  43
H26   2    0.789868    0.189420    0.616487    11.00000   -1.20000
AFIX   0
part 1
C27   1    0.878526    0.294119    0.883783    31.00000    0.08291    0.09688 =
         0.09115    0.00992    0.02451    0.00769
C28   1    0.843411    0.354636    0.903727    31.00000    0.13056    0.08524 =
         0.10905   -0.02178   -0.00661    0.00343
AFIX 137
H28A  2    0.889836    0.373354    0.953612    31.00000   -1.50000
H28B  2    0.787335    0.349057    0.919204    31.00000   -1.50000
H28C  2    0.830724    0.379997    0.851054    31.00000   -1.50000
AFIX   0
C29   1    0.971085    0.306034    0.871593    31.00000    0.11769    0.12974 =
         0.09702   -0.01328    0.02747   -0.02260
AFIX 137
H29A  2    1.010409    0.326887    0.923899    31.00000   -1.50000
H29B  2    0.962746    0.330468    0.818524    31.00000   -1.50000
H29C  2    0.999546    0.268398    0.864527    31.00000   -1.50000
AFIX   0
C30   1    0.890602    0.254474    0.965200    31.00000    0.12857    0.10741 =
         0.08844    0.00488    0.00136   -0.00333
AFIX 137
H30A  2    0.832284    0.251019    0.977103    31.00000   -1.50000
H30B  2    0.936244    0.271929    1.016952    31.00000   -1.50000
H30C  2    0.910999    0.215129    0.953590    31.00000   -1.50000
AFIX   0
part 0
C31   1    0.392489    0.182025    0.403410    11.00000    0.10775    0.05230 =
         0.09421   -0.00774    0.03642   -0.00725
C32   1    0.307646    0.183621    0.414298    11.00000    0.11563    0.08882 =
         0.09177    0.00448    0.04051   -0.01189
AFIX  43
H32   2    0.300655    0.171809    0.469320    11.00000   -1.20000
AFIX   0
C33   1    0.232328    0.202326    0.345611    11.00000    0.10334    0.10611 =
         0.11120    0.00962    0.04030   -0.00975
AFIX  43
H33   2    0.174080    0.202096    0.353982    11.00000   -1.20000
AFIX   0
C34   1    0.239644    0.221422    0.264790    11.00000    0.10337    0.07578 =
         0.09640   -0.00243    0.03393   -0.01253
C35   1    0.326084    0.221453    0.256916    11.00000    0.11134    0.06579 =
         0.08915   -0.00050    0.03803   -0.00268
AFIX  43
H35   2    0.334162    0.234934    0.203109    11.00000   -1.20000
AFIX   0
C36   1    0.401417    0.202369    0.325304    11.00000    0.10025    0.06242 =
         0.09811   -0.00006    0.03770   -0.00228
AFIX  43
H36   2    0.460054    0.203429    0.317846    11.00000   -1.20000
AFIX   0
C37   1    0.155315    0.238535    0.188351    11.00000    0.09879    0.10261 =
         0.09984   -0.00027    0.02117   -0.01470
C38   1    0.180342    0.261362    0.107989    11.00000    0.10769    0.14951 =
         0.09994    0.02035    0.00942   -0.00309
AFIX 137
H38A  2    0.211977    0.230147    0.086313    11.00000   -1.50000
H38B  2    0.220386    0.295886    0.125611    11.00000   -1.50000
H38C  2    0.124670    0.272655    0.060646    11.00000   -1.50000
AFIX   0
C39   1    0.102572    0.286986    0.218020    11.00000    0.09947    0.12029 =
         0.10955    0.01127    0.00976    0.00099
AFIX 137
H39A  2    0.047717    0.297042    0.168834    11.00000   -1.50000
H39B  2    0.141179    0.322164    0.235539    11.00000   -1.50000
H39C  2    0.084924    0.272887    0.268753    11.00000   -1.50000
AFIX   0
C40   1    0.093958    0.182868    0.160623    11.00000    0.11332    0.12900 =
         0.11411   -0.00317    0.00405   -0.02355
AFIX 137
H40A  2    0.038799    0.193086    0.111895    11.00000   -1.50000
H40B  2    0.076851    0.168564    0.211560    11.00000   -1.50000
H40C  2    0.127504    0.151824    0.140917    11.00000   -1.50000
AFIX   0
part 1
C41   1    0.261846    0.559852    0.656489    21.00000    0.10059    0.05665 =
         0.09227    0.00317    0.02811    0.00447
AFIX  23
H41A  2    0.293364    0.589321    0.702051    21.00000   -1.20000
H41B  2    0.220532    0.581910    0.605666    21.00000   -1.20000
AFIX   0
C42   1    0.203556    0.520879    0.695604    21.00000    0.08882    0.06381 =
         0.09280   -0.00471    0.02689   -0.00482
AFIX  23
H42A  2    0.171536    0.491058    0.650873    21.00000   -1.20000
H42B  2    0.243684    0.499521    0.747912    21.00000   -1.20000
AFIX   0
C43   1    0.133812    0.556317    0.723530    21.00000    0.09525    0.06929 =
         0.09096   -0.00066    0.02619    0.00098
AFIX  23
H43A  2    0.093745    0.577660    0.671171    21.00000   -1.20000
H43B  2    0.165910    0.586183    0.768146    21.00000   -1.20000
AFIX   0
C44   1    0.073665    0.516652    0.763896    21.00000    0.09731    0.07714 =
         0.07781    0.00270    0.02990   -0.00231
AFIX  23
H44A  2    0.035330    0.490216    0.717120    21.00000   -1.20000
H44B  2    0.113696    0.491603    0.811642    21.00000   -1.20000
AFIX   0
C45   1    0.012572    0.554117    0.801781    21.00000    0.09444    0.07078 =
         0.09492    0.00075    0.02938    0.00102
AFIX  23
H45A  2    0.051042    0.581761    0.846511    21.00000   -1.20000
H45B  2   -0.028808    0.578017    0.753333    21.00000   -1.20000
AFIX   0
C46   1   -0.044285    0.517030    0.845027    21.00000    0.08797    0.07151 =
         0.07946    0.00547    0.01794   -0.00181
AFIX  23
H46A  2   -0.086156    0.491584    0.799197    21.00000   -1.20000
H46B  2   -0.003180    0.490849    0.890274    21.00000   -1.20000
AFIX   0
C47   1   -0.100031    0.554412    0.889109    21.00000    0.08720    0.07479 =
         0.09498   -0.00347    0.02269   -0.00600
AFIX  23
H47A  2   -0.057669    0.579782    0.934670    21.00000   -1.20000
H47B  2   -0.140263    0.580839    0.843607    21.00000   -1.20000
AFIX   0
C48   1   -0.157334    0.520538    0.932055    21.00000    0.08787    0.08041 =
         0.08160    0.00311    0.01392   -0.01143
AFIX  23
H48A  2   -0.117569    0.492711    0.975510    21.00000   -1.20000
H48B  2   -0.201776    0.496659    0.885935    21.00000   -1.20000
AFIX   0
C49   1   -0.209302    0.557844    0.979582    21.00000    0.10691    0.08732 =
         0.10581   -0.00323    0.03931   -0.01231
AFIX  23
H49A  2   -0.165247    0.581173    1.026825    21.00000   -1.20000
H49B  2   -0.248971    0.586009    0.936675    21.00000   -1.20000
AFIX   0
C50   1   -0.266157    0.521895    1.019853    21.00000    0.10196    0.15452 =
         0.10731   -0.00712    0.03067   -0.02250
AFIX 137
H50A  2   -0.228340    0.491364    1.058031    21.00000   -1.50000
H50B  2   -0.315442    0.503061    0.972684    21.00000   -1.50000
H50C  2   -0.292320    0.547466    1.055497    21.00000   -1.50000
AFIX   0
part 0
part 2
SAME_1 C27 > C30
C27A  1    0.900826    0.278969    0.870662   -31.00000    0.08523    0.11669 =
         0.10255    0.01861    0.02295    0.00925
C28A  1    0.961945    0.225314    0.905613   -31.00000    0.12255    0.10895 =
         0.11409    0.00102   -0.01494    0.00384
AFIX 137
H28D  2    0.978979    0.207260    0.856876   -31.00000   -1.50000
H28E  2    0.928905    0.196348    0.929861   -31.00000   -1.50000
H28F  2    1.017118    0.237951    0.952502   -31.00000   -1.50000
AFIX   0
C29A  1    0.942909    0.326805    0.830654   -31.00000    0.13668    0.12870 =
         0.07334    0.00702    0.00580   -0.03347
AFIX 137
H29D  2    0.972771    0.309052    0.790638   -31.00000   -1.50000
H29E  2    0.988138    0.348395    0.878121   -31.00000   -1.50000
H29F  2    0.895290    0.354197    0.797085   -31.00000   -1.50000
AFIX   0
C30A  1    0.859595    0.300765    0.940500   -31.00000    0.12536    0.12709 =
         0.11192   -0.01588    0.03673   -0.03087
AFIX 137
H30D  2    0.838790    0.341690    0.927218   -31.00000   -1.50000
H30E  2    0.905747    0.299015    0.999370   -31.00000   -1.50000
H30F  2    0.807705    0.275623    0.939869   -31.00000   -1.50000
AFIX   0
part 0
PART 2
SAME_1 C41 > C50
C41A  1    0.298334    0.436353    0.694861   -21.00000    0.10152    0.06223 =
         0.09523   -0.00686    0.04095   -0.00475
AFIX  23
H41C  2    0.259104    0.404303    0.660509   -21.00000   -1.20000
H41D  2    0.348266    0.417230    0.742246   -21.00000   -1.20000
AFIX   0
C42A  1    0.242033    0.471775    0.739482   -21.00000    0.09359    0.07547 =
         0.10357   -0.01075    0.04570   -0.01220
AFIX  23
H42C  2    0.229034    0.446515    0.785089   -21.00000   -1.20000
H42D  2    0.279151    0.505632    0.770707   -21.00000   -1.20000
AFIX   0
C43A  1    0.154475    0.494880    0.679791   -21.00000    0.10774    0.07304 =
         0.09903   -0.00893    0.03161   -0.00502
AFIX  23
H43C  2    0.116275    0.461167    0.649536   -21.00000   -1.20000
H43D  2    0.166867    0.519792    0.633508   -21.00000   -1.20000
AFIX   0
C44A  1    0.099959    0.532067    0.728710   -21.00000    0.09955    0.07579 =
         0.09269    0.00041    0.01695    0.01233
AFIX  23
H44C  2    0.142971    0.559624    0.769785   -21.00000   -1.20000
H44D  2    0.054858    0.556377    0.683849   -21.00000   -1.20000
AFIX   0
C45A  1    0.049891    0.498169    0.781277   -21.00000    0.10256    0.08532 =
         0.07924    0.00171    0.00915    0.00655
AFIX  23
H45C  2    0.095099    0.477137    0.830600   -21.00000   -1.20000
H45D  2    0.010671    0.467985    0.742130   -21.00000   -1.20000
AFIX   0
C46A  1   -0.008748    0.536726    0.819534   -21.00000    0.09395    0.07631 =
         0.08162   -0.00164    0.00586    0.00861
AFIX  23
H46C  2   -0.050187    0.560289    0.770672   -21.00000   -1.20000
H46D  2    0.031412    0.564796    0.862223   -21.00000   -1.20000
AFIX   0
C47A  1   -0.065806    0.503488    0.866520   -21.00000    0.10050    0.07961 =
         0.07535   -0.00395   -0.00422   -0.00078
AFIX  23
H47C  2   -0.105883    0.475429    0.823743   -21.00000   -1.20000
H47D  2   -0.024271    0.479861    0.915230   -21.00000   -1.20000
AFIX   0
C48A  1   -0.123986    0.541106    0.904718   -21.00000    0.08737    0.08073 =
         0.08777   -0.00006    0.00444   -0.00652
AFIX  23
H48C  2   -0.165877    0.564344    0.855736   -21.00000   -1.20000
H48D  2   -0.083832    0.569564    0.946668   -21.00000   -1.20000
AFIX   0
C49A  1   -0.181136    0.508604    0.953464   -21.00000    0.09871    0.09325 =
         0.08483    0.00502   -0.00964   -0.01787
AFIX  23
H49C  2   -0.224489    0.482069    0.910759   -21.00000   -1.20000
H49D  2   -0.140052    0.483515    1.000428   -21.00000   -1.20000
AFIX   0
C50A  1   -0.233287    0.547747    0.994770   -21.00000    0.10256    0.13161 =
         0.10163    0.01394    0.02283   -0.02271
AFIX 137
H50D  2   -0.281893    0.567542    0.948103   -21.00000   -1.50000
H50E  2   -0.192280    0.577497    1.031576   -21.00000   -1.50000
H50F  2   -0.260203    0.524106    1.031968   -21.00000   -1.50000
AFIX   0
PART 0
RESI 0
RESI 2 P
C1    1    0.782307    0.610822    0.597101    11.00000    0.12089    0.10637 =
         0.09140    0.01452   -0.00058   -0.02388
AFIX  43
H1    2    0.760601    0.649526    0.602415    11.00000   -1.20000
AFIX   0
C2    1    0.846272    0.603952    0.554180    11.00000    0.14295    0.13120 =
         0.09601    0.00786    0.01088   -0.04499
AFIX  43
H2    2    0.868564    0.637704    0.531854    11.00000   -1.20000
AFIX   0
C3    1    0.878145    0.548984    0.543299    11.00000    0.11694    0.17321 =
         0.09545   -0.01103    0.01384   -0.04228
AFIX  43
H3    2    0.922099    0.544438    0.513238    11.00000   -1.20000
AFIX   0
C4    1    0.845087    0.498892    0.577216    11.00000    0.12060    0.13018 =
         0.09168   -0.00629    0.00288   -0.01541
C5    1    0.780043    0.505470    0.621851    11.00000    0.09713    0.11031 =
         0.08024   -0.00551    0.00400   -0.01278
C6    1    0.876852    0.439523    0.566893    11.00000    0.11035    0.17736 =
         0.10231   -0.02220    0.02181   -0.01581
AFIX  43
H6    2    0.920706    0.433914    0.536968    11.00000   -1.20000
AFIX   0
C7    1    0.844185    0.392285    0.599737    11.00000    0.12438    0.12474 =
         0.11501   -0.01258    0.01384    0.00097
AFIX  43
H7    2    0.865751    0.353863    0.592472    11.00000   -1.20000
AFIX   0
C8    1    0.780547    0.398454    0.643379    11.00000    0.11357    0.09973 =
         0.10566   -0.00771    0.00894   -0.00155
AFIX  43
H8    2    0.759095    0.364134    0.665143    11.00000   -1.20000
AFIX   0
C9    1    0.746613    0.453758    0.656573    11.00000    0.10670    0.07444 =
         0.08520   -0.00220   -0.00177   -0.00398
C10   1    0.682298    0.460736    0.703897    11.00000    0.10233    0.07717 =
         0.08257    0.00276    0.00025   -0.01104
C11   1    0.651981    0.518400    0.717438    11.00000    0.09967    0.07516 =
         0.08844    0.00232   -0.00905   -0.00879
C12   1    0.647303    0.413764    0.741073    11.00000    0.11660    0.07688 =
         0.09208   -0.00038   -0.00265   -0.01043
AFIX  43
H12   2    0.665550    0.374548    0.733234    11.00000   -1.20000
AFIX   0
C13   1    0.587166    0.422452    0.788755    11.00000    0.11595    0.09381 =
         0.10098    0.00438    0.01788   -0.02507
AFIX  43
H13   2    0.565456    0.389318    0.813023    11.00000   -1.20000
AFIX   0
C14   1    0.558987    0.477147    0.801251    11.00000    0.11685    0.09364 =
         0.10849   -0.00202    0.01465   -0.01114
AFIX  43
H14   2    0.517829    0.481898    0.834406    11.00000   -1.20000
AFIX   0
C15   1    0.588964    0.527119    0.766504    11.00000    0.10005    0.09303 =
         0.09127    0.00341    0.00472   -0.01398
C16   1    0.562324    0.585886    0.778190    11.00000    0.10587    0.09531 =
         0.11913   -0.01295    0.00449    0.00305
AFIX  43
H16   2    0.521145    0.591998    0.810992    11.00000   -1.20000
AFIX   0
C17   1    0.592197    0.632108    0.745585    11.00000    0.11192    0.08020 =
         0.13324   -0.00146    0.00440   -0.00208
AFIX  43
H17   2    0.572477    0.670651    0.754992    11.00000   -1.20000
AFIX   0
C18   1    0.651750    0.624977    0.698002    11.00000    0.11530    0.07310 =
         0.11062    0.00424   -0.00728   -0.00950
AFIX  43
H18   2    0.672144    0.659169    0.674946    11.00000   -1.20000
AFIX   0
C19   1    0.683674    0.569937    0.681947    11.00000    0.09567    0.08074 =
         0.08649    0.00833   -0.00206   -0.00952
C20   1    0.747536    0.563262    0.633480    11.00000    0.11166    0.08105 =
         0.08202    0.00843   -0.01367   -0.01786
RESI 0
HKLF 4


REM  .\SiSoCDI-OeOe27-P_a.res in P2(1)/c
REM wR2 = 0.4422, GooF = S = 1.015, Restrained GooF = 1.010 for all data
REM R1 = 0.1298 for 6816 Fo > 4sig(Fo) and 0.1882 for all 15165 data
REM 797 parameters refined using 321 restraints

END

WGHT      0.2000      0.0000

REM Highest difference peak  0.541,  deepest hole -0.294,  1-sigma level  0.091
Q1    1   0.4773  0.2476  0.5687  11.00000  0.05    0.54
Q2    1   0.5742  0.2499  0.4848  11.00000  0.05    0.50
Q3    1   0.6114  0.2562  0.4335  11.00000  0.05    0.47
Q4    1   0.5624  0.3639  0.4822  11.00000  0.05    0.47
Q5    1   0.7089  0.2063  0.6933  11.00000  0.05    0.46
Q6    1   0.7381  0.2040  0.6407  11.00000  0.05    0.45
Q7    1   0.4797  0.3659  0.5479  11.00000  0.05    0.45
Q8    1   0.4904  0.1841  0.4889  11.00000  0.05    0.44
Q9    1   0.5255  0.3536  0.5079  11.00000  0.05    0.43
Q10   1   0.2852  0.2185  0.3080  11.00000  0.05    0.43
Q11   1   0.3587  0.1814  0.3719  11.00000  0.05    0.42
Q12   1   0.5215  0.1591  0.5204  11.00000  0.05    0.42
Q13   1   0.7667  0.2559  0.8423  11.00000  0.05    0.41
Q14   1   0.6088  0.1897  0.6013  11.00000  0.05    0.41
Q15   1   0.7675  0.2555  0.7635  11.00000  0.05    0.39
Q16   1   0.4682  0.3095  0.5632  11.00000  0.05    0.39
Q17   1   0.2801  0.2248  0.2136  11.00000  0.05    0.38
Q18   1   0.4178  0.4575  0.5809  11.00000  0.05    0.38
Q19   1   0.5743  0.3144  0.4774  11.00000  0.05    0.37
Q20   1   0.6192  0.2236  0.7588  11.00000  0.05    0.37
Q21   1   0.3900  0.2504  0.5687  11.00000  0.05    0.36
Q22   1   0.6825  0.3955  0.7106  11.00000  0.05    0.36
Q23   1   0.4808  0.2488  0.6611  11.00000  0.05    0.36
Q24   1   0.6583  0.5536  0.7042  11.00000  0.05    0.36
Q25   1   0.3515  0.2085  0.2759  11.00000  0.05    0.35
Q26   1   0.5241  0.2156  0.5220  11.00000  0.05    0.35
Q27   1   0.7516  0.5923  0.6245  11.00000  0.05    0.35
Q28   1   0.8271  0.2087  0.7207  11.00000  0.05    0.35
Q29   1   0.7136  0.2266  0.7882  11.00000  0.05    0.34
Q30   1   0.5277  0.0921  0.5235  11.00000  0.05    0.34
Q31   1   0.4307  0.3528  0.5896  11.00000  0.05    0.34
Q32   1   0.1501  0.2752  0.1723  11.00000  0.05    0.34
Q33   1   0.6770  0.1697  0.6616  11.00000  0.05    0.33
Q34   1   0.7842  0.4631  0.6209  11.00000  0.05    0.33
Q35   1   0.4083  0.4043  0.6038  11.00000  0.05    0.33
Q36   1   0.2021  0.2183  0.2985  11.00000  0.05    0.32
Q37   1   0.3555  0.4697  0.6511  11.00000  0.05    0.32
Q38   1   0.4075  0.5307  0.5038  11.00000  0.05    0.32
Q39   1   0.8500  0.5544  0.5396  11.00000  0.05    0.31
Q40   1  -0.1136  0.5016  0.8974  11.00000  0.05    0.31
Q41   1   0.6262  0.5970  0.7199  11.00000  0.05    0.31
Q42   1   0.5970  0.4899  0.7574  11.00000  0.05    0.30
Q43   1   0.7949  0.5754  0.5890  11.00000  0.05    0.30
Q44   1   0.1521  0.4551  0.7467  11.00000  0.05    0.30
Q45   1   0.0945  0.2171  0.1421  11.00000  0.05    0.30
Q46   1   0.6838  0.5297  0.6810  11.00000  0.05    0.29
Q47   1   0.9162  0.2880  0.9242  11.00000  0.05    0.29
Q48   1   0.4615  0.4352  0.4583  11.00000  0.05    0.29
Q49   1   0.0600  0.1867  0.1181  11.00000  0.05    0.28
Q50   1   0.4820  0.5268  0.5801  11.00000  0.05    0.28
;
_shelx_res_checksum              58714
####################################################################### 
# 
# This file contains crystal structure data downloaded from the 
# Cambridge Structural Database (CSD) hosted by the Cambridge 
# Crystallographic Data Centre (CCDC).
# 
# Full information about CCDC data access policies and citation 
# guidelines are available at http://www.ccdc.cam.ac.uk/access/V1 
# 
# Audit and citation data items may have been added by the CCDC. 
# Please retain this information to preserve the provenance of 
# this file and to allow appropriate attribution of the data. 
# 
#######################################################################

data_SiSo-CDI-PhIm_a
_database_code_depnum_ccdc_archive 'CCDC 2540045'
loop_
_audit_author_name
_audit_author_address
'Kazutaka Shoyama'
;University of Wuerzburg
Germany
;
_audit_update_record             
;
2026-03-23 deposited with the CCDC.	2026-05-28 downloaded from the CCDC.
;

# start Validation Reply Form
_vrf_PLAT026_SiSo-CDI-PhIm_a     
;
PROBLEM: Ratio Observed / Unique Reflections (too) Low ..        24% Check 
RESPONSE: The low ratio of observed to unique reflections is a consequence of
the very large molecular structure and resulting large unit cell, combined with
the low crystallinity. The crystal diffracted only weakly, especially at higher
angles. 
;
_vrf_PLAT084_SiSo-CDI-PhIm_a     
;
PROBLEM: High wR2 Value (i.e. > 0.25) ...................       0.49 Report
RESPONSE: The high wR2 value is caused by heavy disorder in the solvent
accessible voids and flexible side chains, combined with weak diffraction
originating from the large unit cell and low crystallinity. 
;
# end Validation Reply Form


_audit_creation_method           SHELXL-2019/3
_shelx_SHELXL_version_number     2019/3
_chemical_name_systematic        ?
_chemical_name_common            ?
_chemical_melting_point          ?
_chemical_formula_moiety         'C100 H106 N2 O4, 3.191(C O)'
_chemical_formula_sum            'C103.19 H106 N2 O7.19'
_chemical_formula_weight         1489.25

loop_
_atom_type_symbol
_atom_type_description
_atom_type_scat_dispersion_real
_atom_type_scat_dispersion_imag
_atom_type_scat_source
C C 0.0022 0.0012 'International Tables Vol C Tables 4.2.6.8 and 6.1.1.4'
H H 0.0000 0.0000 'International Tables Vol C Tables 4.2.6.8 and 6.1.1.4'
N N 0.0046 0.0025 'International Tables Vol C Tables 4.2.6.8 and 6.1.1.4'
O O 0.0081 0.0046 'International Tables Vol C Tables 4.2.6.8 and 6.1.1.4'

_space_group_crystal_system      triclinic
_space_group_IT_number           2
_space_group_name_H-M_alt        'P -1'
_space_group_name_Hall           '-P 1'

_shelx_space_group_comment       
;
The symmetry employed for this shelxl refinement is uniquely defined
by the following loop, which should always be used as a source of
symmetry information in preference to the above space-group names.
They are only intended as comments.
;

loop_
_space_group_symop_operation_xyz
'x, y, z'
'-x, -y, -z'

_cell_length_a                   6.824(4)
_cell_length_b                   17.592(6)
_cell_length_c                   35.792(3)
_cell_angle_alpha                78.600(12)
_cell_angle_beta                 89.465(19)
_cell_angle_gamma                88.533(18)
_cell_volume                     4211(3)
_cell_formula_units_Z            2
_cell_measurement_temperature    100(2)
_cell_measurement_reflns_used    3783
_cell_measurement_theta_min      0.506
_cell_measurement_theta_max      8.313

_exptl_crystal_description       needle
_exptl_crystal_colour            yellow
_exptl_crystal_density_meas      ?
_exptl_crystal_density_method    ?
_exptl_crystal_density_diffrn    1.175
_exptl_crystal_F_000             1593.3
_exptl_transmission_factor_min   ?
_exptl_transmission_factor_max   ?
_exptl_crystal_size_max          0.050
_exptl_crystal_size_mid          0.020
_exptl_crystal_size_min          0.010
_exptl_absorpt_coefficient_mu    0.055
_shelx_estimated_absorpt_T_min   0.997
_shelx_estimated_absorpt_T_max   0.999
_exptl_absorpt_correction_type   none
_exptl_absorpt_correction_T_min  ?
_exptl_absorpt_correction_T_max  ?
_exptl_absorpt_process_details   ?
_exptl_absorpt_special_details   ?
_diffrn_ambient_temperature      100(2)
_diffrn_radiation_wavelength     0.61991
_diffrn_radiation_type           synchrotron
_diffrn_source                   'P11@PETRA III, DESY, Hamburg, Germany'
_diffrn_measurement_device_type  
;
Eiger2 X 16M, High Precision 1-Axis Goniostat with Staeubli sample changing
robot
;
_diffrn_measurement_method       '180\deg \p scan'
_diffrn_detector_area_resol_mean ?
_diffrn_reflns_number            23001
_diffrn_reflns_av_unetI/netI     0.1342
_diffrn_reflns_av_R_equivalents  0.2002
_diffrn_reflns_limit_h_min       -8
_diffrn_reflns_limit_h_max       8
_diffrn_reflns_limit_k_min       -22
_diffrn_reflns_limit_k_max       22
_diffrn_reflns_limit_l_min       -48
_diffrn_reflns_limit_l_max       48
_diffrn_reflns_theta_min         0.506
_diffrn_reflns_theta_max         28.313
_diffrn_reflns_theta_full        21.836
_diffrn_measured_fraction_theta_max 0.727
_diffrn_measured_fraction_theta_full 0.972
_diffrn_reflns_Laue_measured_fraction_max 0.727
_diffrn_reflns_Laue_measured_fraction_full 0.972
_diffrn_reflns_point_group_measured_fraction_max 0.727
_diffrn_reflns_point_group_measured_fraction_full 0.972
_reflns_number_total             23001
_reflns_number_gt                5450
_reflns_threshold_expression     'I > 2\s(I)'
_reflns_Friedel_coverage         0.000
_reflns_Friedel_fraction_max     .
_reflns_Friedel_fraction_full    .

_reflns_special_details          
;
 Reflections were merged by SHELXL according to the crystal
 class for the calculation of statistics and refinement.
 
 _reflns_Friedel_fraction is defined as the number of unique
 Friedel pairs measured divided by the number that would be
 possible theoretically, ignoring centric projections and
 systematic absences.
;

_computing_data_collection       'costum designed PXII GUI'
_computing_cell_refinement       'XDS (Kabsch, 2010)'
_computing_data_reduction        'XDS (Kabsch, 2010)'
_computing_structure_solution    'SHELXT 2018/2 (Sheldrick, 2018)'
_computing_structure_refinement  'SHELXL-2019/2 (Sheldrick, 2019)'
_computing_molecular_graphics    ?
_computing_publication_material  ?
_refine_special_details          ?
_refine_ls_structure_factor_coef Fsqd
_refine_ls_matrix_type           full
_refine_ls_weighting_scheme      calc
_refine_ls_weighting_details     
'w=1/[\s^2^(Fo^2^)+(0.2000P)^2^] where P=(Fo^2^+2Fc^2^)/3'
_atom_sites_solution_primary     dual
_atom_sites_solution_secondary   difmap
_atom_sites_solution_hydrogens   geom
_refine_ls_hydrogen_treatment    constr
_refine_ls_extinction_method     none
_refine_ls_extinction_coef       .
_refine_ls_number_reflns         23001
_refine_ls_number_parameters     1238
_refine_ls_number_restraints     2093
_refine_ls_R_factor_all          0.3342
_refine_ls_R_factor_gt           0.1454
_refine_ls_wR_factor_ref         0.4914
_refine_ls_wR_factor_gt          0.3820
_refine_ls_goodness_of_fit_ref   1.066
_refine_ls_restrained_S_all      1.032
_refine_ls_shift/su_max          0.000
_refine_ls_shift/su_mean         0.000

loop_
_atom_site_label
_atom_site_type_symbol
_atom_site_fract_x
_atom_site_fract_y
_atom_site_fract_z
_atom_site_U_iso_or_equiv
_atom_site_adp_type
_atom_site_occupancy
_atom_site_site_symmetry_order
_atom_site_calc_flag
_atom_site_refinement_flags_posn
_atom_site_refinement_flags_adp
_atom_site_refinement_flags_occupancy
_atom_site_disorder_assembly
_atom_site_disorder_group
O1_1 O 0.2759(5) 0.8594(3) 0.16053(10) 0.1114(14) Uani 1 1 d . U . . .
O2_1 O -0.2977(6) 0.7599(3) 0.13252(10) 0.1103(14) Uani 1 1 d . U . . .
N1_1 N -0.0117(6) 0.8093(3) 0.14617(11) 0.0965(14) Uani 1 1 d . U . . .
C1_1 C 0.1497(7) 0.9084(4) 0.09894(14) 0.0880(16) Uani 1 1 d . U . . .
C2_1 C 0.2984(8) 0.9596(4) 0.08851(15) 0.0944(17) Uani 1 1 d . U . . .
H2_1 H 0.399673 0.961987 0.106247 0.113 Uiso 1 1 calc R U . . .
C3_1 C 0.3052(8) 1.0081(4) 0.05281(14) 0.0962(18) Uani 1 1 d . U . . .
C4_1 C 0.4615(8) 1.0616(4) 0.04121(14) 0.0929(17) Uani 1 1 d . U . . .
C5_1 C 0.4600(8) 1.1066(4) 0.00545(14) 0.1016(19) Uani 1 1 d . U . . .
H5_1 H 0.561628 1.142637 -0.001710 0.122 Uiso 1 1 calc R U . . .
C6_1 C 0.1523(8) 1.0037(4) 0.02595(14) 0.0934(17) Uani 1 1 d . U . . .
C7_1 C -0.0021(8) 0.9523(4) 0.03658(14) 0.0922(17) Uani 1 1 d . U . . .
C8_1 C -0.1541(8) 0.9486(4) 0.01041(14) 0.0911(17) Uani 1 1 d . U . . .
C9_1 C -0.3089(8) 0.8987(4) 0.02179(15) 0.0961(18) Uani 1 1 d . U . . .
C10_1 C -0.3084(8) 0.8511(4) 0.05876(15) 0.0985(18) Uani 1 1 d . U . . .
H10_1 H -0.412222 0.816234 0.066094 0.118 Uiso 1 1 calc R U . . .
C11_1 C -0.1639(8) 0.8544(4) 0.08358(15) 0.0984(18) Uani 1 1 d . U . . .
C12_1 C -0.0027(7) 0.9039(4) 0.07314(14) 0.0885(16) Uani 1 1 d . U . . .
C13_1 C 0.1508(8) 0.8589(4) 0.13740(15) 0.0959(17) Uani 1 1 d . U . . .
C14_1 C -0.1654(8) 0.8051(4) 0.12218(15) 0.0977(18) Uani 1 1 d . U . . .
C15_1 C 0.6178(8) 1.0671(4) 0.06911(16) 0.1059(19) Uani 1 1 d . U . . .
H15A_1 H 0.685298 1.015822 0.076115 0.127 Uiso 1 1 calc R U . . .
H15B_1 H 0.555172 1.078602 0.092498 0.127 Uiso 1 1 calc R U . . .
C16_1 C 0.7709(10) 1.1278(5) 0.05559(18) 0.124(2) Uani 1 1 d . U . . .
H16A_1 H 0.704350 1.179146 0.048220 0.149 Uiso 1 1 calc R U . . .
H16B_1 H 0.836819 1.115803 0.032600 0.149 Uiso 1 1 calc R U . . .
C17_1 C 0.9263(10) 1.1322(5) 0.08565(18) 0.125(2) Uani 1 1 d D U . . .
H17A_1 H 0.861714 1.142574 0.109069 0.150 Uiso 1 1 calc R U . . .
H17B_1 H 0.998684 1.081867 0.092239 0.150 Uiso 1 1 calc R U . . .
C18_1 C 1.0695(10) 1.1964(5) 0.0706(2) 0.137(3) Uani 1 1 d D U . . .
H18A_1 H 1.132438 1.185669 0.047105 0.165 Uiso 0.586(12) 1 calc R U P A 1
H18B_1 H 0.995464 1.246285 0.063778 0.165 Uiso 0.586(12) 1 calc R U P A 1
H18C_1 H 1.136298 1.183346 0.047949 0.165 Uiso 0.414(12) 1 calc R U P A 2
H18D_1 H 0.992232 1.244954 0.061867 0.165 Uiso 0.414(12) 1 calc R U P A 2
C19_1 C 1.227(2) 1.2044(9) 0.0988(4) 0.122(5) Uani 0.586(12) 1 d D U P A 1
H19A_1 H 1.304452 1.155222 0.105151 0.146 Uiso 0.586(12) 1 calc R U P A 1
H19B_1 H 1.165047 1.214213 0.122585 0.146 Uiso 0.586(12) 1 calc R U P A 1
C20_1 C 1.3620(16) 1.2700(9) 0.0829(4) 0.141(5) Uani 0.586(12) 1 d D U P A 1
H20A_1 H 1.425138 1.259013 0.059497 0.169 Uiso 0.586(12) 1 calc R U P A 1
H20B_1 H 1.282182 1.318403 0.075630 0.169 Uiso 0.586(12) 1 calc R U P A 1
C21_1 C 1.520(2) 1.2833(12) 0.1101(5) 0.210(9) Uani 0.586(12) 1 d D U P A 1
H21A_1 H 1.454110 1.299191 0.132164 0.252 Uiso 0.586(12) 1 calc R U P A 1
H21B_1 H 1.586570 1.232656 0.119713 0.252 Uiso 0.586(12) 1 calc R U P A 1
C22_1 C 1.677(3) 1.3410(14) 0.0966(5) 0.211(10) Uani 0.586(12) 1 d D U P A 1
H22A_1 H 1.616141 1.392470 0.086313 0.253 Uiso 0.586(12) 1 calc R U P A 1
H22B_1 H 1.754891 1.324394 0.076038 0.253 Uiso 0.586(12) 1 calc R U P A 1
C23_1 C 1.809(5) 1.346(2) 0.1300(10) 0.38(2) Uani 0.586(12) 1 d D U P A 1
H23A_1 H 1.933115 1.370809 0.120288 0.455 Uiso 0.586(12) 1 calc R U P A 1
H23B_1 H 1.841079 1.293214 0.144365 0.455 Uiso 0.586(12) 1 calc R U P A 1
C24_1 C 1.708(9) 1.394(3) 0.1565(11) 0.55(5) Uani 0.586(12) 1 d D U P A 1
H24A_1 H 1.794476 1.396272 0.177843 0.827 Uiso 0.586(12) 1 calc R U P A 1
H24B_1 H 1.677547 1.446066 0.142350 0.827 Uiso 0.586(12) 1 calc R U P A 1
H24C_1 H 1.585657 1.368594 0.166389 0.827 Uiso 0.586(12) 1 calc R U P A 1
C25_1 C -0.0034(9) 0.7573(5) 0.18347(17) 0.1072(19) Uani 1 1 d . U . . .
C26_1 C 0.0530(8) 0.6805(5) 0.18266(18) 0.1098(19) Uani 1 1 d D U . . .
C27_1 C 0.0616(8) 0.6293(5) 0.21853(19) 0.122(2) Uani 1 1 d . U . . .
H27_1 H 0.096206 0.576231 0.219768 0.147 Uiso 1 1 calc R U . . .
C28_1 C 0.0211(10) 0.6550(6) 0.2512(2) 0.131(3) Uani 1 1 d . U . . .
H28_1 H 0.034910 0.619981 0.274956 0.157 Uiso 1 1 calc R U . . .
C29_1 C -0.0396(9) 0.7308(6) 0.25091(17) 0.124(2) Uani 1 1 d . U . . .
H29_1 H -0.072005 0.747165 0.273997 0.149 Uiso 1 1 calc R U . . .
C30_1 C -0.0526(8) 0.7832(5) 0.21558(17) 0.1079(19) Uani 1 1 d . U . . .
C31_1 C 0.110(2) 0.6564(8) 0.1459(3) 0.121(3) Uani 0.674(19) 1 d DG U P B 1
C32_1 C 0.2897(19) 0.6756(8) 0.1283(3) 0.137(6) Uani 0.674(19) 1 d DG U P B 1
H32_1 H 0.382489 0.702595 0.140075 0.164 Uiso 0.674(19) 1 calc R U P B 1
C33_1 C 0.3334(17) 0.6552(8) 0.0935(3) 0.131(6) Uani 0.674(19) 1 d DG U P B 1
H33_1 H 0.455974 0.668327 0.081495 0.157 Uiso 0.674(19) 1 calc R U P B 1
C34_1 C 0.198(2) 0.6157(9) 0.0763(3) 0.139(4) Uani 0.674(19) 1 d DG U P B 1
C35_1 C 0.0182(19) 0.5966(10) 0.0940(4) 0.156(6) Uani 0.674(19) 1 d DG U P B 1
H35_1 H -0.074530 0.569581 0.082204 0.188 Uiso 0.674(19) 1 calc R U P B 1
C36_1 C -0.0254(17) 0.6169(10) 0.1287(4) 0.148(6) Uani 0.674(19) 1 d DG U P B 1
H36_1 H -0.148019 0.603848 0.140785 0.177 Uiso 0.674(19) 1 calc R U P B 1
C37_1 C 0.230(3) 0.5974(10) 0.0365(5) 0.181(6) Uani 0.674(19) 1 d D U P B 1
C38_1 C 0.442(3) 0.6331(16) 0.0214(6) 0.235(11) Uani 0.674(19) 1 d D U P B 1
H38A_1 H 0.544517 0.610966 0.039717 0.352 Uiso 0.674(19) 1 calc R U P B 1
H38B_1 H 0.473005 0.620134 -0.003434 0.352 Uiso 0.674(19) 1 calc R U P B 1
H38C_1 H 0.436936 0.689647 0.018883 0.352 Uiso 0.674(19) 1 calc R U P B 1
C39_1 C 0.077(4) 0.627(2) 0.0113(6) 0.292(14) Uani 0.674(19) 1 d D U P B 1
H39A_1 H 0.104398 0.614206 -0.013664 0.439 Uiso 0.674(19) 1 calc R U P B 1
H39B_1 H -0.046829 0.604817 0.021298 0.439 Uiso 0.674(19) 1 calc R U P B 1
H39C_1 H 0.068716 0.683848 0.008584 0.439 Uiso 0.674(19) 1 calc R U P B 1
C40_1 C 0.255(5) 0.5045(12) 0.0425(10) 0.328(19) Uani 0.674(19) 1 d D U P B 1
H40A_1 H 0.362363 0.486659 0.060248 0.493 Uiso 0.674(19) 1 calc R U P B 1
H40B_1 H 0.133001 0.480301 0.052837 0.493 Uiso 0.674(19) 1 calc R U P B 1
H40C_1 H 0.284438 0.490085 0.017901 0.493 Uiso 0.674(19) 1 calc R U P B 1
C41_1 C -0.1230(10) 0.8622(5) 0.21560(17) 0.115(2) Uani 1 1 d . U . . .
C42_1 C -0.0412(12) 0.9106(6) 0.2376(2) 0.134(3) Uani 1 1 d . U . . .
H42_1 H 0.071426 0.892076 0.252360 0.160 Uiso 1 1 calc R U . . .
C43_1 C -0.1130(14) 0.9820(6) 0.2391(2) 0.149(3) Uani 1 1 d . U . . .
H43_1 H -0.053127 1.012023 0.254964 0.179 Uiso 1 1 calc R U . . .
C44_1 C -0.2734(13) 1.0112(6) 0.2175(2) 0.145(3) Uani 1 1 d D U . . .
C45_1 C -0.3611(12) 0.9655(5) 0.19511(18) 0.123(2) Uani 1 1 d . U . . .
H45_1 H -0.473957 0.984582 0.180534 0.147 Uiso 1 1 calc R U . . .
C46_1 C -0.2871(10) 0.8947(5) 0.19401(17) 0.115(2) Uani 1 1 d . U . . .
H46_1 H -0.347820 0.865160 0.178016 0.138 Uiso 1 1 calc R U . . .
C47_1 C -0.355(3) 1.0896(8) 0.2191(4) 0.165(3) Uani 0.781(19) 1 d D U P C 1
C48_1 C -0.527(2) 1.1156(8) 0.1945(4) 0.196(7) Uani 0.781(19) 1 d D U P C 1
H48A_1 H -0.569699 1.167658 0.197597 0.294 Uiso 0.781(19) 1 calc R U P C 1
H48B_1 H -0.491437 1.116828 0.167834 0.294 Uiso 0.781(19) 1 calc R U P C 1
H48C_1 H -0.634271 1.079526 0.201894 0.294 Uiso 0.781(19) 1 calc R U P C 1
C49_1 C -0.188(2) 1.1496(8) 0.2067(4) 0.181(6) Uani 0.781(19) 1 d D U P C 1
H49A_1 H -0.071633 1.133683 0.222522 0.271 Uiso 0.781(19) 1 calc R U P C 1
H49B_1 H -0.153608 1.151193 0.179855 0.271 Uiso 0.781(19) 1 calc R U P C 1
H49C_1 H -0.233255 1.201180 0.209873 0.271 Uiso 0.781(19) 1 calc R U P C 1
C50_1 C -0.424(3) 1.0949(8) 0.2604(4) 0.191(7) Uani 0.781(19) 1 d D U P C 1
H50A_1 H -0.316497 1.078398 0.278265 0.287 Uiso 0.781(19) 1 calc R U P C 1
H50B_1 H -0.463649 1.148602 0.261031 0.287 Uiso 0.781(19) 1 calc R U P C 1
H50C_1 H -0.535947 1.061118 0.267585 0.287 Uiso 0.781(19) 1 calc R U P C 1
C19A_1 C 1.226(6) 1.213(2) 0.0975(13) 0.34(3) Uani 0.414(12) 1 d D U P A 2
H19C_1 H 1.216024 1.174696 0.121797 0.404 Uiso 0.414(12) 1 calc R U P A 2
H19D_1 H 1.356187 1.205483 0.086292 0.404 Uiso 0.414(12) 1 calc R U P A 2
C20A_1 C 1.211(10) 1.294(2) 0.1061(19) 0.52(5) Uani 0.414(12) 1 d D U P A 2
H20C_1 H 1.072403 1.305511 0.111543 0.621 Uiso 0.414(12) 1 calc R U P A 2
H20D_1 H 1.250832 1.331281 0.083021 0.621 Uiso 0.414(12) 1 calc R U P A 2
C21A_1 C 1.336(9) 1.306(3) 0.1393(12) 0.48(4) Uani 0.414(12) 1 d D U P A 2
H21C_1 H 1.249120 1.323404 0.158388 0.573 Uiso 0.414(12) 1 calc R U P A 2
H21D_1 H 1.395107 1.254949 0.151572 0.573 Uiso 0.414(12) 1 calc R U P A 2
C22A_1 C 1.496(6) 1.363(2) 0.1287(12) 0.35(3) Uani 0.414(12) 1 d D U P A 2
H22C_1 H 1.553092 1.357464 0.103763 0.423 Uiso 0.414(12) 1 calc R U P A 2
H22D_1 H 1.601752 1.351486 0.147966 0.423 Uiso 0.414(12) 1 calc R U P A 2
C23A_1 C 1.419(9) 1.446(2) 0.1263(8) 0.43(3) Uani 0.414(12) 1 d D U P A 2
H23C_1 H 1.283690 1.450049 0.116339 0.521 Uiso 0.414(12) 1 calc R U P A 2
H23D_1 H 1.501200 1.481369 0.108190 0.521 Uiso 0.414(12) 1 calc R U P A 2
C24A_1 C 1.420(6) 1.4701(16) 0.1655(7) 0.210(16) Uani 0.414(12) 1 d D U P A 2
H24D_1 H 1.369312 1.523555 0.162651 0.315 Uiso 0.414(12) 1 calc R U P A 2
H24E_1 H 1.336773 1.435479 0.183394 0.315 Uiso 0.414(12) 1 calc R U P A 2
H24F_1 H 1.554242 1.466793 0.175247 0.315 Uiso 0.414(12) 1 calc R U P A 2
C31A_1 C 0.113(3) 0.6534(16) 0.1483(5) 0.117(4) Uani 0.326(19) 1 d DG U P B 2
C32A_1 C 0.275(3) 0.6898(13) 0.1299(5) 0.103(6) Uani 0.326(19) 1 d DG U P B 2
H32A_1 H 0.339646 0.728073 0.140248 0.124 Uiso 0.326(19) 1 calc R U P B 2
C33A_1 C 0.343(3) 0.6702(16) 0.0962(5) 0.142(13) Uani 0.326(19) 1 d DG U P B 2
H33A_1 H 0.454209 0.695087 0.083571 0.170 Uiso 0.326(19) 1 calc R U P B 2
C34A_1 C 0.249(4) 0.6142(17) 0.0810(5) 0.140(5) Uani 0.326(19) 1 d DG U P B 2
C35A_1 C 0.086(4) 0.5778(18) 0.0995(7) 0.134(10) Uani 0.326(19) 1 d DG U P B 2
H35A_1 H 0.021625 0.539573 0.089087 0.161 Uiso 0.326(19) 1 calc R U P B 2
C36A_1 C 0.018(4) 0.5974(19) 0.1331(7) 0.138(10) Uani 0.326(19) 1 d DG U P B 2
H36A_1 H -0.092942 0.572559 0.145764 0.166 Uiso 0.326(19) 1 calc R U P B 2
C37A_1 C 0.319(4) 0.590(2) 0.0441(7) 0.180(12) Uani 0.326(19) 1 d D U P B 2
C38A_1 C 0.308(8) 0.672(2) 0.0129(11) 0.26(2) Uani 0.326(19) 1 d D U P B 2
H38D_1 H 0.172538 0.692707 0.011195 0.389 Uiso 0.326(19) 1 calc R U P B 2
H38E_1 H 0.393694 0.709603 0.020929 0.389 Uiso 0.326(19) 1 calc R U P B 2
H38F_1 H 0.350257 0.663043 -0.012131 0.389 Uiso 0.326(19) 1 calc R U P B 2
C39A_1 C 0.505(4) 0.553(2) 0.0499(12) 0.210(17) Uani 0.326(19) 1 d D U P B 2
H39D_1 H 0.549048 0.537382 0.026281 0.315 Uiso 0.326(19) 1 calc R U P B 2
H39E_1 H 0.598523 0.588317 0.057254 0.315 Uiso 0.326(19) 1 calc R U P B 2
H39F_1 H 0.495476 0.506538 0.070198 0.315 Uiso 0.326(19) 1 calc R U P B 2
C40A_1 C 0.156(7) 0.537(4) 0.0307(14) 0.28(3) Uani 0.326(19) 1 d D U P B 2
H40D_1 H 0.030078 0.565307 0.027121 0.417 Uiso 0.326(19) 1 calc R U P B 2
H40E_1 H 0.196868 0.522414 0.006644 0.417 Uiso 0.326(19) 1 calc R U P B 2
H40F_1 H 0.140872 0.489455 0.050255 0.417 Uiso 0.326(19) 1 calc R U P B 2
C47A_1 C -0.340(7) 1.0908(15) 0.2199(10) 0.170(5) Uani 0.219(19) 1 d D U P C 2
C48A_1 C -0.328(9) 1.138(3) 0.1810(11) 0.19(2) Uani 0.219(19) 1 d D U P C 2
H48D_1 H -0.370963 1.191588 0.181367 0.282 Uiso 0.219(19) 1 calc R U P C 2
H48E_1 H -0.192563 1.137741 0.171719 0.282 Uiso 0.219(19) 1 calc R U P C 2
H48F_1 H -0.413259 1.116500 0.164015 0.282 Uiso 0.219(19) 1 calc R U P C 2
C49A_1 C -0.555(7) 1.093(4) 0.2350(18) 0.25(3) Uani 0.219(19) 1 d D U P C 2
H49D_1 H -0.563102 1.061703 0.260840 0.381 Uiso 0.219(19) 1 calc R U P C 2
H49E_1 H -0.595353 1.146764 0.235488 0.381 Uiso 0.219(19) 1 calc R U P C 2
H49F_1 H -0.642651 1.072104 0.218165 0.381 Uiso 0.219(19) 1 calc R U P C 2
C50A_1 C -0.196(10) 1.128(3) 0.2447(19) 0.29(4) Uani 0.219(19) 1 d D U P C 2
H50D_1 H -0.197879 1.098406 0.270983 0.442 Uiso 0.219(19) 1 calc R U P C 2
H50E_1 H -0.062813 1.126388 0.234297 0.442 Uiso 0.219(19) 1 calc R U P C 2
H50F_1 H -0.237086 1.181704 0.244329 0.442 Uiso 0.219(19) 1 calc R U P C 2
O1_2 O 0.7793(5) 0.6745(2) 0.34607(10) 0.1022(13) Uani 1 1 d . U . . .
O2_2 O 0.2113(6) 0.5531(3) 0.33664(11) 0.1223(16) Uani 1 1 d . U . . .
N1_2 N 0.4936(6) 0.6145(3) 0.34158(11) 0.1031(16) Uani 1 1 d . U . . .
C1_2 C 0.6505(7) 0.6031(3) 0.40347(14) 0.0828(15) Uani 1 1 d . U . . .
C2_2 C 0.7987(8) 0.6212(3) 0.42562(14) 0.0929(17) Uani 1 1 d . U . . .
H2_2 H 0.899841 0.653387 0.413517 0.112 Uiso 1 1 calc R U . . .
C3_2 C 0.8086(7) 0.5946(3) 0.46535(14) 0.0813(14) Uani 1 1 d . U . . .
C4_2 C 0.9626(7) 0.6133(3) 0.48848(14) 0.0818(14) Uani 1 1 d . U . . .
C5_2 C 0.9593(7) 0.5832(3) 0.52671(14) 0.0892(16) Uani 1 1 d . U . . .
H5_2 H 1.064797 0.593829 0.541894 0.107 Uiso 1 1 calc R U . . .
C6_2 C 0.6541(7) 0.5475(3) 0.48276(13) 0.0763(14) Uani 1 1 d . U . . .
C7_2 C 0.4994(7) 0.5286(3) 0.46025(14) 0.0798(14) Uani 1 1 d . U . . .
C8_2 C 0.3460(7) 0.4810(3) 0.47761(14) 0.0769(13) Uani 1 1 d . U . . .
C9_2 C 0.1958(7) 0.4634(3) 0.45521(14) 0.0854(15) Uani 1 1 d . U . . .
C10_2 C 0.1970(8) 0.4935(3) 0.41534(14) 0.0898(16) Uani 1 1 d . U . . .
H10_2 H 0.092741 0.481646 0.400210 0.108 Uiso 1 1 calc R U . . .
C11_2 C 0.3442(7) 0.5389(3) 0.39827(14) 0.0858(15) Uani 1 1 d . U . . .
C12_2 C 0.4957(7) 0.5568(3) 0.42000(14) 0.0799(14) Uani 1 1 d . U . . .
C13_2 C 0.6500(8) 0.6344(3) 0.36246(15) 0.0898(16) Uani 1 1 d . U . . .
C14_2 C 0.3406(8) 0.5676(4) 0.35717(15) 0.0984(18) Uani 1 1 d . U . . .
C15_2 C 1.1217(7) 0.6643(4) 0.47019(15) 0.0919(16) Uani 1 1 d . U . . .
H15A_2 H 1.061693 0.712795 0.455561 0.110 Uiso 1 1 calc R U . . .
H15B_2 H 1.192496 0.637978 0.451859 0.110 Uiso 1 1 calc R U . . .
C16_2 C 1.2725(8) 0.6854(4) 0.49863(17) 0.0998(18) Uani 1 1 d . U . . .
H16A_2 H 1.202368 0.711938 0.516955 0.120 Uiso 1 1 calc R U . . .
H16B_2 H 1.333297 0.637045 0.513250 0.120 Uiso 1 1 calc R U . . .
C17_2 C 1.4335(8) 0.7376(4) 0.47907(17) 0.1067(19) Uani 1 1 d . U . . .
H17A_2 H 1.374742 0.786508 0.464561 0.128 Uiso 1 1 calc R U . . .
H17B_2 H 1.506413 0.711379 0.460981 0.128 Uiso 1 1 calc R U . . .
C18_2 C 1.5735(8) 0.7554(4) 0.50925(19) 0.1041(18) Uani 1 1 d . U . . .
H18A_2 H 1.496362 0.777850 0.528158 0.125 Uiso 1 1 calc R U . . .
H18B_2 H 1.634270 0.705996 0.522803 0.125 Uiso 1 1 calc R U . . .
C19_2 C 1.7325(9) 0.8097(4) 0.4940(2) 0.117(2) Uani 1 1 d . U . . .
H19A_2 H 1.672280 0.858912 0.480170 0.140 Uiso 1 1 calc R U . . .
H19B_2 H 1.811400 0.786925 0.475383 0.140 Uiso 1 1 calc R U . . .
C20_2 C 1.8678(9) 0.8273(4) 0.5244(2) 0.119(2) Uani 1 1 d . U . . .
H20A_2 H 1.788125 0.852067 0.542178 0.143 Uiso 1 1 calc R U . . .
H20B_2 H 1.919792 0.777329 0.539183 0.143 Uiso 1 1 calc R U . . .
C21_2 C 2.0348(10) 0.8770(4) 0.5117(2) 0.130(2) Uani 1 1 d . U . . .
H21A_2 H 1.983981 0.926069 0.495938 0.156 Uiso 1 1 calc R U . . .
H21B_2 H 2.118850 0.851002 0.495047 0.156 Uiso 1 1 calc R U . . .
C22_2 C 2.1606(10) 0.8964(5) 0.5426(3) 0.141(3) Uani 1 1 d . U . . .
H22A_2 H 2.075770 0.922641 0.559005 0.169 Uiso 1 1 calc R U . . .
H22B_2 H 2.208698 0.847062 0.558512 0.169 Uiso 1 1 calc R U . . .
C23_2 C 2.3273(11) 0.9443(5) 0.5314(3) 0.174(4) Uani 1 1 d . U . . .
H23A_2 H 2.279048 0.994457 0.516276 0.208 Uiso 1 1 calc R U . . .
H23B_2 H 2.410096 0.919055 0.514243 0.208 Uiso 1 1 calc R U . . .
C24_2 C 2.4557(12) 0.9610(7) 0.5626(3) 0.199(5) Uani 1 1 d . U . . .
H24A_2 H 2.481898 0.912938 0.581154 0.298 Uiso 1 1 calc R U . . .
H24B_2 H 2.388991 0.998899 0.575340 0.298 Uiso 1 1 calc R U . . .
H24C_2 H 2.579750 0.982055 0.551637 0.298 Uiso 1 1 calc R U . . .
C25_2 C 0.4971(8) 0.6410(4) 0.29987(17) 0.1025(18) Uani 1 1 d . U . . .
C26_2 C 0.4455(8) 0.7173(4) 0.28469(16) 0.0996(17) Uani 1 1 d . U . . .
C27_2 C 0.4574(8) 0.7413(5) 0.24492(16) 0.110(2) Uani 1 1 d . U . . .
H27_2 H 0.425026 0.793523 0.233502 0.132 Uiso 1 1 calc R U . . .
C28_2 C 0.5161(9) 0.6892(5) 0.2221(2) 0.119(2) Uani 1 1 d . U . . .
H28_2 H 0.524883 0.705998 0.195202 0.143 Uiso 1 1 calc R U . . .
C29_2 C 0.5606(8) 0.6148(5) 0.23815(17) 0.119(2) Uani 1 1 d . U . . .
H29_2 H 0.596502 0.578963 0.222448 0.143 Uiso 1 1 calc R U . . .
C30_2 C 0.5543(8) 0.5900(5) 0.27784(17) 0.1088(18) Uani 1 1 d D U . . .
C31_2 C 0.3726(9) 0.7712(4) 0.30805(17) 0.1060(18) Uani 1 1 d . U . . .
C32_2 C 0.2087(9) 0.7541(4) 0.33179(16) 0.1046(19) Uani 1 1 d . U . . .
H32_2 H 0.153804 0.704012 0.335681 0.126 Uiso 1 1 calc R U . . .
C33_2 C 0.1273(10) 0.8104(5) 0.34948(18) 0.1095(19) Uani 1 1 d . U . . .
H33_2 H 0.014327 0.798397 0.365018 0.131 Uiso 1 1 calc R U . . .
C34_2 C 0.2019(11) 0.8821(5) 0.34562(19) 0.121(2) Uani 1 1 d . U . . .
C35_2 C 0.3664(11) 0.8988(5) 0.3228(2) 0.124(2) Uani 1 1 d . U . . .
H35_2 H 0.422714 0.948507 0.319658 0.149 Uiso 1 1 calc R U . . .
C36_2 C 0.4501(10) 0.8428(5) 0.30426(18) 0.115(2) Uani 1 1 d . U . . .
H36_2 H 0.563219 0.854960 0.288767 0.138 Uiso 1 1 calc R U . . .
C37_2 C 0.1033(13) 0.9438(6) 0.3649(2) 0.142(2) Uani 1 1 d . U . . .
C38_2 C 0.1031(15) 0.9152(5) 0.4082(2) 0.172(3) Uani 1 1 d . U . . .
H38A_2 H 0.064075 0.860886 0.414158 0.257 Uiso 1 1 calc R U . . .
H38B_2 H 0.010277 0.946902 0.419932 0.257 Uiso 1 1 calc R U . . .
H38C_2 H 0.234926 0.919427 0.418070 0.257 Uiso 1 1 calc R U . . .
C39_2 C -0.1176(13) 0.9546(7) 0.3523(2) 0.189(4) Uani 1 1 d . U . . .
H39A_2 H -0.125701 0.959936 0.324586 0.283 Uiso 1 1 calc R U . . .
H39B_2 H -0.173801 1.001246 0.359745 0.283 Uiso 1 1 calc R U . . .
H39C_2 H -0.190965 0.909228 0.364738 0.283 Uiso 1 1 calc R U . . .
C40_2 C 0.1842(16) 1.0241(6) 0.3537(3) 0.190(4) Uani 1 1 d . U . . .
H40A_2 H 0.164973 1.043188 0.326303 0.284 Uiso 1 1 calc R U . . .
H40B_2 H 0.324505 1.022271 0.359474 0.284 Uiso 1 1 calc R U . . .
H40C_2 H 0.115692 1.058951 0.367949 0.284 Uiso 1 1 calc R U . . .
C41_2 C 0.6230(13) 0.5054(4) 0.2929(3) 0.134(4) Uani 0.827(10) 1 d DG U P D 1
C42_2 C 0.7911(12) 0.4938(4) 0.3152(2) 0.127(4) Uani 0.827(10) 1 d DG U P D 1
H42_2 H 0.856786 0.537080 0.320917 0.152 Uiso 0.827(10) 1 calc R U P D 1
C43_2 C 0.8630(13) 0.4190(4) 0.3290(2) 0.153(4) Uani 0.827(10) 1 d DG U P D 1
H43_2 H 0.977851 0.411155 0.344261 0.184 Uiso 0.827(10) 1 calc R U P D 1
C44_2 C 0.7669(19) 0.3558(3) 0.3207(3) 0.241(8) Uani 0.827(10) 1 d DG U P D 1
C45_2 C 0.599(2) 0.3673(4) 0.2984(3) 0.305(13) Uani 0.827(10) 1 d DG U P D 1
H45_2 H 0.533122 0.324097 0.292665 0.366 Uiso 0.827(10) 1 calc R U P D 1
C46_2 C 0.5269(15) 0.4421(5) 0.2845(3) 0.226(8) Uani 0.827(10) 1 d DG U P D 1
H46_2 H 0.412054 0.450022 0.269321 0.271 Uiso 0.827(10) 1 calc R U P D 1
C47_2 C 0.863(3) 0.2744(8) 0.3342(5) 0.300(10) Uani 0.827(10) 1 d D U P D 1
C48_2 C 0.950(4) 0.2479(12) 0.2978(6) 0.379(13) Uani 0.827(10) 1 d D U P D 1
H48A_2 H 0.847372 0.251934 0.278430 0.569 Uiso 0.827(10) 1 calc R U P D 1
H48B_2 H 1.058411 0.281352 0.287518 0.569 Uiso 0.827(10) 1 calc R U P D 1
H48C_2 H 0.997925 0.194050 0.304673 0.569 Uiso 0.827(10) 1 calc R U P D 1
C49_2 C 1.025(3) 0.2673(8) 0.3630(5) 0.317(12) Uani 0.827(10) 1 d D U P D 1
H49A_2 H 1.125974 0.305194 0.353482 0.475 Uiso 0.827(10) 1 calc R U P D 1
H49B_2 H 0.972164 0.277252 0.387112 0.475 Uiso 0.827(10) 1 calc R U P D 1
H49C_2 H 1.083600 0.214843 0.367003 0.475 Uiso 0.827(10) 1 calc R U P D 1
C50_2 C 0.697(3) 0.2166(10) 0.3468(7) 0.355(14) Uani 0.827(10) 1 d D U P D 1
H50A_2 H 0.595906 0.223835 0.327108 0.532 Uiso 0.827(10) 1 calc R U P D 1
H50B_2 H 0.750790 0.163442 0.350649 0.532 Uiso 0.827(10) 1 calc R U P D 1
H50C_2 H 0.639354 0.225852 0.370758 0.532 Uiso 0.827(10) 1 calc R U P D 1
C41A_2 C 0.594(4) 0.5086(9) 0.2987(7) 0.110(10) Uani 0.173(10) 1 d DG U P D 2
C42A_2 C 0.740(4) 0.4736(13) 0.3237(8) 0.100(9) Uani 0.173(10) 1 d DG U P D 2
H42A_2 H 0.842133 0.503724 0.330560 0.119 Uiso 0.173(10) 1 calc R U P D 2
C43A_2 C 0.735(4) 0.3945(13) 0.3388(6) 0.110(9) Uani 0.173(10) 1 d DG U P D 2
H43A_2 H 0.834347 0.370593 0.355877 0.132 Uiso 0.173(10) 1 calc R U P D 2
C44A_2 C 0.585(4) 0.3505(9) 0.3288(7) 0.141(13) Uani 0.173(10) 1 d DG U P D 2
C45A_2 C 0.440(4) 0.3855(14) 0.3038(8) 0.129(11) Uani 0.173(10) 1 d DG U P D 2
H45A_2 H 0.337397 0.355376 0.296929 0.155 Uiso 0.173(10) 1 calc R U P D 2
C46A_2 C 0.444(3) 0.4646(15) 0.2887(7) 0.101(8) Uani 0.173(10) 1 d DG U P D 2
H46A_2 H 0.345179 0.488507 0.271611 0.121 Uiso 0.173(10) 1 calc R U P D 2
C47A_2 C 0.583(5) 0.2642(12) 0.3483(8) 0.173(12) Uani 0.173(10) 1 d D U P D 2
C48A_2 C 0.794(6) 0.230(3) 0.3470(13) 0.173(14) Uani 0.173(10) 1 d D U P D 2
H48D_2 H 0.838290 0.236323 0.320407 0.259 Uiso 0.173(10) 1 calc R U P D 2
H48E_2 H 0.882996 0.256978 0.361021 0.259 Uiso 0.173(10) 1 calc R U P D 2
H48F_2 H 0.795470 0.174541 0.358651 0.259 Uiso 0.173(10) 1 calc R U P D 2
C49A_2 C 0.517(7) 0.254(2) 0.3894(8) 0.170(14) Uani 0.173(10) 1 d D U P D 2
H49D_2 H 0.517247 0.198726 0.400950 0.255 Uiso 0.173(10) 1 calc R U P D 2
H49E_2 H 0.606009 0.280914 0.403402 0.255 Uiso 0.173(10) 1 calc R U P D 2
H49F_2 H 0.383764 0.276009 0.390366 0.255 Uiso 0.173(10) 1 calc R U P D 2
C50A_2 C 0.450(7) 0.214(2) 0.3292(11) 0.175(14) Uani 0.173(10) 1 d D U P D 2
H50D_2 H 0.487337 0.218638 0.302399 0.263 Uiso 0.173(10) 1 calc R U P D 2
H50E_2 H 0.463432 0.159593 0.342277 0.263 Uiso 0.173(10) 1 calc R U P D 2
H50F_2 H 0.312943 0.231558 0.330865 0.263 Uiso 0.173(10) 1 calc R U P D 2
O1_101 O 1.3427(7) 0.3157(3) 0.37593(14) 0.098(2) Uiso 0.801(12) 1 d D . P E 1
C1_101 C 1.535(4) 0.333(3) 0.3890(13) 0.51(2) Uiso 0.801(12) 1 d D . P E 1
O1_102 O 1.1869(19) 0.3124(10) 0.2152(4) 0.187(7) Uiso 0.504(17) 1 d D . P F 6
C1_102 C 1.181(3) 0.2621(13) 0.2520(6) 0.197(10) Uiso 0.504(17) 1 d D . P F 6
O1_103 O 1.055(2) 0.3632(9) 0.1744(5) 0.159(8) Uiso 0.392(16) 1 d D . P G 7
C1_103 C 1.210(7) 0.388(5) 0.196(2) 0.37(3) Uiso 0.392(16) 1 d D . P G 7
O1_104 O 1.762(2) 1.3656(8) 0.0962(4) 0.125(5) Uiso 0.414(12) 1 d D . P A 3
C1_104 C 1.961(6) 1.374(6) 0.106(3) 0.54(6) Uiso 0.414(12) 1 d D . P A 3
O1_105 O 0.991(4) 0.3917(13) 0.2268(7) 0.338(14) Uiso 0.64(2) 1 d D . P H 3
C1_105 C 0.806(5) 0.424(2) 0.2089(11) 0.39(2) Uiso 0.64(2) 1 d D . P H 3
O1_106 O 1.548(7) 0.452(4) 0.1722(17) 0.40(3) Uiso 0.44(3) 1 d D . P I 4
C1_106 C 1.548(10) 0.386(4) 0.2042(19) 0.41(4) Uiso 0.44(3) 1 d D . P I 4

loop_
_atom_site_aniso_label
_atom_site_aniso_U_11
_atom_site_aniso_U_22
_atom_site_aniso_U_33
_atom_site_aniso_U_23
_atom_site_aniso_U_13
_atom_site_aniso_U_12
O1_1 0.096(2) 0.158(4) 0.064(2) 0.021(2) -0.0193(19) -0.029(2)
O2_1 0.104(3) 0.151(4) 0.064(2) 0.012(2) -0.0078(19) -0.034(3)
N1_1 0.091(3) 0.134(4) 0.055(2) 0.009(2) -0.002(2) -0.026(3)
C1_1 0.078(3) 0.121(5) 0.057(3) 0.004(3) -0.006(2) -0.007(3)
C2_1 0.085(3) 0.127(5) 0.064(3) 0.001(3) -0.014(2) -0.014(3)
C3_1 0.089(3) 0.134(5) 0.056(3) 0.009(3) -0.004(2) -0.028(3)
C4_1 0.084(3) 0.126(5) 0.060(3) 0.004(3) -0.010(2) -0.015(3)
C5_1 0.089(3) 0.144(5) 0.061(3) 0.009(3) -0.011(3) -0.029(3)
C6_1 0.094(3) 0.122(5) 0.055(3) 0.008(3) -0.009(2) -0.016(3)
C7_1 0.087(3) 0.121(5) 0.062(3) -0.001(3) -0.010(2) -0.017(3)
C8_1 0.085(3) 0.118(5) 0.060(3) 0.007(3) -0.009(2) -0.014(3)
C9_1 0.080(3) 0.136(5) 0.062(3) 0.007(3) -0.010(2) -0.021(3)
C10_1 0.086(3) 0.131(5) 0.065(3) 0.014(3) -0.009(3) -0.021(3)
C11_1 0.092(4) 0.130(5) 0.063(3) 0.007(3) -0.010(3) -0.020(3)
C12_1 0.079(3) 0.117(4) 0.063(3) 0.002(3) -0.006(2) -0.016(3)
C13_1 0.092(4) 0.123(5) 0.064(3) 0.003(3) -0.010(3) -0.014(3)
C14_1 0.083(3) 0.134(5) 0.065(3) 0.011(3) -0.009(3) -0.017(3)
C15_1 0.106(4) 0.134(5) 0.068(3) 0.006(3) -0.006(3) -0.023(4)
C16_1 0.118(5) 0.154(6) 0.091(4) 0.002(4) -0.022(3) -0.036(4)
C17_1 0.117(5) 0.166(7) 0.088(4) -0.009(4) -0.019(3) -0.034(4)
C18_1 0.111(5) 0.174(7) 0.128(6) -0.027(5) -0.019(4) -0.038(4)
C19_1 0.117(9) 0.166(13) 0.093(8) -0.052(9) -0.010(6) -0.013(8)
C20_1 0.092(7) 0.175(12) 0.171(13) -0.069(10) 0.002(7) -0.031(7)
C21_1 0.126(11) 0.27(2) 0.25(2) -0.084(16) -0.050(11) -0.045(11)
C22_1 0.135(14) 0.34(3) 0.147(14) -0.028(15) -0.005(10) -0.046(14)
C23_1 0.40(4) 0.34(4) 0.42(4) -0.10(3) -0.21(3) -0.16(3)
C24_1 1.03(13) 0.32(5) 0.34(5) -0.13(4) -0.08(6) -0.24(6)
C25_1 0.094(4) 0.150(5) 0.063(3) 0.018(3) -0.008(3) -0.029(4)
C26_1 0.080(4) 0.153(5) 0.082(3) 0.015(3) -0.015(3) -0.026(4)
C27_1 0.079(4) 0.173(6) 0.092(4) 0.033(4) -0.013(3) -0.029(4)
C28_1 0.091(4) 0.199(7) 0.077(4) 0.037(5) -0.013(3) -0.036(5)
C29_1 0.088(4) 0.207(7) 0.059(3) 0.023(4) -0.015(3) -0.030(5)
C30_1 0.077(4) 0.172(5) 0.061(3) 0.013(3) -0.014(3) -0.033(4)
C31_1 0.122(5) 0.148(7) 0.080(5) 0.015(4) -0.019(4) -0.026(5)
C32_1 0.158(10) 0.124(11) 0.142(11) -0.051(9) 0.034(9) -0.066(9)
C33_1 0.159(12) 0.120(11) 0.113(11) -0.017(9) 0.002(9) -0.036(9)
C34_1 0.153(9) 0.158(8) 0.108(6) -0.030(6) -0.013(6) -0.021(7)
C35_1 0.116(10) 0.196(15) 0.167(12) -0.061(11) -0.025(8) 0.005(10)
C36_1 0.123(10) 0.173(14) 0.152(11) -0.041(10) -0.007(8) -0.023(9)
C37_1 0.218(16) 0.201(13) 0.134(11) -0.063(12) -0.005(9) 0.024(12)
C38_1 0.28(2) 0.28(3) 0.145(16) -0.050(17) 0.043(15) -0.028(19)
C39_1 0.33(2) 0.42(4) 0.136(14) -0.066(19) -0.097(15) 0.01(2)
C40_1 0.32(4) 0.199(14) 0.51(5) -0.17(2) 0.07(3) -0.031(17)
C41_1 0.109(4) 0.170(6) 0.060(3) 0.000(4) -0.008(3) -0.039(4)
C42_1 0.148(6) 0.177(7) 0.068(4) 0.002(5) -0.012(4) -0.053(5)
C43_1 0.186(8) 0.186(7) 0.075(4) -0.017(6) -0.020(4) -0.043(6)
C44_1 0.178(7) 0.158(6) 0.090(5) 0.000(5) -0.010(4) -0.045(5)
C45_1 0.152(6) 0.137(6) 0.069(4) 0.010(4) -0.003(4) -0.036(5)
C46_1 0.120(5) 0.145(5) 0.068(4) 0.013(4) -0.009(3) -0.039(4)
C47_1 0.232(10) 0.167(7) 0.095(5) -0.018(6) -0.024(6) -0.026(6)
C48_1 0.255(14) 0.179(13) 0.163(13) -0.055(11) -0.048(12) 0.012(11)
C49_1 0.271(14) 0.158(10) 0.120(10) -0.038(8) -0.028(9) -0.035(9)
C50_1 0.281(18) 0.176(12) 0.106(7) -0.001(8) 0.010(9) -0.003(12)
C19A_1 0.30(4) 0.34(5) 0.38(5) -0.08(4) -0.19(4) -0.10(3)
C20A_1 0.73(8) 0.40(6) 0.47(7) -0.19(5) -0.27(6) -0.09(5)
C21A_1 0.50(7) 0.60(6) 0.41(6) -0.25(5) -0.10(5) -0.14(5)
C22A_1 0.37(4) 0.41(4) 0.37(5) -0.31(4) 0.07(4) 0.04(3)
C23A_1 0.62(7) 0.45(4) 0.30(4) -0.24(4) -0.14(5) 0.18(4)
C24A_1 0.31(4) 0.16(2) 0.18(2) -0.089(18) -0.11(2) 0.14(2)
C31A_1 0.117(8) 0.148(9) 0.074(7) 0.012(6) -0.025(6) -0.033(7)
C32A_1 0.095(11) 0.140(17) 0.051(8) 0.038(8) -0.032(7) -0.005(10)
C33A_1 0.15(2) 0.21(3) 0.066(13) -0.012(18) -0.029(11) -0.057(19)
C34A_1 0.148(11) 0.164(10) 0.110(8) -0.025(8) -0.016(8) -0.027(9)
C35A_1 0.116(17) 0.16(2) 0.130(15) -0.039(14) -0.049(11) -0.032(17)
C36A_1 0.090(14) 0.18(2) 0.144(17) -0.034(17) -0.018(12) -0.032(14)
C37A_1 0.17(2) 0.27(3) 0.118(15) -0.072(16) -0.042(14) -0.027(18)
C38A_1 0.29(6) 0.34(4) 0.13(2) -0.01(3) 0.04(4) 0.04(3)
C39A_1 0.18(2) 0.23(4) 0.25(4) -0.12(3) 0.01(2) -0.01(2)
C40A_1 0.25(4) 0.42(7) 0.22(5) -0.19(5) -0.05(3) -0.09(4)
C47A_1 0.235(12) 0.170(9) 0.102(9) -0.018(9) -0.023(9) -0.022(10)
C48A_1 0.25(6) 0.15(3) 0.14(2) 0.00(2) 0.00(2) 0.00(4)
C49A_1 0.30(3) 0.33(7) 0.13(5) -0.04(4) 0.04(3) 0.06(3)
C50A_1 0.45(7) 0.13(3) 0.31(6) -0.05(4) -0.23(6) 0.04(4)
O1_2 0.094(2) 0.134(3) 0.065(2) 0.016(2) -0.0157(18) -0.034(2)
O2_2 0.105(3) 0.173(4) 0.072(2) 0.026(2) -0.021(2) -0.063(3)
N1_2 0.097(3) 0.137(4) 0.060(2) 0.024(2) -0.018(2) -0.044(3)
C1_2 0.084(3) 0.100(4) 0.058(3) -0.001(3) 0.002(2) -0.017(3)
C2_2 0.090(3) 0.111(4) 0.066(3) 0.014(3) -0.008(2) -0.033(3)
C3_2 0.087(3) 0.089(4) 0.065(3) -0.004(3) -0.004(2) -0.016(3)
C4_2 0.084(3) 0.088(4) 0.069(3) -0.005(3) -0.007(2) -0.015(3)
C5_2 0.091(3) 0.107(4) 0.062(3) 0.006(3) -0.006(3) -0.025(3)
C6_2 0.077(3) 0.088(4) 0.057(3) 0.001(2) -0.003(2) -0.002(3)
C7_2 0.082(3) 0.087(4) 0.063(3) 0.003(3) -0.002(2) -0.006(3)
C8_2 0.085(3) 0.082(4) 0.061(3) -0.006(3) -0.001(2) -0.011(3)
C9_2 0.080(3) 0.103(4) 0.065(3) 0.004(3) -0.007(2) -0.014(3)
C10_2 0.089(3) 0.111(4) 0.064(3) 0.001(3) -0.009(2) -0.025(3)
C11_2 0.087(3) 0.103(4) 0.062(3) 0.001(3) -0.005(2) -0.018(3)
C12_2 0.085(3) 0.087(4) 0.062(3) 0.000(3) -0.009(2) -0.012(3)
C13_2 0.092(3) 0.107(4) 0.065(3) 0.001(3) -0.006(3) -0.028(3)
C14_2 0.083(3) 0.128(5) 0.070(3) 0.020(3) -0.012(3) -0.031(3)
C15_2 0.086(3) 0.108(4) 0.077(3) -0.004(3) -0.001(3) -0.011(3)
C16_2 0.084(3) 0.115(5) 0.096(4) -0.007(3) -0.004(3) -0.016(3)
C17_2 0.103(4) 0.114(5) 0.095(4) 0.001(4) -0.008(3) -0.025(3)
C18_2 0.091(4) 0.106(5) 0.115(5) -0.018(4) -0.007(3) -0.021(3)
C19_2 0.116(4) 0.107(5) 0.121(5) -0.007(4) -0.012(4) -0.020(4)
C20_2 0.096(4) 0.128(6) 0.131(5) -0.021(4) -0.011(4) -0.024(4)
C21_2 0.113(5) 0.115(6) 0.162(7) -0.028(5) -0.010(4) -0.016(4)
C22_2 0.116(5) 0.138(6) 0.183(8) -0.061(6) -0.015(5) -0.030(4)
C23_2 0.108(5) 0.144(7) 0.289(12) -0.088(7) -0.020(6) -0.017(5)
C24_2 0.121(6) 0.233(11) 0.274(12) -0.123(10) -0.016(6) -0.043(6)
C25_2 0.091(4) 0.141(5) 0.063(3) 0.015(3) -0.005(3) -0.036(4)
C26_2 0.078(3) 0.136(5) 0.069(3) 0.024(3) -0.009(3) -0.023(3)
C27_2 0.084(4) 0.164(6) 0.064(3) 0.027(3) -0.018(3) -0.028(4)
C28_2 0.101(4) 0.173(6) 0.069(4) 0.017(4) -0.007(3) -0.046(4)
C29_2 0.101(4) 0.178(6) 0.065(3) 0.013(4) -0.013(3) -0.047(4)
C30_2 0.100(4) 0.149(5) 0.069(3) 0.004(3) -0.011(3) -0.034(4)
C31_2 0.101(4) 0.134(5) 0.072(3) 0.011(3) -0.014(3) -0.029(4)
C32_2 0.101(4) 0.138(5) 0.064(3) 0.011(3) -0.010(3) -0.030(4)
C33_2 0.101(4) 0.146(6) 0.072(4) 0.006(4) -0.015(3) -0.032(4)
C34_2 0.131(5) 0.141(5) 0.082(4) 0.008(4) -0.017(3) -0.040(4)
C35_2 0.127(5) 0.122(6) 0.110(5) 0.013(4) -0.017(4) -0.031(4)
C36_2 0.111(5) 0.139(6) 0.083(4) 0.015(4) -0.009(3) -0.033(4)
C37_2 0.165(6) 0.160(6) 0.094(5) -0.002(4) -0.022(4) -0.027(5)
C38_2 0.257(10) 0.157(7) 0.093(5) -0.008(5) -0.022(6) 0.013(7)
C39_2 0.167(6) 0.278(12) 0.117(6) -0.029(7) -0.038(5) 0.009(7)
C40_2 0.247(10) 0.151(7) 0.168(8) -0.019(6) 0.005(8) -0.050(7)
C41_2 0.166(8) 0.133(6) 0.098(8) -0.005(6) -0.035(6) -0.034(6)
C42_2 0.149(7) 0.140(7) 0.075(6) 0.019(5) -0.016(5) -0.019(6)
C43_2 0.198(10) 0.123(7) 0.130(9) -0.002(6) -0.033(8) -0.021(6)
C44_2 0.39(2) 0.154(8) 0.167(12) -0.001(8) -0.156(13) -0.052(10)
C45_2 0.41(2) 0.145(9) 0.34(2) 0.022(13) -0.23(2) -0.081(12)
C46_2 0.301(18) 0.153(8) 0.213(15) 0.006(10) -0.119(14) -0.076(10)
C47_2 0.48(3) 0.153(10) 0.260(18) -0.012(12) -0.221(17) -0.024(11)
C48_2 0.61(4) 0.229(19) 0.32(2) -0.084(17) -0.22(2) 0.05(2)
C49_2 0.51(3) 0.156(12) 0.279(19) -0.015(12) -0.23(2) 0.031(15)
C50_2 0.58(3) 0.145(13) 0.33(2) 0.002(14) -0.24(2) -0.071(18)
C41A_2 0.15(2) 0.146(11) 0.033(16) -0.003(14) 0.005(15) -0.013(11)
C42A_2 0.14(2) 0.137(16) 0.020(13) -0.024(14) 0.015(13) 0.007(14)
C43A_2 0.13(2) 0.141(16) 0.055(18) -0.013(14) 0.031(15) 0.024(14)
C44A_2 0.16(3) 0.118(15) 0.13(3) 0.005(16) 0.000(18) 0.012(14)
C45A_2 0.14(2) 0.134(13) 0.10(2) 0.013(17) 0.018(17) -0.009(16)
C46A_2 0.077(17) 0.123(11) 0.09(2) -0.005(14) 0.038(12) 0.011(12)
C47A_2 0.31(3) 0.089(15) 0.115(18) -0.023(13) 0.036(19) 0.042(15)
C48A_2 0.32(3) 0.08(2) 0.11(2) -0.015(18) 0.05(2) 0.051(17)
C49A_2 0.31(3) 0.081(19) 0.118(18) -0.024(14) 0.04(2) 0.04(2)
C50A_2 0.33(3) 0.082(18) 0.12(2) -0.032(16) 0.05(2) 0.035(18)

_geom_special_details            
;
 All esds (except the esd in the dihedral angle between two l.s. planes)
 are estimated using the full covariance matrix.  The cell esds are taken
 into account individually in the estimation of esds in distances, angles
 and torsion angles; correlations between esds in cell parameters are only
 used when they are defined by crystal symmetry.  An approximate (isotropic)
 treatment of cell esds is used for estimating esds involving l.s. planes.
;

loop_
_geom_bond_atom_site_label_1
_geom_bond_atom_site_label_2
_geom_bond_distance
_geom_bond_site_symmetry_2
_geom_bond_publ_flag
O1_1 C13_1 1.197(6) . ?
O2_1 C14_1 1.223(6) . ?
N1_1 C14_1 1.375(7) . ?
N1_1 C13_1 1.423(7) . ?
N1_1 C25_1 1.462(7) . ?
C1_1 C2_1 1.374(7) . ?
C1_1 C12_1 1.411(7) . ?
C1_1 C13_1 1.476(7) . ?
C2_1 C3_1 1.390(7) . ?
C2_1 H2_1 0.9500 . ?
C3_1 C6_1 1.439(7) . ?
C3_1 C4_1 1.443(7) . ?
C4_1 C5_1 1.366(7) . ?
C4_1 C15_1 1.486(7) . ?
C5_1 C9_1 1.444(7) 2_575 ?
C5_1 H5_1 0.9500 . ?
C6_1 C8_1 1.402(7) 2_575 ?
C6_1 C7_1 1.406(7) . ?
C7_1 C12_1 1.413(7) . ?
C7_1 C8_1 1.415(7) . ?
C8_1 C9_1 1.396(7) . ?
C9_1 C10_1 1.419(7) . ?
C10_1 C11_1 1.343(7) . ?
C10_1 H10_1 0.9500 . ?
C11_1 C12_1 1.422(7) . ?
C11_1 C14_1 1.479(7) . ?
C15_1 C16_1 1.519(8) . ?
C15_1 H15A_1 0.9900 . ?
C15_1 H15B_1 0.9900 . ?
C16_1 C17_1 1.532(8) . ?
C16_1 H16A_1 0.9900 . ?
C16_1 H16B_1 0.9900 . ?
C17_1 C18_1 1.525(9) . ?
C17_1 H17A_1 0.9900 . ?
C17_1 H17B_1 0.9900 . ?
C18_1 C19_1 1.509(14) . ?
C18_1 C19A_1 1.515(18) . ?
C18_1 H18A_1 0.9900 . ?
C18_1 H18B_1 0.9900 . ?
C18_1 H18C_1 0.9900 . ?
C18_1 H18D_1 0.9900 . ?
C19_1 C20_1 1.514(13) . ?
C19_1 H19A_1 0.9900 . ?
C19_1 H19B_1 0.9900 . ?
C20_1 C21_1 1.512(12) . ?
C20_1 H20A_1 0.9900 . ?
C20_1 H20B_1 0.9900 . ?
C21_1 C22_1 1.502(14) . ?
C21_1 H21A_1 0.9900 . ?
C21_1 H21B_1 0.9900 . ?
C22_1 C23_1 1.522(15) . ?
C22_1 H22A_1 0.9900 . ?
C22_1 H22B_1 0.9900 . ?
C23_1 C24_1 1.534(16) . ?
C23_1 H23A_1 0.9900 . ?
C23_1 H23B_1 0.9900 . ?
C24_1 H24A_1 0.9800 . ?
C24_1 H24B_1 0.9800 . ?
C24_1 H24C_1 0.9800 . ?
C25_1 C30_1 1.354(9) . ?
C25_1 C26_1 1.401(9) . ?
C26_1 C27_1 1.416(8) . ?
C26_1 C31A_1 1.454(14) . ?
C26_1 C31_1 1.504(10) . ?
C27_1 C28_1 1.359(10) . ?
C27_1 H27_1 0.9500 . ?
C28_1 C29_1 1.383(11) . ?
C28_1 H28_1 0.9500 . ?
C29_1 C30_1 1.413(9) . ?
C29_1 H29_1 0.9500 . ?
C30_1 C41_1 1.458(10) . ?
C31_1 C32_1 1.3900 . ?
C31_1 C36_1 1.3900 . ?
C32_1 C33_1 1.3900 . ?
C32_1 H32_1 0.9500 . ?
C33_1 C34_1 1.3900 . ?
C33_1 H33_1 0.9500 . ?
C34_1 C35_1 1.3900 . ?
C34_1 C37_1 1.534(14) . ?
C35_1 C36_1 1.3900 . ?
C35_1 H35_1 0.9500 . ?
C36_1 H36_1 0.9500 . ?
C37_1 C39_1 1.41(2) . ?
C37_1 C40_1 1.61(2) . ?
C37_1 C38_1 1.64(2) . ?
C38_1 H38A_1 0.9800 . ?
C38_1 H38B_1 0.9800 . ?
C38_1 H38C_1 0.9800 . ?
C39_1 H39A_1 0.9800 . ?
C39_1 H39B_1 0.9800 . ?
C39_1 H39C_1 0.9800 . ?
C40_1 H40A_1 0.9800 . ?
C40_1 H40B_1 0.9800 . ?
C40_1 H40C_1 0.9800 . ?
C41_1 C42_1 1.398(10) . ?
C41_1 C46_1 1.410(9) . ?
C42_1 C43_1 1.348(11) . ?
C42_1 H42_1 0.9500 . ?
C43_1 C44_1 1.374(11) . ?
C43_1 H43_1 0.9500 . ?
C44_1 C45_1 1.391(10) . ?
C44_1 C47A_1 1.48(2) . ?
C44_1 C47_1 1.485(13) . ?
C45_1 C46_1 1.340(9) . ?
C45_1 H45_1 0.9500 . ?
C46_1 H46_1 0.9500 . ?
C47_1 C48_1 1.482(18) . ?
C47_1 C50_1 1.566(16) . ?
C47_1 C49_1 1.58(2) . ?
C48_1 H48A_1 0.9800 . ?
C48_1 H48B_1 0.9800 . ?
C48_1 H48C_1 0.9800 . ?
C49_1 H49A_1 0.9800 . ?
C49_1 H49B_1 0.9800 . ?
C49_1 H49C_1 0.9800 . ?
C50_1 H50A_1 0.9800 . ?
C50_1 H50B_1 0.9800 . ?
C50_1 H50C_1 0.9800 . ?
C19A_1 C20A_1 1.513(15) . ?
C19A_1 H19C_1 0.9900 . ?
C19A_1 H19D_1 0.9900 . ?
C20A_1 C21A_1 1.519(15) . ?
C20A_1 H20C_1 0.9900 . ?
C20A_1 H20D_1 0.9900 . ?
C21A_1 C22A_1 1.504(16) . ?
C21A_1 H21C_1 0.9900 . ?
C21A_1 H21D_1 0.9900 . ?
C22A_1 C23A_1 1.522(16) . ?
C22A_1 H22C_1 0.9900 . ?
C22A_1 H22D_1 0.9900 . ?
C23A_1 C24A_1 1.546(16) . ?
C23A_1 H23C_1 0.9900 . ?
C23A_1 H23D_1 0.9900 . ?
C24A_1 H24D_1 0.9800 . ?
C24A_1 H24E_1 0.9800 . ?
C24A_1 H24F_1 0.9800 . ?
C31A_1 C32A_1 1.3900 . ?
C31A_1 C36A_1 1.3900 . ?
C32A_1 C33A_1 1.3900 . ?
C32A_1 H32A_1 0.9500 . ?
C33A_1 C34A_1 1.3900 . ?
C33A_1 H33A_1 0.9500 . ?
C34A_1 C35A_1 1.3900 . ?
C34A_1 C37A_1 1.534(18) . ?
C35A_1 C36A_1 1.3900 . ?
C35A_1 H35A_1 0.9500 . ?
C36A_1 H36A_1 0.9500 . ?
C37A_1 C39A_1 1.41(3) . ?
C37A_1 C40A_1 1.61(3) . ?
C37A_1 C38A_1 1.64(2) . ?
C38A_1 H38D_1 0.9800 . ?
C38A_1 H38E_1 0.9800 . ?
C38A_1 H38F_1 0.9800 . ?
C39A_1 H39D_1 0.9800 . ?
C39A_1 H39E_1 0.9800 . ?
C39A_1 H39F_1 0.9800 . ?
C40A_1 H40D_1 0.9800 . ?
C40A_1 H40E_1 0.9800 . ?
C40A_1 H40F_1 0.9800 . ?
C47A_1 C48A_1 1.48(2) . ?
C47A_1 C50A_1 1.56(2) . ?
C47A_1 C49A_1 1.57(3) . ?
C48A_1 H48D_1 0.9800 . ?
C48A_1 H48E_1 0.9800 . ?
C48A_1 H48F_1 0.9800 . ?
C49A_1 H49D_1 0.9800 . ?
C49A_1 H49E_1 0.9800 . ?
C49A_1 H49F_1 0.9800 . ?
C50A_1 H50D_1 0.9800 . ?
C50A_1 H50E_1 0.9800 . ?
C50A_1 H50F_1 0.9800 . ?
O1_2 C13_2 1.216(6) . ?
O2_2 C14_2 1.217(6) . ?
N1_2 C14_2 1.391(6) . ?
N1_2 C13_2 1.399(6) . ?
N1_2 C25_2 1.474(7) . ?
C1_2 C2_2 1.373(7) . ?
C1_2 C12_2 1.403(7) . ?
C1_2 C13_2 1.462(7) . ?
C2_2 C3_2 1.408(7) . ?
C2_2 H2_2 0.9500 . ?
C3_2 C6_2 1.419(7) . ?
C3_2 C4_2 1.429(7) . ?
C4_2 C5_2 1.366(7) . ?
C4_2 C15_2 1.488(7) . ?
C5_2 C9_2 1.426(7) 2_666 ?
C5_2 H5_2 0.9500 . ?
C6_2 C8_2 1.408(6) 2_666 ?
C6_2 C7_2 1.419(7) . ?
C7_2 C8_2 1.417(7) . ?
C7_2 C12_2 1.428(7) . ?
C8_2 C9_2 1.385(7) . ?
C9_2 C10_2 1.421(7) . ?
C10_2 C11_2 1.363(7) . ?
C10_2 H10_2 0.9500 . ?
C11_2 C12_2 1.379(7) . ?
C11_2 C14_2 1.458(7) . ?
C15_2 C16_2 1.557(7) . ?
C15_2 H15A_2 0.9900 . ?
C15_2 H15B_2 0.9900 . ?
C16_2 C17_2 1.524(7) . ?
C16_2 H16A_2 0.9900 . ?
C16_2 H16B_2 0.9900 . ?
C17_2 C18_2 1.532(8) . ?
C17_2 H17A_2 0.9900 . ?
C17_2 H17B_2 0.9900 . ?
C18_2 C19_2 1.491(8) . ?
C18_2 H18A_2 0.9900 . ?
C18_2 H18B_2 0.9900 . ?
C19_2 C20_2 1.518(8) . ?
C19_2 H19A_2 0.9900 . ?
C19_2 H19B_2 0.9900 . ?
C20_2 C21_2 1.468(9) . ?
C20_2 H20A_2 0.9900 . ?
C20_2 H20B_2 0.9900 . ?
C21_2 C22_2 1.503(10) . ?
C21_2 H21A_2 0.9900 . ?
C21_2 H21B_2 0.9900 . ?
C22_2 C23_2 1.439(10) . ?
C22_2 H22A_2 0.9900 . ?
C22_2 H22B_2 0.9900 . ?
C23_2 C24_2 1.505(12) . ?
C23_2 H23A_2 0.9900 . ?
C23_2 H23B_2 0.9900 . ?
C24_2 H24A_2 0.9800 . ?
C24_2 H24B_2 0.9800 . ?
C24_2 H24C_2 0.9800 . ?
C25_2 C30_2 1.355(9) . ?
C25_2 C26_2 1.383(9) . ?
C26_2 C27_2 1.405(8) . ?
C26_2 C31_2 1.458(9) . ?
C27_2 C28_2 1.394(9) . ?
C27_2 H27_2 0.9500 . ?
C28_2 C29_2 1.350(10) . ?
C28_2 H28_2 0.9500 . ?
C29_2 C30_2 1.402(8) . ?
C29_2 H29_2 0.9500 . ?
C30_2 C41A_2 1.497(16) . ?
C30_2 C41_2 1.541(9) . ?
C31_2 C36_2 1.360(9) . ?
C31_2 C32_2 1.401(8) . ?
C32_2 C33_2 1.381(9) . ?
C32_2 H32_2 0.9500 . ?
C33_2 C34_2 1.353(10) . ?
C33_2 H33_2 0.9500 . ?
C34_2 C35_2 1.386(10) . ?
C34_2 C37_2 1.536(11) . ?
C35_2 C36_2 1.400(10) . ?
C35_2 H35_2 0.9500 . ?
C36_2 H36_2 0.9500 . ?
C37_2 C40_2 1.508(11) . ?
C37_2 C38_2 1.529(10) . ?
C37_2 C39_2 1.574(11) . ?
C38_2 H38A_2 0.9800 . ?
C38_2 H38B_2 0.9800 . ?
C38_2 H38C_2 0.9800 . ?
C39_2 H39A_2 0.9800 . ?
C39_2 H39B_2 0.9800 . ?
C39_2 H39C_2 0.9800 . ?
C40_2 H40A_2 0.9800 . ?
C40_2 H40B_2 0.9800 . ?
C40_2 H40C_2 0.9800 . ?
C41_2 C42_2 1.3900 . ?
C41_2 C46_2 1.3900 . ?
C42_2 C43_2 1.3900 . ?
C42_2 H42_2 0.9500 . ?
C43_2 C44_2 1.3900 . ?
C43_2 H43_2 0.9500 . ?
C44_2 C45_2 1.3900 . ?
C44_2 C47_2 1.548(12) . ?
C45_2 C46_2 1.3900 . ?
C45_2 H45_2 0.9500 . ?
C46_2 H46_2 0.9500 . ?
C47_2 C49_2 1.505(13) . ?
C47_2 C50_2 1.546(14) . ?
C47_2 C48_2 1.575(14) . ?
C48_2 H48A_2 0.9800 . ?
C48_2 H48B_2 0.9800 . ?
C48_2 H48C_2 0.9800 . ?
C49_2 H49A_2 0.9800 . ?
C49_2 H49B_2 0.9800 . ?
C49_2 H49C_2 0.9800 . ?
C50_2 H50A_2 0.9800 . ?
C50_2 H50B_2 0.9800 . ?
C50_2 H50C_2 0.9800 . ?
C41A_2 C42A_2 1.3900 . ?
C41A_2 C46A_2 1.3900 . ?
C42A_2 C43A_2 1.3900 . ?
C42A_2 H42A_2 0.9500 . ?
C43A_2 C44A_2 1.3900 . ?
C43A_2 H43A_2 0.9500 . ?
C44A_2 C45A_2 1.3900 . ?
C44A_2 C47A_2 1.540(14) . ?
C45A_2 C46A_2 1.3900 . ?
C45A_2 H45A_2 0.9500 . ?
C46A_2 H46A_2 0.9500 . ?
C47A_2 C49A_2 1.511(15) . ?
C47A_2 C50A_2 1.542(16) . ?
C47A_2 C48A_2 1.552(16) . ?
C48A_2 H48D_2 0.9800 . ?
C48A_2 H48E_2 0.9800 . ?
C48A_2 H48F_2 0.9800 . ?
C49A_2 H49D_2 0.9800 . ?
C49A_2 H49E_2 0.9800 . ?
C49A_2 H49F_2 0.9800 . ?
C50A_2 H50D_2 0.9800 . ?
C50A_2 H50E_2 0.9800 . ?
C50A_2 H50F_2 0.9800 . ?
O1_101 C1_101 1.458(19) . ?
O1_102 C1_102 1.436(16) . ?
O1_103 C1_103 1.43(2) . ?
O1_104 C1_104 1.43(2) . ?
O1_105 C1_105 1.466(19) . ?
O1_106 C1_106 1.45(2) . ?

loop_
_geom_angle_atom_site_label_1
_geom_angle_atom_site_label_2
_geom_angle_atom_site_label_3
_geom_angle
_geom_angle_site_symmetry_1
_geom_angle_site_symmetry_3
_geom_angle_publ_flag
C14_1 N1_1 C13_1 125.4(4) . . ?
C14_1 N1_1 C25_1 119.5(5) . . ?
C13_1 N1_1 C25_1 115.0(4) . . ?
C2_1 C1_1 C12_1 120.1(5) . . ?
C2_1 C1_1 C13_1 119.2(5) . . ?
C12_1 C1_1 C13_1 120.7(5) . . ?
C1_1 C2_1 C3_1 122.0(5) . . ?
C1_1 C2_1 H2_1 119.0 . . ?
C3_1 C2_1 H2_1 119.0 . . ?
C2_1 C3_1 C6_1 118.7(5) . . ?
C2_1 C3_1 C4_1 122.8(5) . . ?
C6_1 C3_1 C4_1 118.5(4) . . ?
C5_1 C4_1 C3_1 119.5(5) . . ?
C5_1 C4_1 C15_1 121.9(5) . . ?
C3_1 C4_1 C15_1 118.6(5) . . ?
C4_1 C5_1 C9_1 122.0(5) . 2_575 ?
C4_1 C5_1 H5_1 119.0 . . ?
C9_1 C5_1 H5_1 119.0 2_575 . ?
C8_1 C6_1 C7_1 119.9(5) 2_575 . ?
C8_1 C6_1 C3_1 120.5(5) 2_575 . ?
C7_1 C6_1 C3_1 119.7(4) . . ?
C6_1 C7_1 C12_1 119.7(5) . . ?
C6_1 C7_1 C8_1 119.8(5) . . ?
C12_1 C7_1 C8_1 120.5(5) . . ?
C9_1 C8_1 C6_1 120.6(5) . 2_575 ?
C9_1 C8_1 C7_1 119.0(5) . . ?
C6_1 C8_1 C7_1 120.3(5) 2_575 . ?
C8_1 C9_1 C10_1 119.7(5) . . ?
C8_1 C9_1 C5_1 118.7(5) . 2_575 ?
C10_1 C9_1 C5_1 121.4(5) . 2_575 ?
C11_1 C10_1 C9_1 121.3(5) . . ?
C11_1 C10_1 H10_1 119.4 . . ?
C9_1 C10_1 H10_1 119.4 . . ?
C10_1 C11_1 C12_1 120.9(5) . . ?
C10_1 C11_1 C14_1 120.9(5) . . ?
C12_1 C11_1 C14_1 118.2(5) . . ?
C1_1 C12_1 C7_1 119.8(5) . . ?
C1_1 C12_1 C11_1 121.6(5) . . ?
C7_1 C12_1 C11_1 118.5(5) . . ?
O1_1 C13_1 N1_1 120.5(5) . . ?
O1_1 C13_1 C1_1 124.1(5) . . ?
N1_1 C13_1 C1_1 115.4(5) . . ?
O2_1 C14_1 N1_1 120.1(5) . . ?
O2_1 C14_1 C11_1 121.2(5) . . ?
N1_1 C14_1 C11_1 118.6(5) . . ?
C4_1 C15_1 C16_1 115.5(5) . . ?
C4_1 C15_1 H15A_1 108.4 . . ?
C16_1 C15_1 H15A_1 108.4 . . ?
C4_1 C15_1 H15B_1 108.4 . . ?
C16_1 C15_1 H15B_1 108.4 . . ?
H15A_1 C15_1 H15B_1 107.5 . . ?
C15_1 C16_1 C17_1 113.5(5) . . ?
C15_1 C16_1 H16A_1 108.9 . . ?
C17_1 C16_1 H16A_1 108.9 . . ?
C15_1 C16_1 H16B_1 108.9 . . ?
C17_1 C16_1 H16B_1 108.9 . . ?
H16A_1 C16_1 H16B_1 107.7 . . ?
C18_1 C17_1 C16_1 110.4(5) . . ?
C18_1 C17_1 H17A_1 109.6 . . ?
C16_1 C17_1 H17A_1 109.6 . . ?
C18_1 C17_1 H17B_1 109.6 . . ?
C16_1 C17_1 H17B_1 109.6 . . ?
H17A_1 C17_1 H17B_1 108.1 . . ?
C19_1 C18_1 C17_1 113.4(8) . . ?
C19A_1 C18_1 C17_1 118(2) . . ?
C19_1 C18_1 H18A_1 108.9 . . ?
C17_1 C18_1 H18A_1 108.9 . . ?
C19_1 C18_1 H18B_1 108.9 . . ?
C17_1 C18_1 H18B_1 108.9 . . ?
H18A_1 C18_1 H18B_1 107.7 . . ?
C19A_1 C18_1 H18C_1 107.9 . . ?
C17_1 C18_1 H18C_1 107.9 . . ?
C19A_1 C18_1 H18D_1 107.9 . . ?
C17_1 C18_1 H18D_1 107.9 . . ?
H18C_1 C18_1 H18D_1 107.2 . . ?
C18_1 C19_1 C20_1 111.3(10) . . ?
C18_1 C19_1 H19A_1 109.4 . . ?
C20_1 C19_1 H19A_1 109.4 . . ?
C18_1 C19_1 H19B_1 109.4 . . ?
C20_1 C19_1 H19B_1 109.4 . . ?
H19A_1 C19_1 H19B_1 108.0 . . ?
C21_1 C20_1 C19_1 114.5(11) . . ?
C21_1 C20_1 H20A_1 108.6 . . ?
C19_1 C20_1 H20A_1 108.6 . . ?
C21_1 C20_1 H20B_1 108.6 . . ?
C19_1 C20_1 H20B_1 108.6 . . ?
H20A_1 C20_1 H20B_1 107.6 . . ?
C22_1 C21_1 C20_1 120.0(14) . . ?
C22_1 C21_1 H21A_1 107.3 . . ?
C20_1 C21_1 H21A_1 107.3 . . ?
C22_1 C21_1 H21B_1 107.3 . . ?
C20_1 C21_1 H21B_1 107.3 . . ?
H21A_1 C21_1 H21B_1 106.9 . . ?
C21_1 C22_1 C23_1 109.0(15) . . ?
C21_1 C22_1 H22A_1 109.9 . . ?
C23_1 C22_1 H22A_1 109.9 . . ?
C21_1 C22_1 H22B_1 109.9 . . ?
C23_1 C22_1 H22B_1 109.9 . . ?
H22A_1 C22_1 H22B_1 108.3 . . ?
C22_1 C23_1 C24_1 111(2) . . ?
C22_1 C23_1 H23A_1 109.5 . . ?
C24_1 C23_1 H23A_1 109.5 . . ?
C22_1 C23_1 H23B_1 109.5 . . ?
C24_1 C23_1 H23B_1 109.5 . . ?
H23A_1 C23_1 H23B_1 108.1 . . ?
C23_1 C24_1 H24A_1 109.5 . . ?
C23_1 C24_1 H24B_1 109.5 . . ?
H24A_1 C24_1 H24B_1 109.5 . . ?
C23_1 C24_1 H24C_1 109.5 . . ?
H24A_1 C24_1 H24C_1 109.5 . . ?
H24B_1 C24_1 H24C_1 109.5 . . ?
C30_1 C25_1 C26_1 124.2(6) . . ?
C30_1 C25_1 N1_1 120.9(7) . . ?
C26_1 C25_1 N1_1 114.9(6) . . ?
C25_1 C26_1 C27_1 115.6(7) . . ?
C25_1 C26_1 C31A_1 124.1(12) . . ?
C27_1 C26_1 C31A_1 120.1(13) . . ?
C25_1 C26_1 C31_1 121.2(8) . . ?
C27_1 C26_1 C31_1 123.1(9) . . ?
C28_1 C27_1 C26_1 121.0(8) . . ?
C28_1 C27_1 H27_1 119.5 . . ?
C26_1 C27_1 H27_1 119.5 . . ?
C27_1 C28_1 C29_1 121.9(7) . . ?
C27_1 C28_1 H28_1 119.1 . . ?
C29_1 C28_1 H28_1 119.1 . . ?
C28_1 C29_1 C30_1 118.7(8) . . ?
C28_1 C29_1 H29_1 120.7 . . ?
C30_1 C29_1 H29_1 120.7 . . ?
C25_1 C30_1 C29_1 118.5(8) . . ?
C25_1 C30_1 C41_1 123.4(6) . . ?
C29_1 C30_1 C41_1 118.0(7) . . ?
C32_1 C31_1 C36_1 120.0 . . ?
C32_1 C31_1 C26_1 121.8(9) . . ?
C36_1 C31_1 C26_1 118.1(9) . . ?
C31_1 C32_1 C33_1 120.0 . . ?
C31_1 C32_1 H32_1 120.0 . . ?
C33_1 C32_1 H32_1 120.0 . . ?
C34_1 C33_1 C32_1 120.0 . . ?
C34_1 C33_1 H33_1 120.0 . . ?
C32_1 C33_1 H33_1 120.0 . . ?
C33_1 C34_1 C35_1 120.0 . . ?
C33_1 C34_1 C37_1 122.6(10) . . ?
C35_1 C34_1 C37_1 117.2(10) . . ?
C34_1 C35_1 C36_1 120.0 . . ?
C34_1 C35_1 H35_1 120.0 . . ?
C36_1 C35_1 H35_1 120.0 . . ?
C35_1 C36_1 C31_1 120.0 . . ?
C35_1 C36_1 H36_1 120.0 . . ?
C31_1 C36_1 H36_1 120.0 . . ?
C39_1 C37_1 C34_1 112.5(14) . . ?
C39_1 C37_1 C40_1 113(2) . . ?
C34_1 C37_1 C40_1 106.4(16) . . ?
C39_1 C37_1 C38_1 111.9(18) . . ?
C34_1 C37_1 C38_1 106.5(14) . . ?
C40_1 C37_1 C38_1 106.4(16) . . ?
C37_1 C38_1 H38A_1 109.5 . . ?
C37_1 C38_1 H38B_1 109.5 . . ?
H38A_1 C38_1 H38B_1 109.5 . . ?
C37_1 C38_1 H38C_1 109.5 . . ?
H38A_1 C38_1 H38C_1 109.5 . . ?
H38B_1 C38_1 H38C_1 109.5 . . ?
C37_1 C39_1 H39A_1 109.5 . . ?
C37_1 C39_1 H39B_1 109.5 . . ?
H39A_1 C39_1 H39B_1 109.5 . . ?
C37_1 C39_1 H39C_1 109.5 . . ?
H39A_1 C39_1 H39C_1 109.5 . . ?
H39B_1 C39_1 H39C_1 109.5 . . ?
C37_1 C40_1 H40A_1 109.5 . . ?
C37_1 C40_1 H40B_1 109.5 . . ?
H40A_1 C40_1 H40B_1 109.5 . . ?
C37_1 C40_1 H40C_1 109.5 . . ?
H40A_1 C40_1 H40C_1 109.5 . . ?
H40B_1 C40_1 H40C_1 109.5 . . ?
C42_1 C41_1 C46_1 114.4(9) . . ?
C42_1 C41_1 C30_1 123.9(7) . . ?
C46_1 C41_1 C30_1 121.6(7) . . ?
C43_1 C42_1 C41_1 123.8(9) . . ?
C43_1 C42_1 H42_1 118.1 . . ?
C41_1 C42_1 H42_1 118.1 . . ?
C42_1 C43_1 C44_1 119.6(9) . . ?
C42_1 C43_1 H43_1 120.2 . . ?
C44_1 C43_1 H43_1 120.2 . . ?
C43_1 C44_1 C45_1 119.1(10) . . ?
C43_1 C44_1 C47A_1 116(2) . . ?
C45_1 C44_1 C47A_1 125(2) . . ?
C43_1 C44_1 C47_1 120.2(11) . . ?
C45_1 C44_1 C47_1 120.7(11) . . ?
C46_1 C45_1 C44_1 120.3(9) . . ?
C46_1 C45_1 H45_1 119.9 . . ?
C44_1 C45_1 H45_1 119.9 . . ?
C45_1 C46_1 C41_1 122.8(8) . . ?
C45_1 C46_1 H46_1 118.6 . . ?
C41_1 C46_1 H46_1 118.6 . . ?
C48_1 C47_1 C44_1 115.8(12) . . ?
C48_1 C47_1 C50_1 105.1(14) . . ?
C44_1 C47_1 C50_1 111.5(10) . . ?
C48_1 C47_1 C49_1 107.8(12) . . ?
C44_1 C47_1 C49_1 107.7(13) . . ?
C50_1 C47_1 C49_1 108.7(12) . . ?
C47_1 C48_1 H48A_1 109.5 . . ?
C47_1 C48_1 H48B_1 109.5 . . ?
H48A_1 C48_1 H48B_1 109.5 . . ?
C47_1 C48_1 H48C_1 109.5 . . ?
H48A_1 C48_1 H48C_1 109.5 . . ?
H48B_1 C48_1 H48C_1 109.5 . . ?
C47_1 C49_1 H49A_1 109.5 . . ?
C47_1 C49_1 H49B_1 109.5 . . ?
H49A_1 C49_1 H49B_1 109.5 . . ?
C47_1 C49_1 H49C_1 109.5 . . ?
H49A_1 C49_1 H49C_1 109.5 . . ?
H49B_1 C49_1 H49C_1 109.5 . . ?
C47_1 C50_1 H50A_1 109.5 . . ?
C47_1 C50_1 H50B_1 109.5 . . ?
H50A_1 C50_1 H50B_1 109.5 . . ?
C47_1 C50_1 H50C_1 109.5 . . ?
H50A_1 C50_1 H50C_1 109.5 . . ?
H50B_1 C50_1 H50C_1 109.5 . . ?
C20A_1 C19A_1 C18_1 114(2) . . ?
C20A_1 C19A_1 H19C_1 108.8 . . ?
C18_1 C19A_1 H19C_1 108.8 . . ?
C20A_1 C19A_1 H19D_1 108.8 . . ?
C18_1 C19A_1 H19D_1 108.8 . . ?
H19C_1 C19A_1 H19D_1 107.7 . . ?
C19A_1 C20A_1 C21A_1 115(2) . . ?
C19A_1 C20A_1 H20C_1 108.6 . . ?
C21A_1 C20A_1 H20C_1 108.6 . . ?
C19A_1 C20A_1 H20D_1 108.6 . . ?
C21A_1 C20A_1 H20D_1 108.6 . . ?
H20C_1 C20A_1 H20D_1 107.6 . . ?
C22A_1 C21A_1 C20A_1 114(2) . . ?
C22A_1 C21A_1 H21C_1 108.6 . . ?
C20A_1 C21A_1 H21C_1 108.6 . . ?
C22A_1 C21A_1 H21D_1 108.6 . . ?
C20A_1 C21A_1 H21D_1 108.6 . . ?
H21C_1 C21A_1 H21D_1 107.6 . . ?
C21A_1 C22A_1 C23A_1 111(2) . . ?
C21A_1 C22A_1 H22C_1 109.4 . . ?
C23A_1 C22A_1 H22C_1 109.4 . . ?
C21A_1 C22A_1 H22D_1 109.4 . . ?
C23A_1 C22A_1 H22D_1 109.4 . . ?
H22C_1 C22A_1 H22D_1 108.0 . . ?
C22A_1 C23A_1 C24A_1 112.2(18) . . ?
C22A_1 C23A_1 H23C_1 109.2 . . ?
C24A_1 C23A_1 H23C_1 109.2 . . ?
C22A_1 C23A_1 H23D_1 109.2 . . ?
C24A_1 C23A_1 H23D_1 109.2 . . ?
H23C_1 C23A_1 H23D_1 107.9 . . ?
C23A_1 C24A_1 H24D_1 109.5 . . ?
C23A_1 C24A_1 H24E_1 109.5 . . ?
H24D_1 C24A_1 H24E_1 109.5 . . ?
C23A_1 C24A_1 H24F_1 109.5 . . ?
H24D_1 C24A_1 H24F_1 109.5 . . ?
H24E_1 C24A_1 H24F_1 109.5 . . ?
C32A_1 C31A_1 C36A_1 120.0 . . ?
C32A_1 C31A_1 C26_1 114.7(16) . . ?
C36A_1 C31A_1 C26_1 125.3(16) . . ?
C31A_1 C32A_1 C33A_1 120.0 . . ?
C31A_1 C32A_1 H32A_1 120.0 . . ?
C33A_1 C32A_1 H32A_1 120.0 . . ?
C34A_1 C33A_1 C32A_1 120.0 . . ?
C34A_1 C33A_1 H33A_1 120.0 . . ?
C32A_1 C33A_1 H33A_1 120.0 . . ?
C35A_1 C34A_1 C33A_1 120.0 . . ?
C35A_1 C34A_1 C37A_1 117.9(15) . . ?
C33A_1 C34A_1 C37A_1 122.1(15) . . ?
C34A_1 C35A_1 C36A_1 120.0 . . ?
C34A_1 C35A_1 H35A_1 120.0 . . ?
C36A_1 C35A_1 H35A_1 120.0 . . ?
C35A_1 C36A_1 C31A_1 120.0 . . ?
C35A_1 C36A_1 H36A_1 120.0 . . ?
C31A_1 C36A_1 H36A_1 120.0 . . ?
C39A_1 C37A_1 C34A_1 109.6(19) . . ?
C39A_1 C37A_1 C40A_1 113(3) . . ?
C34A_1 C37A_1 C40A_1 109(2) . . ?
C39A_1 C37A_1 C38A_1 117(3) . . ?
C34A_1 C37A_1 C38A_1 102.9(19) . . ?
C40A_1 C37A_1 C38A_1 105(2) . . ?
C37A_1 C38A_1 H38D_1 109.5 . . ?
C37A_1 C38A_1 H38E_1 109.5 . . ?
H38D_1 C38A_1 H38E_1 109.5 . . ?
C37A_1 C38A_1 H38F_1 109.5 . . ?
H38D_1 C38A_1 H38F_1 109.5 . . ?
H38E_1 C38A_1 H38F_1 109.5 . . ?
C37A_1 C39A_1 H39D_1 109.5 . . ?
C37A_1 C39A_1 H39E_1 109.5 . . ?
H39D_1 C39A_1 H39E_1 109.5 . . ?
C37A_1 C39A_1 H39F_1 109.5 . . ?
H39D_1 C39A_1 H39F_1 109.5 . . ?
H39E_1 C39A_1 H39F_1 109.5 . . ?
C37A_1 C40A_1 H40D_1 109.5 . . ?
C37A_1 C40A_1 H40E_1 109.5 . . ?
H40D_1 C40A_1 H40E_1 109.5 . . ?
C37A_1 C40A_1 H40F_1 109.5 . . ?
H40D_1 C40A_1 H40F_1 109.5 . . ?
H40E_1 C40A_1 H40F_1 109.5 . . ?
C48A_1 C47A_1 C44_1 107(3) . . ?
C48A_1 C47A_1 C50A_1 106(3) . . ?
C44_1 C47A_1 C50A_1 111(3) . . ?
C48A_1 C47A_1 C49A_1 109(3) . . ?
C44_1 C47A_1 C49A_1 112(4) . . ?
C50A_1 C47A_1 C49A_1 111(3) . . ?
C47A_1 C48A_1 H48D_1 109.5 . . ?
C47A_1 C48A_1 H48E_1 109.5 . . ?
H48D_1 C48A_1 H48E_1 109.5 . . ?
C47A_1 C48A_1 H48F_1 109.5 . . ?
H48D_1 C48A_1 H48F_1 109.5 . . ?
H48E_1 C48A_1 H48F_1 109.5 . . ?
C47A_1 C49A_1 H49D_1 109.5 . . ?
C47A_1 C49A_1 H49E_1 109.5 . . ?
H49D_1 C49A_1 H49E_1 109.5 . . ?
C47A_1 C49A_1 H49F_1 109.5 . . ?
H49D_1 C49A_1 H49F_1 109.5 . . ?
H49E_1 C49A_1 H49F_1 109.5 . . ?
C47A_1 C50A_1 H50D_1 109.5 . . ?
C47A_1 C50A_1 H50E_1 109.5 . . ?
H50D_1 C50A_1 H50E_1 109.5 . . ?
C47A_1 C50A_1 H50F_1 109.5 . . ?
H50D_1 C50A_1 H50F_1 109.5 . . ?
H50E_1 C50A_1 H50F_1 109.5 . . ?
C14_2 N1_2 C13_2 124.5(4) . . ?
C14_2 N1_2 C25_2 117.5(4) . . ?
C13_2 N1_2 C25_2 117.9(4) . . ?
C2_2 C1_2 C12_2 120.6(5) . . ?
C2_2 C1_2 C13_2 119.8(5) . . ?
C12_2 C1_2 C13_2 119.6(5) . . ?
C1_2 C2_2 C3_2 123.4(5) . . ?
C1_2 C2_2 H2_2 118.3 . . ?
C3_2 C2_2 H2_2 118.3 . . ?
C2_2 C3_2 C6_2 117.1(4) . . ?
C2_2 C3_2 C4_2 123.6(5) . . ?
C6_2 C3_2 C4_2 119.3(4) . . ?
C5_2 C4_2 C3_2 118.6(5) . . ?
C5_2 C4_2 C15_2 122.3(5) . . ?
C3_2 C4_2 C15_2 119.1(4) . . ?
C4_2 C5_2 C9_2 122.8(5) . 2_666 ?
C4_2 C5_2 H5_2 118.6 . . ?
C9_2 C5_2 H5_2 118.6 2_666 . ?
C8_2 C6_2 C7_2 119.7(4) 2_666 . ?
C8_2 C6_2 C3_2 120.2(5) 2_666 . ?
C7_2 C6_2 C3_2 120.1(4) . . ?
C8_2 C7_2 C6_2 120.1(4) . . ?
C8_2 C7_2 C12_2 119.1(4) . . ?
C6_2 C7_2 C12_2 120.8(4) . . ?
C9_2 C8_2 C6_2 120.5(5) . 2_666 ?
C9_2 C8_2 C7_2 119.3(4) . . ?
C6_2 C8_2 C7_2 120.2(4) 2_666 . ?
C8_2 C9_2 C10_2 119.7(5) . . ?
C8_2 C9_2 C5_2 118.5(4) . 2_666 ?
C10_2 C9_2 C5_2 121.8(5) . 2_666 ?
C11_2 C10_2 C9_2 121.6(5) . . ?
C11_2 C10_2 H10_2 119.2 . . ?
C9_2 C10_2 H10_2 119.2 . . ?
C10_2 C11_2 C12_2 119.7(5) . . ?
C10_2 C11_2 C14_2 119.6(5) . . ?
C12_2 C11_2 C14_2 120.7(5) . . ?
C11_2 C12_2 C1_2 121.4(5) . . ?
C11_2 C12_2 C7_2 120.7(5) . . ?
C1_2 C12_2 C7_2 117.9(4) . . ?
O1_2 C13_2 N1_2 119.6(5) . . ?
O1_2 C13_2 C1_2 123.4(5) . . ?
N1_2 C13_2 C1_2 117.0(4) . . ?
O2_2 C14_2 N1_2 119.8(5) . . ?
O2_2 C14_2 C11_2 123.4(5) . . ?
N1_2 C14_2 C11_2 116.8(5) . . ?
C4_2 C15_2 C16_2 114.3(4) . . ?
C4_2 C15_2 H15A_2 108.7 . . ?
C16_2 C15_2 H15A_2 108.7 . . ?
C4_2 C15_2 H15B_2 108.7 . . ?
C16_2 C15_2 H15B_2 108.7 . . ?
H15A_2 C15_2 H15B_2 107.6 . . ?
C17_2 C16_2 C15_2 113.1(5) . . ?
C17_2 C16_2 H16A_2 109.0 . . ?
C15_2 C16_2 H16A_2 109.0 . . ?
C17_2 C16_2 H16B_2 109.0 . . ?
C15_2 C16_2 H16B_2 109.0 . . ?
H16A_2 C16_2 H16B_2 107.8 . . ?
C16_2 C17_2 C18_2 109.2(5) . . ?
C16_2 C17_2 H17A_2 109.8 . . ?
C18_2 C17_2 H17A_2 109.8 . . ?
C16_2 C17_2 H17B_2 109.8 . . ?
C18_2 C17_2 H17B_2 109.8 . . ?
H17A_2 C17_2 H17B_2 108.3 . . ?
C19_2 C18_2 C17_2 114.7(5) . . ?
C19_2 C18_2 H18A_2 108.6 . . ?
C17_2 C18_2 H18A_2 108.6 . . ?
C19_2 C18_2 H18B_2 108.6 . . ?
C17_2 C18_2 H18B_2 108.6 . . ?
H18A_2 C18_2 H18B_2 107.6 . . ?
C18_2 C19_2 C20_2 113.7(6) . . ?
C18_2 C19_2 H19A_2 108.8 . . ?
C20_2 C19_2 H19A_2 108.8 . . ?
C18_2 C19_2 H19B_2 108.8 . . ?
C20_2 C19_2 H19B_2 108.8 . . ?
H19A_2 C19_2 H19B_2 107.7 . . ?
C21_2 C20_2 C19_2 117.3(6) . . ?
C21_2 C20_2 H20A_2 108.0 . . ?
C19_2 C20_2 H20A_2 108.0 . . ?
C21_2 C20_2 H20B_2 108.0 . . ?
C19_2 C20_2 H20B_2 108.0 . . ?
H20A_2 C20_2 H20B_2 107.2 . . ?
C20_2 C21_2 C22_2 116.1(7) . . ?
C20_2 C21_2 H21A_2 108.3 . . ?
C22_2 C21_2 H21A_2 108.3 . . ?
C20_2 C21_2 H21B_2 108.3 . . ?
C22_2 C21_2 H21B_2 108.3 . . ?
H21A_2 C21_2 H21B_2 107.4 . . ?
C23_2 C22_2 C21_2 118.0(8) . . ?
C23_2 C22_2 H22A_2 107.8 . . ?
C21_2 C22_2 H22A_2 107.8 . . ?
C23_2 C22_2 H22B_2 107.8 . . ?
C21_2 C22_2 H22B_2 107.8 . . ?
H22A_2 C22_2 H22B_2 107.1 . . ?
C22_2 C23_2 C24_2 117.3(10) . . ?
C22_2 C23_2 H23A_2 108.0 . . ?
C24_2 C23_2 H23A_2 108.0 . . ?
C22_2 C23_2 H23B_2 108.0 . . ?
C24_2 C23_2 H23B_2 108.0 . . ?
H23A_2 C23_2 H23B_2 107.2 . . ?
C23_2 C24_2 H24A_2 109.5 . . ?
C23_2 C24_2 H24B_2 109.5 . . ?
H24A_2 C24_2 H24B_2 109.5 . . ?
C23_2 C24_2 H24C_2 109.5 . . ?
H24A_2 C24_2 H24C_2 109.5 . . ?
H24B_2 C24_2 H24C_2 109.5 . . ?
C30_2 C25_2 C26_2 122.4(6) . . ?
C30_2 C25_2 N1_2 118.7(6) . . ?
C26_2 C25_2 N1_2 118.8(7) . . ?
C25_2 C26_2 C27_2 117.3(7) . . ?
C25_2 C26_2 C31_2 122.6(6) . . ?
C27_2 C26_2 C31_2 120.0(7) . . ?
C28_2 C27_2 C26_2 120.6(7) . . ?
C28_2 C27_2 H27_2 119.7 . . ?
C26_2 C27_2 H27_2 119.7 . . ?
C29_2 C28_2 C27_2 119.9(7) . . ?
C29_2 C28_2 H28_2 120.1 . . ?
C27_2 C28_2 H28_2 120.1 . . ?
C28_2 C29_2 C30_2 120.5(8) . . ?
C28_2 C29_2 H29_2 119.7 . . ?
C30_2 C29_2 H29_2 119.7 . . ?
C25_2 C30_2 C29_2 119.2(7) . . ?
C25_2 C30_2 C41A_2 115.5(11) . . ?
C29_2 C30_2 C41A_2 125.2(12) . . ?
C25_2 C30_2 C41_2 125.1(6) . . ?
C29_2 C30_2 C41_2 115.6(8) . . ?
C36_2 C31_2 C32_2 118.2(8) . . ?
C36_2 C31_2 C26_2 120.3(7) . . ?
C32_2 C31_2 C26_2 121.1(7) . . ?
C33_2 C32_2 C31_2 119.6(7) . . ?
C33_2 C32_2 H32_2 120.2 . . ?
C31_2 C32_2 H32_2 120.2 . . ?
C34_2 C33_2 C32_2 122.7(7) . . ?
C34_2 C33_2 H33_2 118.6 . . ?
C32_2 C33_2 H33_2 118.6 . . ?
C33_2 C34_2 C35_2 117.9(9) . . ?
C33_2 C34_2 C37_2 121.0(8) . . ?
C35_2 C34_2 C37_2 121.1(8) . . ?
C34_2 C35_2 C36_2 120.3(8) . . ?
C34_2 C35_2 H35_2 119.8 . . ?
C36_2 C35_2 H35_2 119.8 . . ?
C31_2 C36_2 C35_2 121.2(7) . . ?
C31_2 C36_2 H36_2 119.4 . . ?
C35_2 C36_2 H36_2 119.4 . . ?
C40_2 C37_2 C38_2 112.0(8) . . ?
C40_2 C37_2 C34_2 115.2(8) . . ?
C38_2 C37_2 C34_2 109.6(7) . . ?
C40_2 C37_2 C39_2 104.0(9) . . ?
C38_2 C37_2 C39_2 106.7(7) . . ?
C34_2 C37_2 C39_2 109.0(7) . . ?
C37_2 C38_2 H38A_2 109.5 . . ?
C37_2 C38_2 H38B_2 109.5 . . ?
H38A_2 C38_2 H38B_2 109.5 . . ?
C37_2 C38_2 H38C_2 109.5 . . ?
H38A_2 C38_2 H38C_2 109.5 . . ?
H38B_2 C38_2 H38C_2 109.5 . . ?
C37_2 C39_2 H39A_2 109.5 . . ?
C37_2 C39_2 H39B_2 109.5 . . ?
H39A_2 C39_2 H39B_2 109.5 . . ?
C37_2 C39_2 H39C_2 109.5 . . ?
H39A_2 C39_2 H39C_2 109.5 . . ?
H39B_2 C39_2 H39C_2 109.5 . . ?
C37_2 C40_2 H40A_2 109.5 . . ?
C37_2 C40_2 H40B_2 109.5 . . ?
H40A_2 C40_2 H40B_2 109.5 . . ?
C37_2 C40_2 H40C_2 109.5 . . ?
H40A_2 C40_2 H40C_2 109.5 . . ?
H40B_2 C40_2 H40C_2 109.5 . . ?
C42_2 C41_2 C46_2 120.0 . . ?
C42_2 C41_2 C30_2 117.1(6) . . ?
C46_2 C41_2 C30_2 122.8(6) . . ?
C41_2 C42_2 C43_2 120.0 . . ?
C41_2 C42_2 H42_2 120.0 . . ?
C43_2 C42_2 H42_2 120.0 . . ?
C44_2 C43_2 C42_2 120.0 . . ?
C44_2 C43_2 H43_2 120.0 . . ?
C42_2 C43_2 H43_2 120.0 . . ?
C45_2 C44_2 C43_2 120.0 . . ?
C45_2 C44_2 C47_2 122.3(8) . . ?
C43_2 C44_2 C47_2 117.6(8) . . ?
C44_2 C45_2 C46_2 120.0 . . ?
C44_2 C45_2 H45_2 120.0 . . ?
C46_2 C45_2 H45_2 120.0 . . ?
C45_2 C46_2 C41_2 120.0 . . ?
C45_2 C46_2 H46_2 120.0 . . ?
C41_2 C46_2 H46_2 120.0 . . ?
C49_2 C47_2 C50_2 113.0(13) . . ?
C49_2 C47_2 C44_2 117.3(11) . . ?
C50_2 C47_2 C44_2 107.7(13) . . ?
C49_2 C47_2 C48_2 107.5(13) . . ?
C50_2 C47_2 C48_2 103.1(13) . . ?
C44_2 C47_2 C48_2 107.0(12) . . ?
C47_2 C48_2 H48A_2 109.5 . . ?
C47_2 C48_2 H48B_2 109.5 . . ?
H48A_2 C48_2 H48B_2 109.5 . . ?
C47_2 C48_2 H48C_2 109.5 . . ?
H48A_2 C48_2 H48C_2 109.5 . . ?
H48B_2 C48_2 H48C_2 109.5 . . ?
C47_2 C49_2 H49A_2 109.5 . . ?
C47_2 C49_2 H49B_2 109.5 . . ?
H49A_2 C49_2 H49B_2 109.5 . . ?
C47_2 C49_2 H49C_2 109.5 . . ?
H49A_2 C49_2 H49C_2 109.5 . . ?
H49B_2 C49_2 H49C_2 109.5 . . ?
C47_2 C50_2 H50A_2 109.5 . . ?
C47_2 C50_2 H50B_2 109.5 . . ?
H50A_2 C50_2 H50B_2 109.5 . . ?
C47_2 C50_2 H50C_2 109.5 . . ?
H50A_2 C50_2 H50C_2 109.5 . . ?
H50B_2 C50_2 H50C_2 109.5 . . ?
C42A_2 C41A_2 C46A_2 120.0 . . ?
C42A_2 C41A_2 C30_2 134.0(19) . . ?
C46A_2 C41A_2 C30_2 106.0(19) . . ?
C41A_2 C42A_2 C43A_2 120.0 . . ?
C41A_2 C42A_2 H42A_2 120.0 . . ?
C43A_2 C42A_2 H42A_2 120.0 . . ?
C44A_2 C43A_2 C42A_2 120.0 . . ?
C44A_2 C43A_2 H43A_2 120.0 . . ?
C42A_2 C43A_2 H43A_2 120.0 . . ?
C43A_2 C44A_2 C45A_2 120.0 . . ?
C43A_2 C44A_2 C47A_2 117.0(17) . . ?
C45A_2 C44A_2 C47A_2 122.9(17) . . ?
C46A_2 C45A_2 C44A_2 120.0 . . ?
C46A_2 C45A_2 H45A_2 120.0 . . ?
C44A_2 C45A_2 H45A_2 120.0 . . ?
C45A_2 C46A_2 C41A_2 120.0 . . ?
C45A_2 C46A_2 H46A_2 120.0 . . ?
C41A_2 C46A_2 H46A_2 120.0 . . ?
C49A_2 C47A_2 C44A_2 111.5(19) . . ?
C49A_2 C47A_2 C50A_2 106.4(18) . . ?
C44A_2 C47A_2 C50A_2 115(2) . . ?
C49A_2 C47A_2 C48A_2 109.2(18) . . ?
C44A_2 C47A_2 C48A_2 108(2) . . ?
C50A_2 C47A_2 C48A_2 106.6(18) . . ?
C47A_2 C48A_2 H48D_2 109.5 . . ?
C47A_2 C48A_2 H48E_2 109.5 . . ?
H48D_2 C48A_2 H48E_2 109.5 . . ?
C47A_2 C48A_2 H48F_2 109.5 . . ?
H48D_2 C48A_2 H48F_2 109.5 . . ?
H48E_2 C48A_2 H48F_2 109.5 . . ?
C47A_2 C49A_2 H49D_2 109.5 . . ?
C47A_2 C49A_2 H49E_2 109.5 . . ?
H49D_2 C49A_2 H49E_2 109.5 . . ?
C47A_2 C49A_2 H49F_2 109.5 . . ?
H49D_2 C49A_2 H49F_2 109.5 . . ?
H49E_2 C49A_2 H49F_2 109.5 . . ?
C47A_2 C50A_2 H50D_2 109.5 . . ?
C47A_2 C50A_2 H50E_2 109.5 . . ?
H50D_2 C50A_2 H50E_2 109.5 . . ?
C47A_2 C50A_2 H50F_2 109.5 . . ?
H50D_2 C50A_2 H50F_2 109.5 . . ?
H50E_2 C50A_2 H50F_2 109.5 . . ?

loop_
_geom_torsion_atom_site_label_1
_geom_torsion_atom_site_label_2
_geom_torsion_atom_site_label_3
_geom_torsion_atom_site_label_4
_geom_torsion
_geom_torsion_site_symmetry_1
_geom_torsion_site_symmetry_2
_geom_torsion_site_symmetry_3
_geom_torsion_site_symmetry_4
_geom_torsion_publ_flag
C12_1 C1_1 C2_1 C3_1 -0.1(9) . . . . ?
C13_1 C1_1 C2_1 C3_1 -179.6(6) . . . . ?
C1_1 C2_1 C3_1 C6_1 -0.6(9) . . . . ?
C1_1 C2_1 C3_1 C4_1 -179.2(6) . . . . ?
C2_1 C3_1 C4_1 C5_1 179.0(6) . . . . ?
C6_1 C3_1 C4_1 C5_1 0.4(9) . . . . ?
C2_1 C3_1 C4_1 C15_1 -2.3(10) . . . . ?
C6_1 C3_1 C4_1 C15_1 179.1(6) . . . . ?
C3_1 C4_1 C5_1 C9_1 -1.6(10) . . . 2_575 ?
C15_1 C4_1 C5_1 C9_1 179.7(6) . . . 2_575 ?
C2_1 C3_1 C6_1 C8_1 -179.8(6) . . . 2_575 ?
C4_1 C3_1 C6_1 C8_1 -1.1(9) . . . 2_575 ?
C2_1 C3_1 C6_1 C7_1 1.6(9) . . . . ?
C4_1 C3_1 C6_1 C7_1 -179.8(5) . . . . ?
C8_1 C6_1 C7_1 C12_1 179.5(6) 2_575 . . . ?
C3_1 C6_1 C7_1 C12_1 -1.8(9) . . . . ?
C8_1 C6_1 C7_1 C8_1 0.5(10) 2_575 . . . ?
C3_1 C6_1 C7_1 C8_1 179.2(6) . . . . ?
C6_1 C7_1 C8_1 C9_1 -178.3(6) . . . . ?
C12_1 C7_1 C8_1 C9_1 2.7(9) . . . . ?
C6_1 C7_1 C8_1 C6_1 -0.5(10) . . . 2_575 ?
C12_1 C7_1 C8_1 C6_1 -179.5(6) . . . 2_575 ?
C6_1 C8_1 C9_1 C10_1 -179.8(6) 2_575 . . . ?
C7_1 C8_1 C9_1 C10_1 -2.0(9) . . . . ?
C6_1 C8_1 C9_1 C5_1 4.2(9) 2_575 . . 2_575 ?
C7_1 C8_1 C9_1 C5_1 -178.0(5) . . . 2_575 ?
C8_1 C9_1 C10_1 C11_1 1.8(10) . . . . ?
C5_1 C9_1 C10_1 C11_1 177.7(6) 2_575 . . . ?
C9_1 C10_1 C11_1 C12_1 -2.2(10) . . . . ?
C9_1 C10_1 C11_1 C14_1 179.4(6) . . . . ?
C2_1 C1_1 C12_1 C7_1 -0.1(9) . . . . ?
C13_1 C1_1 C12_1 C7_1 179.4(6) . . . . ?
C2_1 C1_1 C12_1 C11_1 -176.9(6) . . . . ?
C13_1 C1_1 C12_1 C11_1 2.6(9) . . . . ?
C6_1 C7_1 C12_1 C1_1 1.1(9) . . . . ?
C8_1 C7_1 C12_1 C1_1 -179.9(5) . . . . ?
C6_1 C7_1 C12_1 C11_1 178.0(6) . . . . ?
C8_1 C7_1 C12_1 C11_1 -3.0(9) . . . . ?
C10_1 C11_1 C12_1 C1_1 179.6(6) . . . . ?
C14_1 C11_1 C12_1 C1_1 -1.9(9) . . . . ?
C10_1 C11_1 C12_1 C7_1 2.8(9) . . . . ?
C14_1 C11_1 C12_1 C7_1 -178.8(6) . . . . ?
C14_1 N1_1 C13_1 O1_1 178.6(6) . . . . ?
C25_1 N1_1 C13_1 O1_1 -4.2(9) . . . . ?
C14_1 N1_1 C13_1 C1_1 -0.6(9) . . . . ?
C25_1 N1_1 C13_1 C1_1 176.6(6) . . . . ?
C2_1 C1_1 C13_1 O1_1 -1.0(10) . . . . ?
C12_1 C1_1 C13_1 O1_1 179.5(6) . . . . ?
C2_1 C1_1 C13_1 N1_1 178.2(5) . . . . ?
C12_1 C1_1 C13_1 N1_1 -1.4(8) . . . . ?
C13_1 N1_1 C14_1 O2_1 179.6(6) . . . . ?
C25_1 N1_1 C14_1 O2_1 2.5(9) . . . . ?
C13_1 N1_1 C14_1 C11_1 1.2(9) . . . . ?
C25_1 N1_1 C14_1 C11_1 -175.8(6) . . . . ?
C10_1 C11_1 C14_1 O2_1 0.2(10) . . . . ?
C12_1 C11_1 C14_1 O2_1 -178.3(6) . . . . ?
C10_1 C11_1 C14_1 N1_1 178.5(6) . . . . ?
C12_1 C11_1 C14_1 N1_1 0.0(9) . . . . ?
C5_1 C4_1 C15_1 C16_1 1.9(10) . . . . ?
C3_1 C4_1 C15_1 C16_1 -176.7(6) . . . . ?
C4_1 C15_1 C16_1 C17_1 178.9(6) . . . . ?
C15_1 C16_1 C17_1 C18_1 -177.7(6) . . . . ?
C16_1 C17_1 C18_1 C19_1 179.8(8) . . . . ?
C16_1 C17_1 C18_1 C19A_1 176(2) . . . . ?
C17_1 C18_1 C19_1 C20_1 -178.6(9) . . . . ?
C18_1 C19_1 C20_1 C21_1 178.1(12) . . . . ?
C19_1 C20_1 C21_1 C22_1 173.6(17) . . . . ?
C20_1 C21_1 C22_1 C23_1 177(2) . . . . ?
C21_1 C22_1 C23_1 C24_1 -76(3) . . . . ?
C14_1 N1_1 C25_1 C30_1 -103.0(7) . . . . ?
C13_1 N1_1 C25_1 C30_1 79.6(7) . . . . ?
C14_1 N1_1 C25_1 C26_1 75.4(7) . . . . ?
C13_1 N1_1 C25_1 C26_1 -102.0(6) . . . . ?
C30_1 C25_1 C26_1 C27_1 -1.6(8) . . . . ?
N1_1 C25_1 C26_1 C27_1 -179.9(4) . . . . ?
C30_1 C25_1 C26_1 C31A_1 -177.7(13) . . . . ?
N1_1 C25_1 C26_1 C31A_1 4.0(14) . . . . ?
C30_1 C25_1 C26_1 C31_1 -178.5(8) . . . . ?
N1_1 C25_1 C26_1 C31_1 3.2(10) . . . . ?
C25_1 C26_1 C27_1 C28_1 -1.3(8) . . . . ?
C31A_1 C26_1 C27_1 C28_1 174.9(12) . . . . ?
C31_1 C26_1 C27_1 C28_1 175.4(8) . . . . ?
C26_1 C27_1 C28_1 C29_1 3.3(10) . . . . ?
C27_1 C28_1 C29_1 C30_1 -2.4(10) . . . . ?
C26_1 C25_1 C30_1 C29_1 2.6(9) . . . . ?
N1_1 C25_1 C30_1 C29_1 -179.2(5) . . . . ?
C26_1 C25_1 C30_1 C41_1 -175.9(6) . . . . ?
N1_1 C25_1 C30_1 C41_1 2.3(9) . . . . ?
C28_1 C29_1 C30_1 C25_1 -0.5(9) . . . . ?
C28_1 C29_1 C30_1 C41_1 178.0(6) . . . . ?
C25_1 C26_1 C31_1 C32_1 74.7(11) . . . . ?
C27_1 C26_1 C31_1 C32_1 -101.9(10) . . . . ?
C25_1 C26_1 C31_1 C36_1 -102.5(9) . . . . ?
C27_1 C26_1 C31_1 C36_1 80.9(9) . . . . ?
C36_1 C31_1 C32_1 C33_1 0.0 . . . . ?
C26_1 C31_1 C32_1 C33_1 -177.1(11) . . . . ?
C31_1 C32_1 C33_1 C34_1 0.0 . . . . ?
C32_1 C33_1 C34_1 C35_1 0.0 . . . . ?
C32_1 C33_1 C34_1 C37_1 174.9(12) . . . . ?
C33_1 C34_1 C35_1 C36_1 0.0 . . . . ?
C37_1 C34_1 C35_1 C36_1 -175.2(12) . . . . ?
C34_1 C35_1 C36_1 C31_1 0.0 . . . . ?
C32_1 C31_1 C36_1 C35_1 0.0 . . . . ?
C26_1 C31_1 C36_1 C35_1 177.2(11) . . . . ?
C33_1 C34_1 C37_1 C39_1 -123(2) . . . . ?
C35_1 C34_1 C37_1 C39_1 52(2) . . . . ?
C33_1 C34_1 C37_1 C40_1 113.1(18) . . . . ?
C35_1 C34_1 C37_1 C40_1 -71.9(18) . . . . ?
C33_1 C34_1 C37_1 C38_1 -0.1(18) . . . . ?
C35_1 C34_1 C37_1 C38_1 174.9(13) . . . . ?
C25_1 C30_1 C41_1 C42_1 -127.1(7) . . . . ?
C29_1 C30_1 C41_1 C42_1 54.4(9) . . . . ?
C25_1 C30_1 C41_1 C46_1 55.5(9) . . . . ?
C29_1 C30_1 C41_1 C46_1 -123.0(6) . . . . ?
C46_1 C41_1 C42_1 C43_1 1.2(10) . . . . ?
C30_1 C41_1 C42_1 C43_1 -176.3(7) . . . . ?
C41_1 C42_1 C43_1 C44_1 -1.3(12) . . . . ?
C42_1 C43_1 C44_1 C45_1 1.4(11) . . . . ?
C42_1 C43_1 C44_1 C47A_1 -178(2) . . . . ?
C42_1 C43_1 C44_1 C47_1 179.5(10) . . . . ?
C43_1 C44_1 C45_1 C46_1 -1.5(10) . . . . ?
C47A_1 C44_1 C45_1 C46_1 178(2) . . . . ?
C47_1 C44_1 C45_1 C46_1 -179.6(10) . . . . ?
C44_1 C45_1 C46_1 C41_1 1.5(10) . . . . ?
C42_1 C41_1 C46_1 C45_1 -1.3(9) . . . . ?
C30_1 C41_1 C46_1 C45_1 176.3(6) . . . . ?
C43_1 C44_1 C47_1 C48_1 179.6(12) . . . . ?
C45_1 C44_1 C47_1 C48_1 -2.2(19) . . . . ?
C43_1 C44_1 C47_1 C50_1 -60.3(19) . . . . ?
C45_1 C44_1 C47_1 C50_1 117.9(13) . . . . ?
C43_1 C44_1 C47_1 C49_1 58.9(12) . . . . ?
C45_1 C44_1 C47_1 C49_1 -122.9(11) . . . . ?
C17_1 C18_1 C19A_1 C20A_1 -118(5) . . . . ?
C18_1 C19A_1 C20A_1 C21A_1 167(4) . . . . ?
C19A_1 C20A_1 C21A_1 C22A_1 116(6) . . . . ?
C20A_1 C21A_1 C22A_1 C23A_1 83(4) . . . . ?
C21A_1 C22A_1 C23A_1 C24A_1 86(4) . . . . ?
C25_1 C26_1 C31A_1 C32A_1 59.8(18) . . . . ?
C27_1 C26_1 C31A_1 C32A_1 -116.1(15) . . . . ?
C25_1 C26_1 C31A_1 C36A_1 -118.5(12) . . . . ?
C27_1 C26_1 C31A_1 C36A_1 65.6(14) . . . . ?
C36A_1 C31A_1 C32A_1 C33A_1 0.0 . . . . ?
C26_1 C31A_1 C32A_1 C33A_1 -178.4(17) . . . . ?
C31A_1 C32A_1 C33A_1 C34A_1 0.0 . . . . ?
C32A_1 C33A_1 C34A_1 C35A_1 0.0 . . . . ?
C32A_1 C33A_1 C34A_1 C37A_1 -179.6(19) . . . . ?
C33A_1 C34A_1 C35A_1 C36A_1 0.0 . . . . ?
C37A_1 C34A_1 C35A_1 C36A_1 179.6(18) . . . . ?
C34A_1 C35A_1 C36A_1 C31A_1 0.0 . . . . ?
C32A_1 C31A_1 C36A_1 C35A_1 0.0 . . . . ?
C26_1 C31A_1 C36A_1 C35A_1 178.3(19) . . . . ?
C35A_1 C34A_1 C37A_1 C39A_1 -113(3) . . . . ?
C33A_1 C34A_1 C37A_1 C39A_1 66(3) . . . . ?
C35A_1 C34A_1 C37A_1 C40A_1 11(3) . . . . ?
C33A_1 C34A_1 C37A_1 C40A_1 -170(3) . . . . ?
C35A_1 C34A_1 C37A_1 C38A_1 122(3) . . . . ?
C33A_1 C34A_1 C37A_1 C38A_1 -58(3) . . . . ?
C43_1 C44_1 C47A_1 C48A_1 120(3) . . . . ?
C45_1 C44_1 C47A_1 C48A_1 -59(4) . . . . ?
C43_1 C44_1 C47A_1 C50A_1 5(3) . . . . ?
C45_1 C44_1 C47A_1 C50A_1 -175(3) . . . . ?
C43_1 C44_1 C47A_1 C49A_1 -120(3) . . . . ?
C45_1 C44_1 C47A_1 C49A_1 60(3) . . . . ?
C12_2 C1_2 C2_2 C3_2 1.1(9) . . . . ?
C13_2 C1_2 C2_2 C3_2 179.0(6) . . . . ?
C1_2 C2_2 C3_2 C6_2 -0.9(9) . . . . ?
C1_2 C2_2 C3_2 C4_2 180.0(6) . . . . ?
C2_2 C3_2 C4_2 C5_2 -178.9(6) . . . . ?
C6_2 C3_2 C4_2 C5_2 1.9(8) . . . . ?
C2_2 C3_2 C4_2 C15_2 0.6(8) . . . . ?
C6_2 C3_2 C4_2 C15_2 -178.6(5) . . . . ?
C3_2 C4_2 C5_2 C9_2 -2.8(9) . . . 2_666 ?
C15_2 C4_2 C5_2 C9_2 177.7(5) . . . 2_666 ?
C2_2 C3_2 C6_2 C8_2 -179.8(5) . . . 2_666 ?
C4_2 C3_2 C6_2 C8_2 -0.6(8) . . . 2_666 ?
C2_2 C3_2 C6_2 C7_2 0.5(8) . . . . ?
C4_2 C3_2 C6_2 C7_2 179.7(5) . . . . ?
C8_2 C6_2 C7_2 C8_2 -0.2(8) 2_666 . . . ?
C3_2 C6_2 C7_2 C8_2 179.5(5) . . . . ?
C8_2 C6_2 C7_2 C12_2 179.9(5) 2_666 . . . ?
C3_2 C6_2 C7_2 C12_2 -0.4(8) . . . . ?
C6_2 C7_2 C8_2 C9_2 179.8(5) . . . . ?
C12_2 C7_2 C8_2 C9_2 -0.4(8) . . . . ?
C6_2 C7_2 C8_2 C6_2 0.2(8) . . . 2_666 ?
C12_2 C7_2 C8_2 C6_2 -179.9(5) . . . 2_666 ?
C6_2 C8_2 C9_2 C10_2 179.2(5) 2_666 . . . ?
C7_2 C8_2 C9_2 C10_2 -0.3(8) . . . . ?
C6_2 C8_2 C9_2 C5_2 0.8(8) 2_666 . . 2_666 ?
C7_2 C8_2 C9_2 C5_2 -178.8(5) . . . 2_666 ?
C8_2 C9_2 C10_2 C11_2 0.7(9) . . . . ?
C5_2 C9_2 C10_2 C11_2 179.1(5) 2_666 . . . ?
C9_2 C10_2 C11_2 C12_2 -0.3(9) . . . . ?
C9_2 C10_2 C11_2 C14_2 179.1(6) . . . . ?
C10_2 C11_2 C12_2 C1_2 179.7(5) . . . . ?
C14_2 C11_2 C12_2 C1_2 0.2(9) . . . . ?
C10_2 C11_2 C12_2 C7_2 -0.4(9) . . . . ?
C14_2 C11_2 C12_2 C7_2 -179.9(5) . . . . ?
C2_2 C1_2 C12_2 C11_2 179.1(5) . . . . ?
C13_2 C1_2 C12_2 C11_2 1.2(9) . . . . ?
C2_2 C1_2 C12_2 C7_2 -0.9(8) . . . . ?
C13_2 C1_2 C12_2 C7_2 -178.8(5) . . . . ?
C8_2 C7_2 C12_2 C11_2 0.8(8) . . . . ?
C6_2 C7_2 C12_2 C11_2 -179.4(5) . . . . ?
C8_2 C7_2 C12_2 C1_2 -179.3(5) . . . . ?
C6_2 C7_2 C12_2 C1_2 0.5(8) . . . . ?
C14_2 N1_2 C13_2 O1_2 178.4(6) . . . . ?
C25_2 N1_2 C13_2 O1_2 2.5(9) . . . . ?
C14_2 N1_2 C13_2 C1_2 0.0(9) . . . . ?
C25_2 N1_2 C13_2 C1_2 -175.9(6) . . . . ?
C2_2 C1_2 C13_2 O1_2 2.5(9) . . . . ?
C12_2 C1_2 C13_2 O1_2 -179.6(6) . . . . ?
C2_2 C1_2 C13_2 N1_2 -179.2(5) . . . . ?
C12_2 C1_2 C13_2 N1_2 -1.3(8) . . . . ?
C13_2 N1_2 C14_2 O2_2 -179.6(6) . . . . ?
C25_2 N1_2 C14_2 O2_2 -3.6(10) . . . . ?
C13_2 N1_2 C14_2 C11_2 1.3(9) . . . . ?
C25_2 N1_2 C14_2 C11_2 177.2(6) . . . . ?
C10_2 C11_2 C14_2 O2_2 0.0(10) . . . . ?
C12_2 C11_2 C14_2 O2_2 179.5(6) . . . . ?
C10_2 C11_2 C14_2 N1_2 179.1(5) . . . . ?
C12_2 C11_2 C14_2 N1_2 -1.4(9) . . . . ?
C5_2 C4_2 C15_2 C16_2 -4.8(8) . . . . ?
C3_2 C4_2 C15_2 C16_2 175.7(5) . . . . ?
C4_2 C15_2 C16_2 C17_2 180.0(5) . . . . ?
C15_2 C16_2 C17_2 C18_2 179.8(5) . . . . ?
C16_2 C17_2 C18_2 C19_2 -176.8(5) . . . . ?
C17_2 C18_2 C19_2 C20_2 179.2(6) . . . . ?
C18_2 C19_2 C20_2 C21_2 176.8(6) . . . . ?
C19_2 C20_2 C21_2 C22_2 177.2(6) . . . . ?
C20_2 C21_2 C22_2 C23_2 179.3(7) . . . . ?
C21_2 C22_2 C23_2 C24_2 -178.0(7) . . . . ?
C14_2 N1_2 C25_2 C30_2 -75.5(7) . . . . ?
C13_2 N1_2 C25_2 C30_2 100.7(7) . . . . ?
C14_2 N1_2 C25_2 C26_2 105.7(6) . . . . ?
C13_2 N1_2 C25_2 C26_2 -78.1(7) . . . . ?
C30_2 C25_2 C26_2 C27_2 -1.0(8) . . . . ?
N1_2 C25_2 C26_2 C27_2 177.7(4) . . . . ?
C30_2 C25_2 C26_2 C31_2 176.2(5) . . . . ?
N1_2 C25_2 C26_2 C31_2 -5.1(8) . . . . ?
C25_2 C26_2 C27_2 C28_2 1.0(8) . . . . ?
C31_2 C26_2 C27_2 C28_2 -176.3(5) . . . . ?
C26_2 C27_2 C28_2 C29_2 0.6(9) . . . . ?
C27_2 C28_2 C29_2 C30_2 -2.1(9) . . . . ?
C26_2 C25_2 C30_2 C29_2 -0.4(8) . . . . ?
N1_2 C25_2 C30_2 C29_2 -179.2(5) . . . . ?
C26_2 C25_2 C30_2 C41A_2 -176.8(13) . . . . ?
N1_2 C25_2 C30_2 C41A_2 4.5(14) . . . . ?
C26_2 C25_2 C30_2 C41_2 176.9(6) . . . . ?
N1_2 C25_2 C30_2 C41_2 -1.8(9) . . . . ?
C28_2 C29_2 C30_2 C25_2 2.0(8) . . . . ?
C28_2 C29_2 C30_2 C41A_2 178.0(14) . . . . ?
C28_2 C29_2 C30_2 C41_2 -175.6(6) . . . . ?
C25_2 C26_2 C31_2 C36_2 131.1(6) . . . . ?
C27_2 C26_2 C31_2 C36_2 -51.7(8) . . . . ?
C25_2 C26_2 C31_2 C32_2 -55.7(8) . . . . ?
C27_2 C26_2 C31_2 C32_2 121.4(6) . . . . ?
C36_2 C31_2 C32_2 C33_2 2.1(8) . . . . ?
C26_2 C31_2 C32_2 C33_2 -171.2(5) . . . . ?
C31_2 C32_2 C33_2 C34_2 -1.5(9) . . . . ?
C32_2 C33_2 C34_2 C35_2 0.2(9) . . . . ?
C32_2 C33_2 C34_2 C37_2 178.3(6) . . . . ?
C33_2 C34_2 C35_2 C36_2 0.4(10) . . . . ?
C37_2 C34_2 C35_2 C36_2 -177.6(6) . . . . ?
C32_2 C31_2 C36_2 C35_2 -1.5(9) . . . . ?
C26_2 C31_2 C36_2 C35_2 171.8(6) . . . . ?
C34_2 C35_2 C36_2 C31_2 0.2(10) . . . . ?
C33_2 C34_2 C37_2 C40_2 -171.5(7) . . . . ?
C35_2 C34_2 C37_2 C40_2 6.5(10) . . . . ?
C33_2 C34_2 C37_2 C38_2 61.2(9) . . . . ?
C35_2 C34_2 C37_2 C38_2 -120.8(8) . . . . ?
C33_2 C34_2 C37_2 C39_2 -55.2(9) . . . . ?
C35_2 C34_2 C37_2 C39_2 122.8(8) . . . . ?
C25_2 C30_2 C41_2 C42_2 -62.3(8) . . . . ?
C29_2 C30_2 C41_2 C42_2 115.1(6) . . . . ?
C25_2 C30_2 C41_2 C46_2 118.9(7) . . . . ?
C29_2 C30_2 C41_2 C46_2 -63.6(8) . . . . ?
C46_2 C41_2 C42_2 C43_2 0.0 . . . . ?
C30_2 C41_2 C42_2 C43_2 -178.7(8) . . . . ?
C41_2 C42_2 C43_2 C44_2 0.0 . . . . ?
C42_2 C43_2 C44_2 C45_2 0.0 . . . . ?
C42_2 C43_2 C44_2 C47_2 175.3(11) . . . . ?
C43_2 C44_2 C45_2 C46_2 0.0 . . . . ?
C47_2 C44_2 C45_2 C46_2 -175.0(12) . . . . ?
C44_2 C45_2 C46_2 C41_2 0.0 . . . . ?
C42_2 C41_2 C46_2 C45_2 0.0 . . . . ?
C30_2 C41_2 C46_2 C45_2 178.7(8) . . . . ?
C45_2 C44_2 C47_2 C49_2 -170.9(12) . . . . ?
C43_2 C44_2 C47_2 C49_2 14.0(18) . . . . ?
C45_2 C44_2 C47_2 C50_2 -42.0(14) . . . . ?
C43_2 C44_2 C47_2 C50_2 142.9(11) . . . . ?
C45_2 C44_2 C47_2 C48_2 68.3(14) . . . . ?
C43_2 C44_2 C47_2 C48_2 -106.8(12) . . . . ?
C25_2 C30_2 C41A_2 C42A_2 -69.6(18) . . . . ?
C29_2 C30_2 C41A_2 C42A_2 114.3(18) . . . . ?
C25_2 C30_2 C41A_2 C46A_2 110.1(11) . . . . ?
C29_2 C30_2 C41A_2 C46A_2 -66.0(15) . . . . ?
C46A_2 C41A_2 C42A_2 C43A_2 0.0 . . . . ?
C30_2 C41A_2 C42A_2 C43A_2 180(2) . . . . ?
C41A_2 C42A_2 C43A_2 C44A_2 0.0 . . . . ?
C42A_2 C43A_2 C44A_2 C45A_2 0.0 . . . . ?
C42A_2 C43A_2 C44A_2 C47A_2 -176.6(16) . . . . ?
C43A_2 C44A_2 C45A_2 C46A_2 0.0 . . . . ?
C47A_2 C44A_2 C45A_2 C46A_2 176.4(17) . . . . ?
C44A_2 C45A_2 C46A_2 C41A_2 0.0 . . . . ?
C42A_2 C41A_2 C46A_2 C45A_2 0.0 . . . . ?
C30_2 C41A_2 C46A_2 C45A_2 -179.8(16) . . . . ?
C43A_2 C44A_2 C47A_2 C49A_2 74(2) . . . . ?
C45A_2 C44A_2 C47A_2 C49A_2 -103(2) . . . . ?
C43A_2 C44A_2 C47A_2 C50A_2 -165(2) . . . . ?
C45A_2 C44A_2 C47A_2 C50A_2 18(2) . . . . ?
C43A_2 C44A_2 C47A_2 C48A_2 -46(2) . . . . ?
C45A_2 C44A_2 C47A_2 C48A_2 137(2) . . . . ?

_refine_diff_density_max         0.344
_refine_diff_density_min         -0.421
_refine_diff_density_rms         0.080

_shelx_res_file                  
;
TITL .\SiSo-CDI-PhIm_a.res in P-1
    SiSo-CDI-PhIm_a.res
    created by SHELXL-2019/3 at 08:54:11 on 26-Mar-2024
REM Old TITL SiSo-CDI-PhIm in P-1
REM SHELXT solution in P-1: R1 0.352, Rweak 0.007, Alpha 0.138
REM <I/s>   0.000 for    0 systematic absences,  Orientation as input
REM Formula found by SHELXT:  C84 N9 O5
CELL  0.61991   6.8240  17.5920  35.7920   78.600   89.465   88.533
ZERR   2   0.0044   0.0055   0.0032    0.012    0.019    0.018
LATT  1
SFAC C H N O
DISP $C  0.00221  0.00124  8.74736!source kissel
DISP $H -0.00002  0.00000  0.66397!source kissel
DISP $N  0.00456  0.00252 14.27663!source kissel
DISP $O  0.00811  0.00460 22.85672!source kissel
UNIT 206.381 212 4 14.3813
REM cgls 10
REM LIST 6
L.S. 10
list 4
acta
BOND $H
CONF
temp -173.15
size 0.05 0.02 0.01
rem yellow needle
FMAP 2
PLAN 50
rem constraints and restraints
rigu_CBI o1 o2 n1 c1 > c50
isor_CBI o1 o2 n1 c1 > c50
flat_IB I1 C1 > C6
dfix_IB 2.095 I1 C1
dfix_MET 1.423 o1 c1
rem disorder
dfix_1 1.53  c19 c20 c20 c21 c21 c22 c22 c23 c23 c24
dang_1 2.499 c18 c20 c19 c21 c20 c22 c21 c23 c22 c24
dfix_1 1.53  c18 c19a c19a c20a c20a c21a c21a c22a c22a c23a c23a c24a
dang_1 2.499 c17 c19a c18  c20a c19a c21a c20a c22a c21a c23a c22a c24a
rigu_1 c17 c18 c19a > c24a
isor_1 c19a > c24a
rem disorder
sadi_1 c26 c31 c26 c31a
rigu_1 c26 c31a > c40a
isor_1 c31a > c40a
chiv_1 c26 c31 c31a c34 c34a
simu_1 0.01 0.02 1.0 c31 c31a c34 c34a
rem disorder
sadi_1 c44 c47 c44 c47a
rigu_1 c44 c47a > c50a
isor_1 c47a > c50a
chiv_1 c44
simu_1 0.01 0.02 1.0 c47 c47a
rem disorder
sadi_2 c30 c41 c30 c41a
rigu_2 c30 c41a > c50a
delu_2 c30 c41a > c50a
simu_2 0.01 0.02 c47a > c50a
isor_2 c26 c41a > c50a
chiv_2 c30 c41 c41a c44 c44a
dfix_2 1.53 c47 c48 c47 c49 c47 c50
dfix_2 1.527 c44 c47
dfix_2 1.53 c47a c48a c47a c49a c47a c50a
dfix_2 1.527 c44a c47a
sadi_2 0.040 c48a c49a c49a c50a c50a c48a
rem end constraints and restraints
WGHT    0.200000
FVAR       0.34004   0.58591   0.50356   0.39236   0.82665   0.64110   0.67427
FVAR       0.43877   0.80072   0.78124
RESI 1 CBI
O1    4    0.275942    0.859430    0.160533    11.00000    0.09602    0.15837 =
         0.06395    0.02106   -0.01926   -0.02876
O2    4   -0.297702    0.759916    0.132522    11.00000    0.10378    0.15068 =
         0.06448    0.01187   -0.00784   -0.03391
N1    3   -0.011726    0.809315    0.146169    11.00000    0.09055    0.13357 =
         0.05528    0.00910   -0.00172   -0.02618
C1    1    0.149670    0.908417    0.098937    11.00000    0.07805    0.12113 =
         0.05660    0.00358   -0.00561   -0.00741
C2    1    0.298372    0.959636    0.088513    11.00000    0.08546    0.12671 =
         0.06352    0.00146   -0.01365   -0.01449
AFIX  43
H2    2    0.399673    0.961987    0.106247    11.00000   -1.20000
AFIX   0
C3    1    0.305159    1.008137    0.052807    11.00000    0.08868    0.13371 =
         0.05626    0.00903   -0.00417   -0.02771
C4    1    0.461467    1.061587    0.041212    11.00000    0.08395    0.12620 =
         0.06007    0.00427   -0.00964   -0.01529
C5    1    0.460024    1.106638    0.005454    11.00000    0.08937    0.14397 =
         0.06100    0.00861   -0.01051   -0.02859
AFIX  43
H5    2    0.561628    1.142637   -0.001710    11.00000   -1.20000
AFIX   0
C6    1    0.152255    1.003739    0.025946    11.00000    0.09384    0.12217 =
         0.05461    0.00809   -0.00934   -0.01567
C7    1   -0.002149    0.952330    0.036579    11.00000    0.08744    0.12102 =
         0.06220   -0.00126   -0.01044   -0.01680
C8    1   -0.154091    0.948561    0.010409    11.00000    0.08500    0.11843 =
         0.06046    0.00680   -0.00929   -0.01430
C9    1   -0.308899    0.898744    0.021794    11.00000    0.08021    0.13628 =
         0.06206    0.00699   -0.01026   -0.02127
C10   1   -0.308368    0.851101    0.058763    11.00000    0.08604    0.13141 =
         0.06548    0.01374   -0.00863   -0.02129
AFIX  43
H10   2   -0.412222    0.816234    0.066094    11.00000   -1.20000
AFIX   0
C11   1   -0.163871    0.854365    0.083578    11.00000    0.09232    0.12984 =
         0.06327    0.00739   -0.01029   -0.01965
C12   1   -0.002735    0.903907    0.073141    11.00000    0.07912    0.11658 =
         0.06273    0.00170   -0.00565   -0.01623
C13   1    0.150808    0.858891    0.137397    11.00000    0.09242    0.12282 =
         0.06408    0.00346   -0.00956   -0.01406
C14   1   -0.165427    0.805055    0.122177    11.00000    0.08324    0.13372 =
         0.06458    0.01112   -0.00942   -0.01710
C15   1    0.617806    1.067096    0.069112    11.00000    0.10635    0.13360 =
         0.06822    0.00568   -0.00620   -0.02263
AFIX  23
H15A  2    0.685298    1.015822    0.076115    11.00000   -1.20000
H15B  2    0.555172    1.078602    0.092498    11.00000   -1.20000
AFIX   0
C16   1    0.770936    1.127762    0.055589    11.00000    0.11824    0.15439 =
         0.09133    0.00220   -0.02166   -0.03629
AFIX  23
H16A  2    0.704350    1.179146    0.048220    11.00000   -1.20000
H16B  2    0.836819    1.115803    0.032600    11.00000   -1.20000
AFIX   0
C17   1    0.926342    1.132183    0.085649    11.00000    0.11739    0.16610 =
         0.08756   -0.00868   -0.01913   -0.03401
AFIX  23
H17A  2    0.861714    1.142574    0.109069    11.00000   -1.20000
H17B  2    0.998684    1.081867    0.092239    11.00000   -1.20000
AFIX   0
C18   1    1.069524    1.196402    0.070618    11.00000    0.11061    0.17384 =
         0.12849   -0.02721   -0.01936   -0.03764
part 1
AFIX  23
H18A  2    1.132438    1.185669    0.047105    21.00000   -1.20000
H18B  2    0.995464    1.246285    0.063778    21.00000   -1.20000
AFIX  23
part 0
part 2
H18C  2    1.136298    1.183346    0.047949   -21.00000   -1.20000
H18D  2    0.992232    1.244954    0.061867   -21.00000   -1.20000
AFIX   0
part 0
part 1
C19   1    1.226939    1.204370    0.098813    21.00000    0.11689    0.16592 =
         0.09309   -0.05160   -0.01002   -0.01253
AFIX  23
H19A  2    1.304452    1.155222    0.105151    21.00000   -1.20000
H19B  2    1.165047    1.214213    0.122585    21.00000   -1.20000
AFIX   0
C20   1    1.361985    1.270029    0.082933    21.00000    0.09237    0.17513 =
         0.17085   -0.06893    0.00226   -0.03084
AFIX  23
H20A  2    1.425138    1.259013    0.059497    21.00000   -1.20000
H20B  2    1.282182    1.318403    0.075630    21.00000   -1.20000
AFIX   0
C21   1    1.520165    1.283343    0.110074    21.00000    0.12576    0.27170 =
         0.24863   -0.08430   -0.04973   -0.04547
AFIX  23
H21A  2    1.454110    1.299191    0.132164    21.00000   -1.20000
H21B  2    1.586570    1.232656    0.119713    21.00000   -1.20000
AFIX   0
C22   1    1.676816    1.340955    0.096605    21.00000    0.13520    0.34485 =
         0.14651   -0.02757   -0.00530   -0.04608
AFIX  23
H22A  2    1.616141    1.392470    0.086313    21.00000   -1.20000
H22B  2    1.754891    1.324394    0.076038    21.00000   -1.20000
AFIX   0
C23   1    1.809049    1.346072    0.129975    21.00000    0.39709    0.34193 =
         0.41940   -0.09909   -0.20988   -0.15674
AFIX  23
H23A  2    1.933115    1.370809    0.120288    21.00000   -1.20000
H23B  2    1.841079    1.293214    0.144365    21.00000   -1.20000
AFIX   0
C24   1    1.707515    1.393536    0.156538    21.00000    1.02880    0.32342 =
         0.34201   -0.12924   -0.08199   -0.24062
AFIX  33
H24A  2    1.794476    1.396272    0.177843    21.00000   -1.50000
H24B  2    1.677547    1.446066    0.142350    21.00000   -1.50000
H24C  2    1.585657    1.368594    0.166389    21.00000   -1.50000
AFIX   0
part 0
C25   1   -0.003416    0.757298    0.183467    11.00000    0.09372    0.15038 =
         0.06315    0.01777   -0.00842   -0.02861
C26   1    0.052967    0.680494    0.182664    11.00000    0.07981    0.15294 =
         0.08246    0.01454   -0.01482   -0.02602
C27   1    0.061598    0.629319    0.218532    11.00000    0.07919    0.17328 =
         0.09175    0.03298   -0.01311   -0.02878
AFIX  43
H27   2    0.096206    0.576231    0.219768    11.00000   -1.20000
AFIX   0
C28   1    0.021102    0.655027    0.251214    11.00000    0.09139    0.19914 =
         0.07658    0.03707   -0.01308   -0.03565
AFIX  43
H28   2    0.034910    0.619981    0.274956    11.00000   -1.20000
AFIX   0
C29   1   -0.039648    0.730758    0.250910    11.00000    0.08799    0.20677 =
         0.05939    0.02295   -0.01545   -0.02971
AFIX  43
H29   2   -0.072005    0.747165    0.273997    11.00000   -1.20000
AFIX   0
C30   1   -0.052603    0.783209    0.215576    11.00000    0.07745    0.17183 =
         0.06137    0.01301   -0.01350   -0.03339
part 1
AFIX  66
C31   1    0.110328    0.656444    0.145938    71.00000    0.12215    0.14766 =
         0.07958    0.01520   -0.01908   -0.02645
C32   1    0.289717    0.675594    0.128328    71.00000    0.15765    0.12414 =
         0.14169   -0.05123    0.03424   -0.06583
AFIX  43
H32   2    0.382489    0.702595    0.140075    71.00000   -1.20000
AFIX  65
C33   1    0.333369    0.655239    0.093531    71.00000    0.15934    0.12050 =
         0.11261   -0.01730    0.00151   -0.03640
AFIX  43
H33   2    0.455974    0.668327    0.081495    71.00000   -1.20000
AFIX  65
C34   1    0.197631    0.615732    0.076343    71.00000    0.15262    0.15795 =
         0.10790   -0.03049   -0.01284   -0.02130
C35   1    0.018240    0.596582    0.093952    71.00000    0.11588    0.19603 =
         0.16731   -0.06103   -0.02549    0.00492
AFIX  43
H35   2   -0.074530    0.569581    0.082204    71.00000   -1.20000
AFIX  65
C36   1   -0.025413    0.616937    0.128750    71.00000    0.12275    0.17313 =
         0.15196   -0.04111   -0.00677   -0.02275
AFIX  43
H36   2   -0.148019    0.603848    0.140785    71.00000   -1.20000
AFIX   0
C37   1    0.229638    0.597421    0.036540    71.00000    0.21844    0.20057 =
         0.13385   -0.06278   -0.00457    0.02355
C38   1    0.442471    0.633141    0.021401    71.00000    0.27820    0.28425 =
         0.14494   -0.04958    0.04296   -0.02776
AFIX  33
H38A  2    0.544517    0.610966    0.039717    71.00000   -1.50000
H38B  2    0.473005    0.620134   -0.003434    71.00000   -1.50000
H38C  2    0.436936    0.689647    0.018883    71.00000   -1.50000
AFIX   0
C39   1    0.077474    0.627335    0.011279    71.00000    0.32572    0.42066 =
         0.13616   -0.06621   -0.09695    0.01488
AFIX  33
H39A  2    0.104398    0.614206   -0.013664    71.00000   -1.50000
H39B  2   -0.046829    0.604817    0.021298    71.00000   -1.50000
H39C  2    0.068716    0.683848    0.008584    71.00000   -1.50000
AFIX   0
C40   1    0.254826    0.504521    0.042461    71.00000    0.32200    0.19865 =
         0.50622   -0.17042    0.07035   -0.03145
AFIX  33
H40A  2    0.362363    0.486659    0.060248    71.00000   -1.50000
H40B  2    0.133001    0.480301    0.052837    71.00000   -1.50000
H40C  2    0.284438    0.490085    0.017901    71.00000   -1.50000
AFIX   0
part 0
C41   1   -0.122971    0.862181    0.215597    11.00000    0.10862    0.17023 =
         0.05953   -0.00036   -0.00815   -0.03920
C42   1   -0.041208    0.910592    0.237607    11.00000    0.14777    0.17696 =
         0.06840    0.00233   -0.01193   -0.05341
AFIX  43
H42   2    0.071426    0.892076    0.252360    11.00000   -1.20000
AFIX   0
C43   1   -0.113040    0.982020    0.239089    11.00000    0.18597    0.18559 =
         0.07467   -0.01722   -0.02029   -0.04272
AFIX  43
H43   2   -0.053127    1.012023    0.254964    11.00000   -1.20000
AFIX   0
C44   1   -0.273417    1.011203    0.217512    11.00000    0.17826    0.15803 =
         0.08965   -0.00045   -0.00991   -0.04510
C45   1   -0.361142    0.965502    0.195109    11.00000    0.15186    0.13667 =
         0.06927    0.00972   -0.00281   -0.03640
AFIX  43
H45   2   -0.473957    0.984582    0.180534    11.00000   -1.20000
AFIX   0
C46   1   -0.287127    0.894701    0.194013    11.00000    0.11969    0.14450 =
         0.06806    0.01286   -0.00877   -0.03926
AFIX  43
H46   2   -0.347820    0.865160    0.178016    11.00000   -1.20000
AFIX   0
part 1
C47   1   -0.355008    1.089599    0.219100   101.00000    0.23186    0.16668 =
         0.09483   -0.01817   -0.02420   -0.02609
C48   1   -0.527183    1.115605    0.194525   101.00000    0.25510    0.17890 =
         0.16259   -0.05528   -0.04831    0.01156
AFIX  33
H48A  2   -0.569699    1.167658    0.197597   101.00000   -1.50000
H48B  2   -0.491437    1.116828    0.167834   101.00000   -1.50000
H48C  2   -0.634271    1.079526    0.201894   101.00000   -1.50000
AFIX   0
C49   1   -0.187540    1.149586    0.206661   101.00000    0.27099    0.15755 =
         0.12005   -0.03780   -0.02788   -0.03470
AFIX  33
H49A  2   -0.071633    1.133683    0.222522   101.00000   -1.50000
H49B  2   -0.153608    1.151193    0.179855   101.00000   -1.50000
H49C  2   -0.233255    1.201180    0.209873   101.00000   -1.50000
AFIX   0
C50   1   -0.424252    1.094928    0.260354   101.00000    0.28061    0.17579 =
         0.10638   -0.00057    0.01025   -0.00254
AFIX  33
H50A  2   -0.316497    1.078398    0.278265   101.00000   -1.50000
H50B  2   -0.463649    1.148602    0.261031   101.00000   -1.50000
H50C  2   -0.535947    1.061118    0.267585   101.00000   -1.50000
AFIX   0
part 0
PART 2
same_1 c19 > c24
C19A  1    1.225694    1.212886    0.097540   -21.00000    0.30276    0.34297 =
         0.37730   -0.07966   -0.19216   -0.10481
AFIX  23
H19C  2    1.216024    1.174696    0.121797   -21.00000   -1.20000
H19D  2    1.356187    1.205483    0.086292   -21.00000   -1.20000
AFIX   0
C20A  1    1.211129    1.293721    0.106070   -21.00000    0.72672    0.40486 =
         0.47216   -0.18969   -0.26983   -0.09426
AFIX  23
H20C  2    1.072403    1.305511    0.111543   -21.00000   -1.20000
H20D  2    1.250832    1.331281    0.083021   -21.00000   -1.20000
AFIX   0
C21A  1    1.335610    1.305556    0.139326   -21.00000    0.49943    0.60070 =
         0.40501   -0.25406   -0.10357   -0.13507
AFIX  23
H21C  2    1.249120    1.323404    0.158388   -21.00000   -1.20000
H21D  2    1.395107    1.254949    0.151572   -21.00000   -1.20000
AFIX   0
C22A  1    1.496384    1.362841    0.128695   -21.00000    0.36659    0.41183 =
         0.36964   -0.30690    0.06617    0.03931
AFIX  23
H22C  2    1.553092    1.357464    0.103763   -21.00000   -1.20000
H22D  2    1.601752    1.351486    0.147966   -21.00000   -1.20000
AFIX   0
C23A  1    1.419196    1.445587    0.126316   -21.00000    0.62255    0.44509 =
         0.29556   -0.24155   -0.13905    0.18066
AFIX  23
H23C  2    1.283690    1.450049    0.116339   -21.00000   -1.20000
H23D  2    1.501200    1.481369    0.108190   -21.00000   -1.20000
AFIX   0
C24A  1    1.419950    1.470097    0.165488   -21.00000    0.30551    0.15955 =
         0.18311   -0.08944   -0.11176    0.14002
AFIX  33
H24D  2    1.369312    1.523555    0.162651   -21.00000   -1.50000
H24E  2    1.336773    1.435479    0.183394   -21.00000   -1.50000
H24F  2    1.554242    1.466793    0.175247   -21.00000   -1.50000
AFIX  66
PART 0
part 2
same_1 c31 > c40
C31A  1    0.112582    0.653418    0.148335   -71.00000    0.11655    0.14793 =
         0.07356    0.01166   -0.02452   -0.03263
C32A  1    0.275090    0.689809    0.129863   -71.00000    0.09494    0.13996 =
         0.05132    0.03795   -0.03220   -0.00504
AFIX  43
H32A  2    0.339646    0.728073    0.140248   -71.00000   -1.20000
AFIX  65
C33A  1    0.343142    0.670215    0.096196   -71.00000    0.14842    0.20850 =
         0.06557   -0.01172   -0.02860   -0.05692
AFIX  43
H33A  2    0.454209    0.695087    0.083571   -71.00000   -1.20000
AFIX  65
C34A  1    0.248688    0.614229    0.081001   -71.00000    0.14827    0.16424 =
         0.10969   -0.02519   -0.01563   -0.02691
C35A  1    0.086180    0.577837    0.099472   -71.00000    0.11576    0.16296 =
         0.13006   -0.03911   -0.04866   -0.03199
AFIX  43
H35A  2    0.021625    0.539573    0.089087   -71.00000   -1.20000
AFIX  65
C36A  1    0.018125    0.597431    0.133139   -71.00000    0.09006    0.18379 =
         0.14390   -0.03388   -0.01782   -0.03208
AFIX  43
H36A  2   -0.092942    0.572559    0.145764   -71.00000   -1.20000
AFIX   0
C37A  1    0.318604    0.590128    0.044078   -71.00000    0.16854    0.27063 =
         0.11793   -0.07184   -0.04220   -0.02734
C38A  1    0.307673    0.672127    0.012876   -71.00000    0.29044    0.33526 =
         0.13452   -0.00859    0.04350    0.03604
AFIX  33
H38D  2    0.172538    0.692707    0.011195   -71.00000   -1.50000
H38E  2    0.393694    0.709603    0.020929   -71.00000   -1.50000
H38F  2    0.350257    0.663043   -0.012131   -71.00000   -1.50000
AFIX   0
C39A  1    0.504666    0.552726    0.049899   -71.00000    0.18164    0.22598 =
         0.25082   -0.11543    0.01301   -0.01285
AFIX  33
H39D  2    0.549048    0.537382    0.026281   -71.00000   -1.50000
H39E  2    0.598523    0.588317    0.057254   -71.00000   -1.50000
H39F  2    0.495476    0.506538    0.070198   -71.00000   -1.50000
AFIX   0
C40A  1    0.155655    0.536585    0.030717   -71.00000    0.25279    0.42012 =
         0.21784   -0.18627   -0.04720   -0.09028
AFIX  33
H40D  2    0.030078    0.565307    0.027121   -71.00000   -1.50000
H40E  2    0.196868    0.522414    0.006644   -71.00000   -1.50000
H40F  2    0.140872    0.489455    0.050255   -71.00000   -1.50000
AFIX   0
part 0
part 2
same_1 c47 > c50
C47A  1   -0.339555    1.090834    0.219923  -101.00000    0.23465    0.16982 =
         0.10239   -0.01783   -0.02322   -0.02191
C48A  1   -0.328122    1.138152    0.180975  -101.00000    0.25452    0.15402 =
         0.14225    0.00471   -0.00227   -0.00234
AFIX  33
H48D  2   -0.370963    1.191588    0.181367  -101.00000   -1.50000
H48E  2   -0.192563    1.137741    0.171719  -101.00000   -1.50000
H48F  2   -0.413259    1.116500    0.164015  -101.00000   -1.50000
AFIX   0
C49A  1   -0.555354    1.093060    0.235016  -101.00000    0.29941    0.32646 =
         0.12844   -0.03622    0.04316    0.06286
AFIX  33
H49D  2   -0.563102    1.061703    0.260840  -101.00000   -1.50000
H49E  2   -0.595353    1.146764    0.235488  -101.00000   -1.50000
H49F  2   -0.642651    1.072104    0.218165  -101.00000   -1.50000
AFIX   0
C50A  1   -0.195926    1.127782    0.244695  -101.00000    0.44620    0.13381 =
         0.30723   -0.04863   -0.23165    0.04316
AFIX  33
H50D  2   -0.197879    1.098406    0.270983  -101.00000   -1.50000
H50E  2   -0.062813    1.126388    0.234297  -101.00000   -1.50000
H50F  2   -0.237086    1.181704    0.244329  -101.00000   -1.50000
AFIX   0
part 0
RESI 0
RESI 2 CBI
O1    4    0.779303    0.674458    0.346071    11.00000    0.09447    0.13428 =
         0.06512    0.01612   -0.01573   -0.03377
O2    4    0.211280    0.553110    0.336639    11.00000    0.10487    0.17284 =
         0.07198    0.02647   -0.02060   -0.06274
N1    3    0.493620    0.614526    0.341583    11.00000    0.09749    0.13694 =
         0.05975    0.02375   -0.01825   -0.04427
C1    1    0.650473    0.603055    0.403471    11.00000    0.08432    0.10024 =
         0.05838   -0.00076    0.00247   -0.01716
C2    1    0.798682    0.621192    0.425625    11.00000    0.09016    0.11116 =
         0.06626    0.01392   -0.00771   -0.03266
AFIX  43
H2    2    0.899841    0.653387    0.413517    11.00000   -1.20000
AFIX   0
C3    1    0.808592    0.594573    0.465349    11.00000    0.08681    0.08872 =
         0.06474   -0.00425   -0.00446   -0.01555
C4    1    0.962649    0.613319    0.488483    11.00000    0.08426    0.08814 =
         0.06937   -0.00459   -0.00717   -0.01484
C5    1    0.959317    0.583228    0.526710    11.00000    0.09139    0.10665 =
         0.06152    0.00607   -0.00640   -0.02502
AFIX  43
H5    2    1.064797    0.593829    0.541894    11.00000   -1.20000
AFIX   0
C6    1    0.654094    0.547468    0.482757    11.00000    0.07733    0.08808 =
         0.05725    0.00087   -0.00264   -0.00214
C7    1    0.499365    0.528580    0.460253    11.00000    0.08182    0.08748 =
         0.06328    0.00261   -0.00196   -0.00624
C8    1    0.345975    0.481022    0.477607    11.00000    0.08482    0.08227 =
         0.06074   -0.00559   -0.00086   -0.01135
C9    1    0.195781    0.463423    0.455211    11.00000    0.08049    0.10305 =
         0.06489    0.00384   -0.00732   -0.01387
C10   1    0.197026    0.493491    0.415340    11.00000    0.08880    0.11054 =
         0.06388    0.00120   -0.00924   -0.02542
AFIX  43
H10   2    0.092741    0.481646    0.400210    11.00000   -1.20000
AFIX   0
C11   1    0.344197    0.538917    0.398268    11.00000    0.08672    0.10285 =
         0.06169    0.00093   -0.00487   -0.01753
C12   1    0.495719    0.556792    0.419999    11.00000    0.08522    0.08665 =
         0.06238    0.00006   -0.00852   -0.01166
C13   1    0.650013    0.634351    0.362463    11.00000    0.09156    0.10671 =
         0.06540    0.00055   -0.00585   -0.02841
C14   1    0.340593    0.567555    0.357170    11.00000    0.08272    0.12777 =
         0.07004    0.02007   -0.01188   -0.03127
C15   1    1.121697    0.664262    0.470187    11.00000    0.08552    0.10813 =
         0.07668   -0.00382   -0.00130   -0.01109
AFIX  23
H15A  2    1.061693    0.712795    0.455561    11.00000   -1.20000
H15B  2    1.192496    0.637978    0.451859    11.00000   -1.20000
AFIX   0
C16   1    1.272470    0.685419    0.498635    11.00000    0.08426    0.11452 =
         0.09588   -0.00714   -0.00394   -0.01627
AFIX  23
H16A  2    1.202368    0.711938    0.516955    11.00000   -1.20000
H16B  2    1.333297    0.637045    0.513250    11.00000   -1.20000
AFIX   0
C17   1    1.433471    0.737603    0.479070    11.00000    0.10332    0.11393 =
         0.09516    0.00148   -0.00843   -0.02507
AFIX  23
H17A  2    1.374742    0.786508    0.464561    11.00000   -1.20000
H17B  2    1.506413    0.711379    0.460981    11.00000   -1.20000
AFIX   0
C18   1    1.573534    0.755366    0.509254    11.00000    0.09143    0.10551 =
         0.11498   -0.01790   -0.00728   -0.02103
AFIX  23
H18A  2    1.496362    0.777850    0.528158    11.00000   -1.20000
H18B  2    1.634270    0.705996    0.522803    11.00000   -1.20000
AFIX   0
C19   1    1.732508    0.809660    0.493974    11.00000    0.11624    0.10699 =
         0.12148   -0.00744   -0.01193   -0.01982
AFIX  23
H19A  2    1.672280    0.858912    0.480170    11.00000   -1.20000
H19B  2    1.811400    0.786925    0.475383    11.00000   -1.20000
AFIX   0
C20   1    1.867849    0.827267    0.524443    11.00000    0.09649    0.12841 =
         0.13111   -0.02144   -0.01117   -0.02417
AFIX  23
H20A  2    1.788125    0.852067    0.542178    11.00000   -1.20000
H20B  2    1.919792    0.777329    0.539183    11.00000   -1.20000
AFIX   0
C21   1    2.034773    0.876958    0.511686    11.00000    0.11334    0.11501 =
         0.16158   -0.02798   -0.00969   -0.01571
AFIX  23
H21A  2    1.983981    0.926069    0.495938    11.00000   -1.20000
H21B  2    2.118850    0.851002    0.495047    11.00000   -1.20000
AFIX   0
C22   1    2.160593    0.896429    0.542587    11.00000    0.11640    0.13760 =
         0.18338   -0.06096   -0.01465   -0.03012
AFIX  23
H22A  2    2.075770    0.922641    0.559005    11.00000   -1.20000
H22B  2    2.208698    0.847062    0.558512    11.00000   -1.20000
AFIX   0
C23   1    2.327313    0.944263    0.531377    11.00000    0.10805    0.14399 =
         0.28852   -0.08759   -0.02039   -0.01696
AFIX  23
H23A  2    2.279048    0.994457    0.516276    11.00000   -1.20000
H23B  2    2.410096    0.919055    0.514243    11.00000   -1.20000
AFIX   0
C24   1    2.455679    0.960998    0.562599    11.00000    0.12119    0.23302 =
         0.27393   -0.12274   -0.01585   -0.04252
AFIX 137
H24A  2    2.481898    0.912938    0.581154    11.00000   -1.50000
H24B  2    2.388991    0.998899    0.575340    11.00000   -1.50000
H24C  2    2.579750    0.982055    0.551637    11.00000   -1.50000
AFIX   0
C25   1    0.497110    0.640980    0.299866    11.00000    0.09076    0.14057 =
         0.06343    0.01503   -0.00514   -0.03573
C26   1    0.445500    0.717327    0.284692    11.00000    0.07782    0.13551 =
         0.06869    0.02379   -0.00874   -0.02345
C27   1    0.457362    0.741305    0.244922    11.00000    0.08397    0.16426 =
         0.06409    0.02667   -0.01785   -0.02773
AFIX  43
H27   2    0.425026    0.793523    0.233502    11.00000   -1.20000
AFIX   0
C28   1    0.516143    0.689186    0.222059    11.00000    0.10078    0.17263 =
         0.06939    0.01723   -0.00702   -0.04573
AFIX  43
H28   2    0.524883    0.705998    0.195202    11.00000   -1.20000
AFIX   0
C29   1    0.560620    0.614790    0.238147    11.00000    0.10103    0.17811 =
         0.06464    0.01300   -0.01262   -0.04678
AFIX  43
H29   2    0.596502    0.578963    0.222448    11.00000   -1.20000
AFIX   0
C30   1    0.554296    0.589956    0.277838    11.00000    0.09996    0.14875 =
         0.06886    0.00427   -0.01065   -0.03389
C31   1    0.372590    0.771176    0.308051    11.00000    0.10134    0.13380 =
         0.07156    0.01093   -0.01424   -0.02856
C32   1    0.208664    0.754072    0.331786    11.00000    0.10093    0.13809 =
         0.06351    0.01145   -0.01032   -0.02987
AFIX  43
H32   2    0.153804    0.704012    0.335681    11.00000   -1.20000
AFIX   0
C33   1    0.127337    0.810439    0.349484    11.00000    0.10068    0.14631 =
         0.07219    0.00564   -0.01497   -0.03230
AFIX  43
H33   2    0.014327    0.798397    0.365018    11.00000   -1.20000
AFIX   0
C34   1    0.201925    0.882138    0.345624    11.00000    0.13136    0.14111 =
         0.08164    0.00767   -0.01675   -0.04025
C35   1    0.366438    0.898797    0.322775    11.00000    0.12733    0.12207 =
         0.11016    0.01262   -0.01723   -0.03075
AFIX  43
H35   2    0.422714    0.948507    0.319658    11.00000   -1.20000
AFIX   0
C36   1    0.450145    0.842761    0.304263    11.00000    0.11056    0.13921 =
         0.08292    0.01455   -0.00899   -0.03296
AFIX  43
H36   2    0.563219    0.854960    0.288767    11.00000   -1.20000
AFIX   0
C37   1    0.103255    0.943786    0.364941    11.00000    0.16464    0.15950 =
         0.09434   -0.00186   -0.02242   -0.02747
C38   1    0.103121    0.915183    0.408154    11.00000    0.25693    0.15725 =
         0.09320   -0.00827   -0.02224    0.01338
AFIX 137
H38A  2    0.064075    0.860886    0.414158    11.00000   -1.50000
H38B  2    0.010277    0.946902    0.419932    11.00000   -1.50000
H38C  2    0.234926    0.919427    0.418070    11.00000   -1.50000
AFIX   0
C39   1   -0.117638    0.954566    0.352311    11.00000    0.16716    0.27839 =
         0.11662   -0.02910   -0.03787    0.00922
AFIX 137
H39A  2   -0.125701    0.959936    0.324586    11.00000   -1.50000
H39B  2   -0.173801    1.001246    0.359745    11.00000   -1.50000
H39C  2   -0.190965    0.909228    0.364738    11.00000   -1.50000
AFIX   0
C40   1    0.184188    1.024074    0.353682    11.00000    0.24670    0.15126 =
         0.16796   -0.01946    0.00535   -0.05006
AFIX 137
H40A  2    0.164973    1.043188    0.326303    11.00000   -1.50000
H40B  2    0.324505    1.022271    0.359474    11.00000   -1.50000
H40C  2    0.115692    1.058951    0.367949    11.00000   -1.50000
AFIX  66
part 1
C41   1    0.623038    0.505391    0.292924    51.00000    0.16564    0.13340 =
         0.09785   -0.00493   -0.03494   -0.03399
C42   1    0.791084    0.493847    0.315182    51.00000    0.14929    0.14038 =
         0.07510    0.01891   -0.01600   -0.01878
AFIX  43
H42   2    0.856786    0.537080    0.320917    51.00000   -1.20000
AFIX  65
C43   1    0.862999    0.419045    0.329049    51.00000    0.19782    0.12350 =
         0.13026   -0.00156   -0.03286   -0.02100
AFIX  43
H43   2    0.977851    0.411155    0.344261    51.00000   -1.20000
AFIX  65
C44   1    0.766868    0.355787    0.320658    51.00000    0.39482    0.15387 =
         0.16660   -0.00106   -0.15596   -0.05213
C45   1    0.598822    0.367331    0.298400    51.00000    0.40774    0.14470 =
         0.34088    0.02189   -0.23116   -0.08113
AFIX  43
H45   2    0.533122    0.324097    0.292665    51.00000   -1.20000
AFIX  65
C46   1    0.526906    0.442132    0.284533    51.00000    0.30112    0.15256 =
         0.21268    0.00605   -0.11862   -0.07605
AFIX  43
H46   2    0.412054    0.450022    0.269321    51.00000   -1.20000
AFIX   0
C47   1    0.862999    0.274445    0.334192    51.00000    0.47951    0.15256 =
         0.25970   -0.01187   -0.22065   -0.02443
C48   1    0.949883    0.247942    0.297762    51.00000    0.60666    0.22891 =
         0.31614   -0.08433   -0.22206    0.05088
AFIX  33
H48A  2    0.847372    0.251934    0.278430    51.00000   -1.50000
H48B  2    1.058411    0.281352    0.287518    51.00000   -1.50000
H48C  2    0.997925    0.194050    0.304673    51.00000   -1.50000
AFIX   0
C49   1    1.025350    0.267311    0.362957    51.00000    0.50607    0.15587 =
         0.27914   -0.01516   -0.23408    0.03132
AFIX  33
H49A  2    1.125974    0.305194    0.353482    51.00000   -1.50000
H49B  2    0.972164    0.277252    0.387112    51.00000   -1.50000
H49C  2    1.083600    0.214843    0.367003    51.00000   -1.50000
AFIX   0
C50   1    0.697079    0.216600    0.346834    51.00000    0.57514    0.14477 =
         0.33249    0.00195   -0.23993   -0.07143
AFIX  33
H50A  2    0.595906    0.223835    0.327108    51.00000   -1.50000
H50B  2    0.750790    0.163442    0.350649    51.00000   -1.50000
H50C  2    0.639354    0.225852    0.370758    51.00000   -1.50000
AFIX  66
part 0
part 2
same_2 c41 > c50
C41A  1    0.594390    0.508633    0.298705   -51.00000    0.14548    0.14629 =
         0.03285   -0.00300    0.00500   -0.01327
C42A  1    0.739675    0.473611    0.323733   -51.00000    0.14431    0.13660 =
         0.02050   -0.02442    0.01538    0.00678
AFIX  43
H42A  2    0.842133    0.503724    0.330560   -51.00000   -1.20000
AFIX  65
C43A  1    0.735050    0.394529    0.338772   -51.00000    0.13030    0.14071 =
         0.05542   -0.01334    0.03051    0.02366
AFIX  43
H43A  2    0.834347    0.370593    0.355877   -51.00000   -1.20000
AFIX  65
C44A  1    0.585140    0.350469    0.328783   -51.00000    0.16243    0.11792 =
         0.12824    0.00538   -0.00046    0.01176
C45A  1    0.439854    0.385490    0.303756   -51.00000    0.13684    0.13450 =
         0.10166    0.01294    0.01759   -0.00880
AFIX  43
H45A  2    0.337397    0.355376    0.296929   -51.00000   -1.20000
AFIX  65
C46A  1    0.444476    0.464571    0.288717   -51.00000    0.07725    0.12254 =
         0.09386   -0.00543    0.03828    0.01051
AFIX  43
H46A  2    0.345179    0.488507    0.271611   -51.00000   -1.20000
AFIX   0
C47A  1    0.583345    0.264248    0.348332   -51.00000    0.31342    0.08919 =
         0.11535   -0.02251    0.03607    0.04177
C48A  1    0.794490    0.229851    0.346978   -51.00000    0.32187    0.08434 =
         0.10713   -0.01452    0.04737    0.05087
AFIX  33
H48D  2    0.838290    0.236323    0.320407   -51.00000   -1.50000
H48E  2    0.882996    0.256978    0.361021   -51.00000   -1.50000
H48F  2    0.795470    0.174541    0.358651   -51.00000   -1.50000
AFIX   0
C49A  1    0.516738    0.254081    0.389369   -51.00000    0.30894    0.08105 =
         0.11790   -0.02383    0.04141    0.04441
AFIX  33
H49D  2    0.517247    0.198726    0.400950   -51.00000   -1.50000
H49E  2    0.606009    0.280914    0.403402   -51.00000   -1.50000
H49F  2    0.383764    0.276009    0.390366   -51.00000   -1.50000
AFIX   0
C50A  1    0.449581    0.213926    0.329228   -51.00000    0.32754    0.08171 =
         0.11840   -0.03243    0.05016    0.03509
AFIX  33
H50D  2    0.487337    0.218638    0.302399   -51.00000   -1.50000
H50E  2    0.463432    0.159593    0.342277   -51.00000   -1.50000
H50F  2    0.312943    0.231558    0.330865   -51.00000   -1.50000
AFIX   0
part 0
RESI 0
RESI 101 MET
part 1
O1    4    1.342730    0.315741    0.375934    91.00000    0.09794
C1    1    1.535194    0.333186    0.389012    91.00000    0.51133
part 0
RESI 0
RESI 102 MET
part 6
O1    4    1.186882    0.312383    0.215183    31.00000    0.18653
C1    1    1.181132    0.262139    0.252027    31.00000    0.19712
part 0
RESI 0
RESI 103 MET
part 7
O1    4    1.055212    0.363189    0.174368    41.00000    0.15928
C1    1    1.209691    0.387827    0.195655    41.00000    0.37228
RESI 0
part 0
RESI 104 MET
PART 3
O1    4    1.762164    1.365588    0.096178   -21.00000    0.12474
C1    1    1.960861    1.374350    0.106184   -21.00000    0.53528
PART 0
RESI 0
RESI 105 MET
PART 3
O1    4    0.990615    0.391719    0.226841    61.00000    0.33790
C1    1    0.806477    0.424218    0.208930    61.00000    0.39292
PART 0
RESI 0
RESI 106 MET
PART 4
O1    4    1.547647    0.451616    0.172228    81.00000    0.39904
C1    1    1.547604    0.386391    0.204156    81.00000    0.40931
PART 0
RESI 0
HKLF 4


REM  .\SiSo-CDI-PhIm_a.res in P-1
REM wR2 = 0.4914, GooF = S = 1.066, Restrained GooF = 1.032 for all data
REM R1 = 0.1454 for 5450 Fo > 4sig(Fo) and 0.3342 for all 23001 data
REM 1238 parameters refined using 2093 restraints

END

WGHT      0.2000      0.0000

REM Highest difference peak  0.344,  deepest hole -0.421,  1-sigma level  0.080
Q1    1   1.1050  0.6103  0.5508  11.00000  0.05    0.34
Q2    1   0.9329  0.6692  0.3668  11.00000  0.05    0.34
Q3    1   1.7238  1.3880  0.0967  11.00000  0.05    0.33
Q4    1   0.5703  0.4973  0.4582  11.00000  0.05    0.33
Q5    1   1.6955  1.4012  0.1037  11.00000  0.05    0.33
Q6    1   0.3185  0.9677  0.3986  11.00000  0.05    0.33
Q7    1   1.1791  0.2299  0.2791  11.00000  0.05    0.32
Q8    1   0.1416  0.3770  0.2937  11.00000  0.05    0.32
Q9    1   0.4375  0.5048  0.3947  11.00000  0.05    0.32
Q10   1   0.2537  0.2584  0.3069  11.00000  0.05    0.32
Q11   1   0.5000  0.5000  0.5000  10.50000  0.05    0.31
Q12   1   0.6163  0.6095  0.3518  11.00000  0.05    0.30
Q13   1   1.0599  0.3130  0.2518  11.00000  0.05    0.30
Q14   1   0.4960  0.6018  0.3360  11.00000  0.05    0.28
Q15   1  -0.0795  0.8655  0.0780  11.00000  0.05    0.28
Q16   1   0.0317  0.6016  0.3478  11.00000  0.05    0.28
Q17   1   1.4820  1.3074  0.0837  11.00000  0.05    0.27
Q18   1   0.1837  0.9992  0.0325  11.00000  0.05    0.27
Q19   1   0.2158  1.0086  0.0373  11.00000  0.05    0.26
Q20   1   0.7765  0.2676  0.4087  11.00000  0.05    0.26
Q21   1   1.4091  0.3609  0.2028  11.00000  0.05    0.26
Q22   1   1.2837  0.6718  0.5314  11.00000  0.05    0.25
Q23   1   0.3530  0.6288  0.1195  11.00000  0.05    0.25
Q24   1   0.7535  0.5685  0.4015  11.00000  0.05    0.25
Q25   1   1.6485  0.3549  0.4062  11.00000  0.05    0.25
Q26   1   0.5812  0.3194  0.4415  11.00000  0.05    0.25
Q27   1   0.7739  0.6918  0.3129  11.00000  0.05    0.25
Q28   1   0.7829  0.6365  0.3781  11.00000  0.05    0.24
Q29   1   0.1373  0.6661  0.0060  11.00000  0.05    0.24
Q30   1  -0.0111  0.8990  0.3872  11.00000  0.05    0.24
Q31   1   0.1617  0.8909  0.4548  11.00000  0.05    0.24
Q32   1   1.6632  0.7566  0.5474  11.00000  0.05    0.24
Q33   1   0.9614  0.6399  0.3293  11.00000  0.05    0.24
Q34   1   2.2379  0.9990  0.4770  11.00000  0.05    0.24
Q35   1   1.3308  1.4879  0.1681  11.00000  0.05    0.24
Q36   1   0.7511  0.5682  0.4726  11.00000  0.05    0.24
Q37   1   1.8379  1.3121  0.0845  11.00000  0.05    0.24
Q38   1   1.8980  1.3674  0.1499  11.00000  0.05    0.24
Q39   1   2.2559  0.9762  0.4805  11.00000  0.05    0.24
Q40   1   1.2142  0.6994  0.4392  11.00000  0.05    0.24
Q41   1   1.0362  0.3943  0.1513  11.00000  0.05    0.23
Q42   1   0.4077  0.8911  0.1612  11.00000  0.05    0.23
Q43   1   0.4173  0.8980  0.4054  11.00000  0.05    0.23
Q44   1   0.2814  0.8575  0.3868  11.00000  0.05    0.23
Q45   1  -0.6398  1.0867  0.1846  11.00000  0.05    0.23
Q46   1  -0.0804  0.8535  0.3648  11.00000  0.05    0.23
Q47   1  -0.0258  0.8624  0.1086  11.00000  0.05    0.23
Q48   1   0.1526  0.4397  0.3974  11.00000  0.05    0.22
Q49   1  -0.3588  1.1288  0.2260  11.00000  0.05    0.22
Q50   1   1.6079  0.3655  0.2250  11.00000  0.05    0.22
;
_shelx_res_checksum              633
####################################################################### 
# 
# This file contains crystal structure data downloaded from the 
# Cambridge Structural Database (CSD) hosted by the Cambridge 
# Crystallographic Data Centre (CCDC).
# 
# Full information about CCDC data access policies and citation 
# guidelines are available at http://www.ccdc.cam.ac.uk/access/V1 
# 
# Audit and citation data items may have been added by the CCDC. 
# Please retain this information to preserve the provenance of 
# this file and to allow appropriate attribution of the data. 
# 
#######################################################################

data_1177_CDI_I
_database_code_depnum_ccdc_archive 'CCDC 2540049'
loop_
_audit_author_name
_audit_author_address
'Kazutaka Shoyama'
;University of Wuerzburg
Germany
;
_audit_update_record             
;
2026-03-23 deposited with the CCDC.	2026-05-28 downloaded from the CCDC.
;

_audit_creation_method           SHELXL-2019/3
_shelx_SHELXL_version_number     2019/3
_chemical_name_systematic        ?
_chemical_name_common            ?
_chemical_melting_point          ?
_chemical_formula_moiety         'C100 H106 N2 O4, 4(C12 H7 I2 N), 2(C H Cl3)'
_chemical_formula_sum            'C150 H136 Cl6 I8 N6 O4'
_chemical_formula_weight         3314.54

loop_
_atom_type_symbol
_atom_type_description
_atom_type_scat_dispersion_real
_atom_type_scat_dispersion_imag
_atom_type_scat_source
C C 0.0181 0.0091 'International Tables Vol C Tables 4.2.6.8 and 6.1.1.4'
H H 0.0000 0.0000 'International Tables Vol C Tables 4.2.6.8 and 6.1.1.4'
Cl Cl 0.3639 0.7018 'International Tables Vol C Tables 4.2.6.8 and 6.1.1.4'
I I -0.3257 6.8362 'International Tables Vol C Tables 4.2.6.8 and 6.1.1.4'
N N 0.0311 0.0180 'International Tables Vol C Tables 4.2.6.8 and 6.1.1.4'
O O 0.0492 0.0322 'International Tables Vol C Tables 4.2.6.8 and 6.1.1.4'

_space_group_crystal_system      triclinic
_space_group_IT_number           2
_space_group_name_H-M_alt        'P -1'
_space_group_name_Hall           '-P 1'

_shelx_space_group_comment       
;
The symmetry employed for this shelxl refinement is uniquely defined
by the following loop, which should always be used as a source of
symmetry information in preference to the above space-group names.
They are only intended as comments.
;

loop_
_space_group_symop_operation_xyz
'x, y, z'
'-x, -y, -z'

_cell_length_a                   11.9797(14)
_cell_length_b                   15.8387(17)
_cell_length_c                   19.038(2)
_cell_angle_alpha                77.575(6)
_cell_angle_beta                 78.866(10)
_cell_angle_gamma                89.072(4)
_cell_volume                     3460.1(7)
_cell_formula_units_Z            1
_cell_measurement_temperature    100(2)
_cell_measurement_reflns_used    9660
_cell_measurement_theta_min      3.76
_cell_measurement_theta_max      72.22

_exptl_crystal_description       plate
_exptl_crystal_colour            orange
_exptl_crystal_density_meas      ?
_exptl_crystal_density_method    ?
_exptl_crystal_density_diffrn    1.591
_exptl_crystal_F_000             1636
_exptl_transmission_factor_min   ?
_exptl_transmission_factor_max   ?
_exptl_crystal_size_max          0.115
_exptl_crystal_size_mid          0.067
_exptl_crystal_size_min          0.034
_exptl_absorpt_coefficient_mu    15.574
_shelx_estimated_absorpt_T_min   0.267
_shelx_estimated_absorpt_T_max   0.620
_exptl_absorpt_correction_type   multi-scan
_exptl_absorpt_correction_T_min  0.4818
_exptl_absorpt_correction_T_max  0.7536
_exptl_absorpt_process_details   Bruker-SADABS
_exptl_absorpt_special_details   ?
_diffrn_ambient_temperature      100(2)
_diffrn_radiation_wavelength     1.54178
_diffrn_radiation_type           CuK\a
_diffrn_source                   Cu/K(alpha)_ImuS_Microsource
_diffrn_measurement_device_type  Bruker-Kappa-D8Quest_PhotonII
_diffrn_measurement_method       omega_and_phi_scan
_diffrn_detector_area_resol_mean ?
_diffrn_reflns_number            87563
_diffrn_reflns_av_unetI/netI     0.0219
_diffrn_reflns_av_R_equivalents  0.0380
_diffrn_reflns_limit_h_min       -14
_diffrn_reflns_limit_h_max       14
_diffrn_reflns_limit_k_min       -19
_diffrn_reflns_limit_k_max       19
_diffrn_reflns_limit_l_min       -23
_diffrn_reflns_limit_l_max       23
_diffrn_reflns_theta_min         2.423
_diffrn_reflns_theta_max         72.289
_diffrn_reflns_theta_full        67.679
_diffrn_measured_fraction_theta_max 0.996
_diffrn_measured_fraction_theta_full 1.000
_diffrn_reflns_Laue_measured_fraction_max 0.996
_diffrn_reflns_Laue_measured_fraction_full 1.000
_diffrn_reflns_point_group_measured_fraction_max 0.996
_diffrn_reflns_point_group_measured_fraction_full 1.000
_reflns_number_total             13630
_reflns_number_gt                12451
_reflns_threshold_expression     'I > 2\s(I)'
_reflns_Friedel_coverage         0.000
_reflns_Friedel_fraction_max     .
_reflns_Friedel_fraction_full    .

_reflns_special_details          
;
 Reflections were merged by SHELXL according to the crystal
 class for the calculation of statistics and refinement.
 
 _reflns_Friedel_fraction is defined as the number of unique
 Friedel pairs measured divided by the number that would be
 possible theoretically, ignoring centric projections and
 systematic absences.
;

_computing_data_collection       'Bruker APEX4'
_computing_cell_refinement       'Bruker SAINT'
_computing_data_reduction        'Bruker SAINT'
_computing_structure_solution    'SHELXT 2018/2 (Sheldrick, 2018)'
_computing_structure_refinement  'SHELXL-2019/2 (Sheldrick, 2019)'
_computing_molecular_graphics    ?
_computing_publication_material  ?
_refine_special_details          ?
_refine_ls_structure_factor_coef Fsqd
_refine_ls_matrix_type           full
_refine_ls_weighting_scheme      calc
_refine_ls_weighting_details     
'w=1/[\s^2^(Fo^2^)+(0.0420P)^2^+4.8234P] where P=(Fo^2^+2Fc^2^)/3'
_atom_sites_solution_primary     dual
_atom_sites_solution_secondary   difmap
_atom_sites_solution_hydrogens   geom
_refine_ls_hydrogen_treatment    constr
_refine_ls_extinction_method     none
_refine_ls_extinction_coef       .
_refine_ls_number_reflns         13630
_refine_ls_number_parameters     828
_refine_ls_number_restraints     114
_refine_ls_R_factor_all          0.0329
_refine_ls_R_factor_gt           0.0294
_refine_ls_wR_factor_ref         0.0776
_refine_ls_wR_factor_gt          0.0749
_refine_ls_goodness_of_fit_ref   1.022
_refine_ls_restrained_S_all      1.020
_refine_ls_shift/su_max          0.004
_refine_ls_shift/su_mean         0.000

loop_
_atom_site_label
_atom_site_type_symbol
_atom_site_fract_x
_atom_site_fract_y
_atom_site_fract_z
_atom_site_U_iso_or_equiv
_atom_site_adp_type
_atom_site_occupancy
_atom_site_site_symmetry_order
_atom_site_calc_flag
_atom_site_refinement_flags_posn
_atom_site_refinement_flags_adp
_atom_site_refinement_flags_occupancy
_atom_site_disorder_assembly
_atom_site_disorder_group
N1 N 0.2384(2) 0.17042(15) 0.79793(12) 0.0201(4) Uani 1 1 d . . . . .
O1 O 0.07571(17) 0.13369(14) 0.88330(10) 0.0271(4) Uani 1 1 d . . . . .
O2 O 0.39715(17) 0.20423(14) 0.71072(10) 0.0269(4) Uani 1 1 d . . . . .
C1 C 0.1787(2) 0.12890(18) 0.86762(15) 0.0223(5) Uani 1 1 d . . . . .
C2 C 0.3559(2) 0.16998(17) 0.77371(15) 0.0219(5) Uani 1 1 d . . . . .
C3 C 0.4244(2) 0.12805(17) 0.82808(14) 0.0205(5) Uani 1 1 d . . . . .
C4 C 0.5406(2) 0.13235(18) 0.80917(14) 0.0222(5) Uani 1 1 d . . . . .
H4 H 0.575651 0.161709 0.761185 0.027 Uiso 1 1 calc R U . . .
C5 C 0.6103(2) 0.09407(18) 0.85936(14) 0.0217(5) Uani 1 1 d . . . . .
C6 C 0.5554(2) 0.04700(17) 0.92955(14) 0.0199(5) Uani 1 1 d . . . . .
C7 C 0.4346(2) 0.04189(16) 0.94861(14) 0.0185(5) Uani 1 1 d . . . . .
C8 C 0.3687(2) 0.08374(17) 0.89840(14) 0.0191(5) Uani 1 1 d . . . . .
C9 C 0.7323(2) 0.10124(19) 0.84203(15) 0.0233(6) Uani 1 1 d . . . . .
C10 C 0.7935(2) 0.05992(19) 0.89278(15) 0.0243(6) Uani 1 1 d . . . . .
H10 H 0.874197 0.064930 0.881046 0.029 Uiso 1 1 calc R U . . .
C11 C 0.7403(2) 0.00981(18) 0.96240(15) 0.0218(5) Uani 1 1 d . . . . .
C12 C 0.6208(2) 0.00491(17) 0.98103(14) 0.0196(5) Uani 1 1 d . . . . .
C13 C 0.8052(2) -0.03430(18) 1.01343(15) 0.0226(5) Uani 1 1 d . . . . .
H13 H 0.885983 -0.031743 1.000778 0.027 Uiso 1 1 calc R U . . .
C14 C 0.7520(2) -0.08072(18) 1.08109(14) 0.0212(5) Uani 1 1 d . . . . .
C15 C 0.1735(2) 0.22111(18) 0.74749(14) 0.0210(5) Uani 1 1 d . . . . .
C16 C 0.1676(2) 0.31056(18) 0.74348(14) 0.0212(5) Uani 1 1 d . . . . .
C17 C 0.1070(2) 0.35974(18) 0.69423(15) 0.0219(5) Uani 1 1 d . . . . .
H17 H 0.100238 0.420060 0.691972 0.026 Uiso 1 1 calc R U . . .
C18 C 0.0564(2) 0.32195(19) 0.64842(15) 0.0237(6) Uani 1 1 d . . . . .
H18 H 0.014468 0.356018 0.615529 0.028 Uiso 1 1 calc R U . . .
C19 C 0.0675(2) 0.23397(19) 0.65105(15) 0.0238(6) Uani 1 1 d . . . . .
H19 H 0.034737 0.208488 0.618662 0.029 Uiso 1 1 calc R U . . .
C20 C 0.1259(2) 0.18235(18) 0.70048(14) 0.0208(5) Uani 1 1 d . . . . .
C21 C 0.2298(2) 0.35805(18) 0.78477(15) 0.0233(6) Uani 1 1 d . . . . .
C22 C 0.3095(3) 0.4198(2) 0.74440(18) 0.0400(8) Uani 1 1 d . . . . .
H22 H 0.328942 0.425659 0.692761 0.048 Uiso 1 1 calc R U . . .
C23 C 0.3624(3) 0.4740(2) 0.77735(18) 0.0407(8) Uani 1 1 d . . . . .
H23 H 0.418011 0.515597 0.747893 0.049 Uiso 1 1 calc R U . . .
C24 C 0.3354(3) 0.4684(2) 0.85256(16) 0.0271(6) Uani 1 1 d . . . . .
C25 C 0.2572(3) 0.4038(2) 0.89310(16) 0.0311(6) Uani 1 1 d . . . . .
H25 H 0.238775 0.396953 0.944867 0.037 Uiso 1 1 calc R U . . .
C26 C 0.2046(3) 0.3486(2) 0.86040(16) 0.0299(6) Uani 1 1 d . . . . .
H26 H 0.151920 0.304770 0.889758 0.036 Uiso 1 1 calc R U . . .
C27 C 0.3893(3) 0.5349(2) 0.88503(17) 0.0305(6) Uani 1 1 d . . . . .
C28 C 0.3513(4) 0.6254(2) 0.8519(2) 0.0436(8) Uani 1 1 d . . . . .
H28A H 0.379164 0.638617 0.798704 0.065 Uiso 1 1 calc R U . . .
H28B H 0.382549 0.668338 0.873479 0.065 Uiso 1 1 calc R U . . .
H28C H 0.268037 0.626862 0.862291 0.065 Uiso 1 1 calc R U . . .
C29 C 0.3508(3) 0.5188(2) 0.96831(18) 0.0376(7) Uani 1 1 d . . . . .
H29A H 0.267731 0.522148 0.980552 0.056 Uiso 1 1 calc R U . . .
H29B H 0.385906 0.562662 0.986979 0.056 Uiso 1 1 calc R U . . .
H29C H 0.373886 0.461224 0.990749 0.056 Uiso 1 1 calc R U . . .
C30 C 0.5190(3) 0.5318(2) 0.86657(19) 0.0368(7) Uani 1 1 d . . . . .
H30A H 0.543395 0.474365 0.888385 0.055 Uiso 1 1 calc R U . . .
H30B H 0.552245 0.575629 0.886245 0.055 Uiso 1 1 calc R U . . .
H30C H 0.544507 0.543309 0.813219 0.055 Uiso 1 1 calc R U . . .
C31 C 0.1396(2) 0.08956(18) 0.69721(15) 0.0223(5) Uani 1 1 d . . . . .
C32 C 0.0928(2) 0.02190(19) 0.75467(15) 0.0249(6) Uani 1 1 d . . . . .
H32 H 0.055938 0.033816 0.800225 0.030 Uiso 1 1 calc R U . . .
C33 C 0.0996(3) -0.06332(19) 0.74574(16) 0.0275(6) Uani 1 1 d . . . . .
H33 H 0.065410 -0.108406 0.785244 0.033 Uiso 1 1 calc R U . . .
C34 C 0.1551(3) -0.08423(19) 0.68039(16) 0.0266(6) Uani 1 1 d . . . . .
C35 C 0.2022(3) -0.0163(2) 0.62348(16) 0.0276(6) Uani 1 1 d . . . . .
H35 H 0.240294 -0.028393 0.578270 0.033 Uiso 1 1 calc R U . . .
C36 C 0.1946(3) 0.06925(19) 0.63129(15) 0.0255(6) Uani 1 1 d . . . . .
H36 H 0.227245 0.114377 0.591334 0.031 Uiso 1 1 calc R U . . .
C37 C 0.1582(3) -0.1786(2) 0.67243(17) 0.0327(7) Uani 1 1 d . . . . .
C38 C 0.0385(4) -0.2082(3) 0.6707(3) 0.0514(10) Uani 1 1 d . . . . .
H38A H -0.013182 -0.202704 0.716011 0.077 Uiso 1 1 calc R U . . .
H38B H 0.039320 -0.268712 0.666245 0.077 Uiso 1 1 calc R U . . .
H38C H 0.012383 -0.172107 0.628561 0.077 Uiso 1 1 calc R U . . .
C39 C 0.1995(4) -0.2362(2) 0.7377(2) 0.0480(10) Uani 1 1 d . . . . .
H39A H 0.276874 -0.217852 0.738572 0.072 Uiso 1 1 calc R U . . .
H39B H 0.199536 -0.296551 0.732743 0.072 Uiso 1 1 calc R U . . .
H39C H 0.148573 -0.231045 0.783379 0.072 Uiso 1 1 calc R U . . .
C40 C 0.2376(4) -0.1890(3) 0.6019(2) 0.0497(10) Uani 1 1 d . . . . .
H40A H 0.207718 -0.157544 0.559517 0.075 Uiso 1 1 calc R U . . .
H40B H 0.242625 -0.250449 0.600506 0.075 Uiso 1 1 calc R U . . .
H40C H 0.313506 -0.165627 0.600400 0.075 Uiso 1 1 calc R U . . .
C41 C 0.7924(2) 0.15663(19) 0.77032(15) 0.0254(6) Uani 1 1 d . . . . .
H41A H 0.761046 0.142044 0.729846 0.030 Uiso 1 1 calc R U . . .
H41B H 0.874210 0.142829 0.762604 0.030 Uiso 1 1 calc R U . . .
C42 C 0.7808(3) 0.2542(2) 0.76706(16) 0.0277(6) Uani 1 1 d . . . . .
H42A H 0.815379 0.286052 0.717055 0.033 Uiso 1 1 calc R U . . .
H42B H 0.698965 0.267546 0.775876 0.033 Uiso 1 1 calc R U . . .
C43 C 0.8364(3) 0.2867(2) 0.82213(17) 0.0312(6) Uani 1 1 d . . . . .
H43A H 0.917238 0.270397 0.815736 0.037 Uiso 1 1 calc R U . . .
H43B H 0.798145 0.258564 0.872461 0.037 Uiso 1 1 calc R U . . .
C44 C 0.8294(3) 0.3849(2) 0.81283(18) 0.0335(7) Uani 1 1 d . . . . .
H44A H 0.861796 0.412320 0.761193 0.040 Uiso 1 1 calc R U . . .
H44B H 0.748334 0.400209 0.822715 0.040 Uiso 1 1 calc R U . . .
C45 C 0.8914(3) 0.4221(2) 0.8625(2) 0.0405(8) Uani 1 1 d . . . . .
H45A H 0.973167 0.408923 0.851432 0.049 Uiso 1 1 calc R U . . .
H45B H 0.860983 0.393485 0.914170 0.049 Uiso 1 1 calc R U . . .
C46 C 0.8797(4) 0.5200(3) 0.8540(2) 0.0449(9) Uani 1 1 d . . . . .
H46A H 0.905306 0.548393 0.801774 0.054 Uiso 1 1 calc R U . . .
H46B H 0.798330 0.532899 0.868334 0.054 Uiso 1 1 calc R U . . .
C47 C 0.9478(4) 0.5582(3) 0.9000(2) 0.0517(10) Uani 1 1 d . . . . .
H47A H 1.029937 0.552873 0.880796 0.062 Uiso 1 1 calc R U . . .
H47B H 0.930469 0.523995 0.951030 0.062 Uiso 1 1 calc R U . . .
C48 C 0.9235(4) 0.6529(3) 0.9005(2) 0.0558(11) Uani 1 1 d . . . . .
H48A H 0.841268 0.658314 0.919261 0.067 Uiso 1 1 calc R U . . .
H48B H 0.941544 0.687200 0.849482 0.067 Uiso 1 1 calc R U . . .
C49 C 0.9918(5) 0.6908(3) 0.9475(3) 0.0689(15) Uani 1 1 d . . . . .
H49A H 0.979946 0.653163 0.997231 0.083 Uiso 1 1 calc R U . . .
H49B H 1.073819 0.691153 0.925691 0.083 Uiso 1 1 calc R U . . .
C50 C 0.9580(7) 0.7825(3) 0.9538(3) 0.089(2) Uani 1 1 d . . . . .
H50A H 0.960594 0.818608 0.904711 0.133 Uiso 1 1 calc R U . . .
H50B H 1.010960 0.806649 0.978119 0.133 Uiso 1 1 calc R U . . .
H50C H 0.880587 0.781321 0.982650 0.133 Uiso 1 1 calc R U . . .
C1A C 0.3767(5) 0.2310(3) 0.4025(3) 0.0428(11) Uani 0.762(3) 1 d D U P A 1
H1A H 0.388939 0.281497 0.424095 0.051 Uiso 0.762(3) 1 calc R U P A 1
Cl1A Cl 0.2317(2) 0.2191(2) 0.4065(2) 0.0786(9) Uani 0.762(3) 1 d D U P A 1
Cl2A Cl 0.45345(17) 0.25208(11) 0.31137(9) 0.0666(5) Uani 0.762(3) 1 d D U P A
1
Cl3A Cl 0.42901(12) 0.13920(9) 0.45428(8) 0.0561(4) Uani 0.762(3) 1 d D U P A 1
C1B C 0.3061(15) 0.2677(13) 0.3617(8) 0.078(6) Uani 0.238(3) 1 d D U P A 2
H1B H 0.295297 0.324607 0.376564 0.093 Uiso 0.238(3) 1 calc R U P A 2
Cl1B Cl 0.2175(11) 0.1927(8) 0.4264(6) 0.095(4) Uani 0.238(3) 1 d D U P A 2
Cl2B Cl 0.2722(7) 0.2804(4) 0.2755(4) 0.091(2) Uani 0.238(3) 1 d D U P A 2
Cl3B Cl 0.4467(8) 0.2393(8) 0.3628(7) 0.130(4) Uani 0.238(3) 1 d D U P A 2
I1_1 I 0.30499(2) 0.52761(2) 0.35114(2) 0.02761(5) Uani 1 1 d . . . . .
I2_1 I 1.01968(2) 0.42428(2) 0.41246(2) 0.02708(5) Uani 1 1 d . . . . .
N1_1 N 0.5387(2) 0.28461(17) 0.57827(13) 0.0261(5) Uani 1 1 d . . . . .
H1_1 H 0.513747 0.245004 0.618227 0.031 Uiso 1 1 calc R U . . .
C1_1 C 0.4710(3) 0.33700(18) 0.53710(15) 0.0234(6) Uani 1 1 d . . . . .
C2_1 C 0.3528(3) 0.3416(2) 0.54796(16) 0.0261(6) Uani 1 1 d . . . . .
H2_1 H 0.305833 0.306925 0.589824 0.031 Uiso 1 1 calc R U . . .
C3_1 C 0.3059(2) 0.39833(19) 0.49589(16) 0.0254(6) Uani 1 1 d . . . . .
H3_1 H 0.225612 0.403225 0.502164 0.030 Uiso 1 1 calc R U . . .
C4_1 C 0.3764(2) 0.44856(18) 0.43394(15) 0.0220(5) Uani 1 1 d . . . . .
C5_1 C 0.4933(2) 0.44668(18) 0.42364(15) 0.0219(5) Uani 1 1 d . . . . .
H5_1 H 0.539706 0.482452 0.382118 0.026 Uiso 1 1 calc R U . . .
C6_1 C 0.5417(2) 0.39026(18) 0.47640(15) 0.0219(5) Uani 1 1 d . . . . .
C7_1 C 0.6572(2) 0.37081(18) 0.48358(15) 0.0219(5) Uani 1 1 d . . . . .
C8_1 C 0.7622(2) 0.40605(18) 0.44400(15) 0.0223(5) Uani 1 1 d . . . . .
H8_1 H 0.767274 0.452478 0.402463 0.027 Uiso 1 1 calc R U . . .
C9_1 C 0.8591(2) 0.37124(18) 0.46714(15) 0.0232(5) Uani 1 1 d . . . . .
C10_1 C 0.8528(3) 0.30191(19) 0.52814(16) 0.0256(6) Uani 1 1 d . . . . .
H10_1 H 0.920921 0.278121 0.541632 0.031 Uiso 1 1 calc R U . . .
C11_1 C 0.7492(3) 0.26822(19) 0.56844(15) 0.0267(6) Uani 1 1 d . . . . .
H11_1 H 0.744766 0.221677 0.609841 0.032 Uiso 1 1 calc R U . . .
C12_1 C 0.6509(3) 0.30402(18) 0.54705(15) 0.0239(6) Uani 1 1 d . . . . .
I1_2 I 0.88866(2) 1.03239(2) 0.58835(2) 0.03693(6) Uani 1 1 d . . . . .
I2_2 I 0.52404(2) 0.73225(2) 1.02503(2) 0.04325(7) Uani 1 1 d . . . . .
N1_2 N 0.3853(2) 0.96753(17) 0.75050(14) 0.0302(5) Uani 1 1 d . . . . .
H1_2 H 0.319787 0.985093 0.739034 0.036 Uiso 1 1 calc R U . . .
C1_2 C 0.4909(3) 0.9897(2) 0.70659(17) 0.0292(6) Uani 1 1 d . . . . .
C2_2 C 0.5186(3) 1.0429(2) 0.63672(17) 0.0310(6) Uani 1 1 d . . . . .
H2_2 H 0.461055 1.069757 0.612274 0.037 Uiso 1 1 calc R U . . .
C3_2 C 0.6323(3) 1.0553(2) 0.60415(18) 0.0324(7) Uani 1 1 d . . . . .
H3_2 H 0.653722 1.091467 0.556691 0.039 Uiso 1 1 calc R U . . .
C4_2 C 0.7166(3) 1.0148(2) 0.64091(18) 0.0307(6) Uani 1 1 d . . . . .
C5_2 C 0.6894(3) 0.9624(2) 0.71056(18) 0.0318(7) Uani 1 1 d . . . . .
H5_2 H 0.747301 0.935772 0.734831 0.038 Uiso 1 1 calc R U . . .
C6_2 C 0.5758(3) 0.94988(19) 0.74387(17) 0.0290(6) Uani 1 1 d . . . . .
C7_2 C 0.5166(3) 0.9014(2) 0.81368(17) 0.0303(6) Uani 1 1 d . . . . .
C8_2 C 0.5530(3) 0.8493(2) 0.87478(18) 0.0341(7) Uani 1 1 d . . . . .
H8_2 H 0.631532 0.840143 0.874782 0.041 Uiso 1 1 calc R U . . .
C9_2 C 0.4716(3) 0.8123(2) 0.93396(18) 0.0348(7) Uani 1 1 d . . . . .
C10_2 C 0.3553(3) 0.8240(2) 0.93592(18) 0.0358(7) Uani 1 1 d . . . . .
H10_2 H 0.301739 0.796965 0.978157 0.043 Uiso 1 1 calc R U . . .
C11_2 C 0.3175(3) 0.8748(2) 0.87658(18) 0.0344(7) Uani 1 1 d . . . . .
H11_2 H 0.238650 0.883300 0.877261 0.041 Uiso 1 1 calc R U . . .
C12_2 C 0.3992(3) 0.9127(2) 0.81606(17) 0.0298(6) Uani 1 1 d . . . . .

loop_
_atom_site_aniso_label
_atom_site_aniso_U_11
_atom_site_aniso_U_22
_atom_site_aniso_U_33
_atom_site_aniso_U_23
_atom_site_aniso_U_13
_atom_site_aniso_U_12
N1 0.0213(11) 0.0223(11) 0.0168(10) -0.0004(8) -0.0083(9) 0.0045(9)
O1 0.0225(10) 0.0389(12) 0.0187(9) -0.0017(8) -0.0070(8) 0.0074(8)
O2 0.0242(10) 0.0354(11) 0.0174(9) 0.0045(8) -0.0062(8) 0.0018(8)
C1 0.0250(14) 0.0242(13) 0.0182(12) -0.0033(10) -0.0069(11) 0.0036(11)
C2 0.0263(14) 0.0202(13) 0.0188(13) -0.0007(10) -0.0075(11) 0.0012(10)
C3 0.0245(14) 0.0199(13) 0.0167(12) -0.0003(10) -0.0077(10) 0.0034(10)
C4 0.0251(14) 0.0244(13) 0.0155(12) 0.0007(10) -0.0057(10) 0.0025(11)
C5 0.0245(14) 0.0245(13) 0.0159(12) -0.0020(10) -0.0064(10) 0.0053(11)
C6 0.0225(13) 0.0207(13) 0.0173(12) -0.0031(10) -0.0069(10) 0.0034(10)
C7 0.0219(13) 0.0169(12) 0.0171(12) -0.0023(10) -0.0061(10) 0.0030(10)
C8 0.0223(13) 0.0199(12) 0.0159(12) -0.0034(10) -0.0061(10) 0.0017(10)
C9 0.0239(14) 0.0270(14) 0.0177(12) -0.0014(11) -0.0044(10) 0.0006(11)
C10 0.0177(13) 0.0321(15) 0.0206(13) -0.0004(11) -0.0037(10) 0.0036(11)
C11 0.0220(13) 0.0237(13) 0.0198(12) -0.0020(10) -0.0077(10) 0.0042(10)
C12 0.0232(13) 0.0201(12) 0.0158(12) -0.0026(10) -0.0058(10) 0.0031(10)
C13 0.0200(13) 0.0270(14) 0.0201(13) -0.0014(11) -0.0069(10) 0.0036(11)
C14 0.0239(14) 0.0222(13) 0.0188(12) -0.0032(10) -0.0089(10) 0.0047(10)
C15 0.0191(13) 0.0272(14) 0.0158(12) -0.0014(10) -0.0054(10) 0.0050(10)
C16 0.0195(13) 0.0260(14) 0.0172(12) -0.0029(10) -0.0035(10) 0.0007(10)
C17 0.0220(13) 0.0213(13) 0.0214(13) -0.0012(10) -0.0059(10) 0.0043(10)
C18 0.0236(14) 0.0259(14) 0.0206(13) 0.0013(11) -0.0087(11) 0.0025(11)
C19 0.0238(14) 0.0292(14) 0.0202(12) -0.0043(11) -0.0101(11) 0.0028(11)
C20 0.0198(13) 0.0236(13) 0.0186(12) -0.0020(10) -0.0057(10) 0.0027(10)
C21 0.0251(14) 0.0243(14) 0.0216(13) -0.0036(11) -0.0094(11) 0.0061(11)
C22 0.047(2) 0.050(2) 0.0230(15) -0.0080(14) -0.0054(14) -0.0131(16)
C23 0.047(2) 0.046(2) 0.0274(16) -0.0069(14) -0.0029(14) -0.0157(16)
C24 0.0293(15) 0.0296(15) 0.0261(14) -0.0076(12) -0.0132(12) 0.0057(12)
C25 0.0372(17) 0.0355(16) 0.0211(14) -0.0050(12) -0.0080(12) 0.0023(13)
C26 0.0331(16) 0.0323(16) 0.0229(14) -0.0017(12) -0.0068(12) 0.0026(12)
C27 0.0408(18) 0.0296(15) 0.0253(14) -0.0070(12) -0.0162(13) 0.0044(13)
C28 0.057(2) 0.0344(18) 0.047(2) -0.0120(15) -0.0264(18) 0.0083(16)
C29 0.048(2) 0.0410(18) 0.0290(16) -0.0151(14) -0.0129(14) -0.0002(15)
C30 0.0388(18) 0.0411(18) 0.0347(17) -0.0087(14) -0.0163(14) -0.0029(14)
C31 0.0218(13) 0.0248(14) 0.0223(13) -0.0040(11) -0.0107(10) 0.0038(10)
C32 0.0257(14) 0.0293(15) 0.0201(13) -0.0042(11) -0.0069(11) 0.0031(11)
C33 0.0303(15) 0.0265(15) 0.0240(14) 0.0010(11) -0.0085(12) 0.0005(12)
C34 0.0292(15) 0.0257(14) 0.0284(14) -0.0049(11) -0.0152(12) 0.0039(11)
C35 0.0325(16) 0.0309(15) 0.0216(13) -0.0072(11) -0.0093(11) 0.0067(12)
C36 0.0292(15) 0.0275(14) 0.0199(13) -0.0022(11) -0.0086(11) 0.0023(11)
C37 0.0453(19) 0.0262(15) 0.0299(15) -0.0070(12) -0.0148(14) 0.0048(13)
C38 0.053(2) 0.0350(19) 0.073(3) -0.0161(19) -0.024(2) -0.0011(17)
C39 0.077(3) 0.0276(17) 0.046(2) -0.0074(15) -0.029(2) 0.0141(17)
C40 0.071(3) 0.0352(19) 0.044(2) -0.0155(16) -0.0079(19) 0.0058(18)
C41 0.0207(13) 0.0333(15) 0.0184(13) 0.0030(11) -0.0044(10) 0.0020(11)
C42 0.0236(14) 0.0329(16) 0.0228(13) 0.0032(11) -0.0060(11) 0.0006(12)
C43 0.0268(15) 0.0375(17) 0.0270(15) 0.0010(12) -0.0083(12) 0.0013(12)
C44 0.0300(16) 0.0395(18) 0.0304(15) -0.0043(13) -0.0083(13) 0.0041(13)
C45 0.0391(19) 0.048(2) 0.0370(18) -0.0119(15) -0.0106(15) 0.0043(15)
C46 0.053(2) 0.046(2) 0.0339(18) -0.0089(15) -0.0052(16) -0.0013(17)
C47 0.054(2) 0.058(2) 0.046(2) -0.0204(19) -0.0044(18) -0.0024(19)
C48 0.079(3) 0.047(2) 0.0364(19) -0.0113(17) 0.0041(19) -0.011(2)
C49 0.084(3) 0.070(3) 0.049(2) -0.031(2) 0.019(2) -0.026(3)
C50 0.159(6) 0.055(3) 0.042(2) -0.019(2) 0.015(3) -0.028(3)
C1A 0.042(3) 0.042(3) 0.044(3) -0.015(2) -0.002(2) 0.002(2)
Cl1A 0.0441(9) 0.094(2) 0.113(3) -0.0464(19) -0.0274(11) 0.0188(11)
Cl2A 0.0925(12) 0.0621(9) 0.0417(8) -0.0136(6) -0.0011(7) -0.0044(8)
Cl3A 0.0574(8) 0.0489(7) 0.0576(8) -0.0064(6) -0.0065(6) 0.0088(6)
C1B 0.100(15) 0.065(12) 0.057(11) -0.012(9) 0.010(10) -0.009(11)
Cl1B 0.150(9) 0.080(6) 0.071(4) -0.012(4) -0.064(5) -0.001(5)
Cl2B 0.113(5) 0.078(4) 0.079(4) -0.009(3) -0.017(3) -0.005(3)
Cl3B 0.098(6) 0.183(10) 0.153(10) -0.104(8) -0.056(6) 0.027(6)
I1_1 0.02302(9) 0.03157(10) 0.02705(9) 0.00041(7) -0.00977(7) 0.00364(7)
I2_1 0.02031(9) 0.02734(10) 0.03359(10) -0.00260(7) -0.00983(7) 0.00233(7)
N1_1 0.0269(13) 0.0311(13) 0.0180(11) 0.0013(9) -0.0063(9) 0.0015(10)
C1_1 0.0272(14) 0.0252(14) 0.0187(12) -0.0045(11) -0.0069(11) 0.0013(11)
C2_1 0.0241(14) 0.0302(15) 0.0219(13) -0.0028(11) -0.0025(11) -0.0006(11)
C3_1 0.0210(14) 0.0307(15) 0.0257(14) -0.0085(12) -0.0049(11) 0.0007(11)
C4_1 0.0238(14) 0.0235(13) 0.0197(12) -0.0036(10) -0.0082(10) 0.0035(11)
C5_1 0.0242(14) 0.0224(13) 0.0194(12) -0.0045(10) -0.0050(10) 0.0009(10)
C6_1 0.0230(14) 0.0239(13) 0.0200(12) -0.0060(10) -0.0056(10) 0.0008(10)
C7_1 0.0258(14) 0.0225(13) 0.0190(12) -0.0052(10) -0.0077(10) 0.0030(11)
C8_1 0.0237(14) 0.0235(13) 0.0206(12) -0.0046(10) -0.0066(10) 0.0021(11)
C9_1 0.0205(13) 0.0259(14) 0.0240(13) -0.0050(11) -0.0070(11) -0.0012(11)
C10_1 0.0282(15) 0.0248(14) 0.0273(14) -0.0045(11) -0.0155(12) 0.0043(11)
C11_1 0.0342(16) 0.0265(14) 0.0207(13) -0.0011(11) -0.0132(12) 0.0023(12)
C12_1 0.0305(15) 0.0244(14) 0.0185(12) -0.0045(10) -0.0088(11) 0.0004(11)
I1_2 0.02987(11) 0.03477(11) 0.04621(12) -0.00897(9) -0.00766(9) 0.00496(8)
I2_2 0.07385(17) 0.02566(10) 0.03527(11) -0.00398(8) -0.02605(11) 0.00491(10)
N1_2 0.0305(14) 0.0328(14) 0.0295(13) -0.0057(11) -0.0125(11) 0.0041(11)
C1_2 0.0338(16) 0.0275(15) 0.0303(15) -0.0091(12) -0.0130(13) 0.0039(12)
C2_2 0.0327(16) 0.0329(16) 0.0313(15) -0.0065(13) -0.0166(13) 0.0053(13)
C3_2 0.0368(17) 0.0291(15) 0.0324(16) -0.0055(12) -0.0103(13) 0.0007(13)
C4_2 0.0286(15) 0.0282(15) 0.0375(16) -0.0104(13) -0.0083(13) 0.0019(12)
C5_2 0.0337(17) 0.0292(15) 0.0375(17) -0.0100(13) -0.0166(13) 0.0067(13)
C6_2 0.0348(16) 0.0243(14) 0.0316(15) -0.0082(12) -0.0137(13) 0.0027(12)
C7_2 0.0363(17) 0.0262(15) 0.0318(15) -0.0076(12) -0.0134(13) 0.0032(12)
C8_2 0.0435(19) 0.0270(15) 0.0370(17) -0.0072(13) -0.0207(14) 0.0061(13)
C9_2 0.057(2) 0.0229(15) 0.0297(15) -0.0053(12) -0.0214(15) 0.0061(14)
C10_2 0.051(2) 0.0283(16) 0.0293(16) -0.0090(13) -0.0081(14) -0.0002(14)
C11_2 0.0405(18) 0.0319(16) 0.0344(16) -0.0093(13) -0.0135(14) 0.0026(13)
C12_2 0.0373(17) 0.0270(15) 0.0295(15) -0.0102(12) -0.0128(13) 0.0029(12)

_geom_special_details            
;
 All esds (except the esd in the dihedral angle between two l.s. planes)
 are estimated using the full covariance matrix.  The cell esds are taken
 into account individually in the estimation of esds in distances, angles
 and torsion angles; correlations between esds in cell parameters are only
 used when they are defined by crystal symmetry.  An approximate (isotropic)
 treatment of cell esds is used for estimating esds involving l.s. planes.
;

loop_
_geom_bond_atom_site_label_1
_geom_bond_atom_site_label_2
_geom_bond_distance
_geom_bond_site_symmetry_2
_geom_bond_publ_flag
N1 C2 1.394(4) . ?
N1 C1 1.406(3) . ?
N1 C15 1.452(3) . ?
O1 C1 1.217(4) . ?
O2 C2 1.215(3) . ?
C1 C14 1.482(4) 2_657 ?
C2 C3 1.483(4) . ?
C3 C4 1.368(4) . ?
C3 C8 1.413(4) . ?
C4 C5 1.422(4) . ?
C4 H4 0.9500 . ?
C5 C6 1.422(4) . ?
C5 C9 1.435(4) . ?
C6 C12 1.421(4) . ?
C6 C7 1.422(4) . ?
C7 C8 1.407(4) . ?
C7 C12 1.425(4) 2_657 ?
C8 C14 1.422(4) 2_657 ?
C9 C10 1.373(4) . ?
C9 C41 1.509(4) . ?
C10 C11 1.425(4) . ?
C10 H10 0.9500 . ?
C11 C12 1.406(4) . ?
C11 C13 1.421(4) . ?
C13 C14 1.377(4) . ?
C13 H13 0.9500 . ?
C15 C20 1.396(4) . ?
C15 C16 1.404(4) . ?
C16 C17 1.394(4) . ?
C16 C21 1.495(4) . ?
C17 C18 1.388(4) . ?
C17 H17 0.9500 . ?
C18 C19 1.389(4) . ?
C18 H18 0.9500 . ?
C19 C20 1.396(4) . ?
C19 H19 0.9500 . ?
C20 C31 1.490(4) . ?
C21 C22 1.372(5) . ?
C21 C26 1.388(4) . ?
C22 C23 1.392(5) . ?
C22 H22 0.9500 . ?
C23 C24 1.389(4) . ?
C23 H23 0.9500 . ?
C24 C25 1.391(5) . ?
C24 C27 1.537(4) . ?
C25 C26 1.398(5) . ?
C25 H25 0.9500 . ?
C26 H26 0.9500 . ?
C27 C30 1.527(5) . ?
C27 C29 1.529(4) . ?
C27 C28 1.536(5) . ?
C28 H28A 0.9800 . ?
C28 H28B 0.9800 . ?
C28 H28C 0.9800 . ?
C29 H29A 0.9800 . ?
C29 H29B 0.9800 . ?
C29 H29C 0.9800 . ?
C30 H30A 0.9800 . ?
C30 H30B 0.9800 . ?
C30 H30C 0.9800 . ?
C31 C32 1.392(4) . ?
C31 C36 1.400(4) . ?
C32 C33 1.395(4) . ?
C32 H32 0.9500 . ?
C33 C34 1.397(4) . ?
C33 H33 0.9500 . ?
C34 C35 1.390(4) . ?
C34 C37 1.534(4) . ?
C35 C36 1.394(4) . ?
C35 H35 0.9500 . ?
C36 H36 0.9500 . ?
C37 C38 1.525(5) . ?
C37 C40 1.527(5) . ?
C37 C39 1.535(5) . ?
C38 H38A 0.9800 . ?
C38 H38B 0.9800 . ?
C38 H38C 0.9800 . ?
C39 H39A 0.9800 . ?
C39 H39B 0.9800 . ?
C39 H39C 0.9800 . ?
C40 H40A 0.9800 . ?
C40 H40B 0.9800 . ?
C40 H40C 0.9800 . ?
C41 C42 1.538(4) . ?
C41 H41A 0.9900 . ?
C41 H41B 0.9900 . ?
C42 C43 1.524(4) . ?
C42 H42A 0.9900 . ?
C42 H42B 0.9900 . ?
C43 C44 1.528(5) . ?
C43 H43A 0.9900 . ?
C43 H43B 0.9900 . ?
C44 C45 1.524(5) . ?
C44 H44A 0.9900 . ?
C44 H44B 0.9900 . ?
C45 C46 1.531(5) . ?
C45 H45A 0.9900 . ?
C45 H45B 0.9900 . ?
C46 C47 1.522(6) . ?
C46 H46A 0.9900 . ?
C46 H46B 0.9900 . ?
C47 C48 1.525(6) . ?
C47 H47A 0.9900 . ?
C47 H47B 0.9900 . ?
C48 C49 1.537(7) . ?
C48 H48A 0.9900 . ?
C48 H48B 0.9900 . ?
C49 C50 1.525(7) . ?
C49 H49A 0.9900 . ?
C49 H49B 0.9900 . ?
C50 H50A 0.9800 . ?
C50 H50B 0.9800 . ?
C50 H50C 0.9800 . ?
C1A Cl1A 1.736(6) . ?
C1A Cl3A 1.753(6) . ?
C1A Cl2A 1.763(5) . ?
C1A H1A 1.0000 . ?
C1B Cl1B 1.721(15) . ?
C1B Cl2B 1.735(16) . ?
C1B Cl3B 1.739(17) . ?
C1B H1B 1.0000 . ?
I1_1 C4_1 2.102(3) . ?
I2_1 C9_1 2.096(3) . ?
N1_1 C12_1 1.372(4) . ?
N1_1 C1_1 1.379(4) . ?
N1_1 H1_1 0.8800 . ?
C1_1 C2_1 1.394(4) . ?
C1_1 C6_1 1.410(4) . ?
C2_1 C3_1 1.386(4) . ?
C2_1 H2_1 0.9500 . ?
C3_1 C4_1 1.404(4) . ?
C3_1 H3_1 0.9500 . ?
C4_1 C5_1 1.377(4) . ?
C5_1 C6_1 1.402(4) . ?
C5_1 H5_1 0.9500 . ?
C6_1 C7_1 1.439(4) . ?
C7_1 C8_1 1.392(4) . ?
C7_1 C12_1 1.415(4) . ?
C8_1 C9_1 1.384(4) . ?
C8_1 H8_1 0.9500 . ?
C9_1 C10_1 1.407(4) . ?
C10_1 C11_1 1.376(4) . ?
C10_1 H10_1 0.9500 . ?
C11_1 C12_1 1.392(4) . ?
C11_1 H11_1 0.9500 . ?
I1_2 C4_2 2.105(3) . ?
I2_2 C9_2 2.111(3) . ?
N1_2 C1_2 1.379(4) . ?
N1_2 C12_2 1.396(4) . ?
N1_2 H1_2 0.8800 . ?
C1_2 C2_2 1.395(5) . ?
C1_2 C6_2 1.414(4) . ?
C2_2 C3_2 1.381(5) . ?
C2_2 H2_2 0.9500 . ?
C3_2 C4_2 1.407(5) . ?
C3_2 H3_2 0.9500 . ?
C4_2 C5_2 1.386(5) . ?
C5_2 C6_2 1.384(5) . ?
C5_2 H5_2 0.9500 . ?
C6_2 C7_2 1.440(5) . ?
C7_2 C12_2 1.407(5) . ?
C7_2 C8_2 1.413(4) . ?
C8_2 C9_2 1.368(5) . ?
C8_2 H8_2 0.9500 . ?
C9_2 C10_2 1.397(5) . ?
C10_2 C11_2 1.386(5) . ?
C10_2 H10_2 0.9500 . ?
C11_2 C12_2 1.390(5) . ?
C11_2 H11_2 0.9500 . ?

loop_
_geom_angle_atom_site_label_1
_geom_angle_atom_site_label_2
_geom_angle_atom_site_label_3
_geom_angle
_geom_angle_site_symmetry_1
_geom_angle_site_symmetry_3
_geom_angle_publ_flag
C2 N1 C1 125.6(2) . . ?
C2 N1 C15 116.7(2) . . ?
C1 N1 C15 117.7(2) . . ?
O1 C1 N1 120.3(2) . . ?
O1 C1 C14 123.4(3) . 2_657 ?
N1 C1 C14 116.4(2) . 2_657 ?
O2 C2 N1 119.5(2) . . ?
O2 C2 C3 123.5(3) . . ?
N1 C2 C3 117.0(2) . . ?
C4 C3 C8 121.0(2) . . ?
C4 C3 C2 119.5(2) . . ?
C8 C3 C2 119.5(2) . . ?
C3 C4 C5 121.8(2) . . ?
C3 C4 H4 119.1 . . ?
C5 C4 H4 119.1 . . ?
C4 C5 C6 117.8(3) . . ?
C4 C5 C9 122.8(2) . . ?
C6 C5 C9 119.4(2) . . ?
C12 C6 C7 119.6(2) . . ?
C12 C6 C5 120.2(3) . . ?
C7 C6 C5 120.1(2) . . ?
C8 C7 C6 120.3(2) . . ?
C8 C7 C12 119.4(2) . 2_657 ?
C6 C7 C12 120.3(2) . 2_657 ?
C7 C8 C3 118.9(2) . . ?
C7 C8 C14 119.8(2) . 2_657 ?
C3 C8 C14 121.2(2) . 2_657 ?
C10 C9 C5 119.2(2) . . ?
C10 C9 C41 120.3(3) . . ?
C5 C9 C41 120.5(2) . . ?
C9 C10 C11 122.4(3) . . ?
C9 C10 H10 118.8 . . ?
C11 C10 H10 118.8 . . ?
C12 C11 C13 119.5(2) . . ?
C12 C11 C10 119.0(2) . . ?
C13 C11 C10 121.5(3) . . ?
C11 C12 C6 119.8(2) . . ?
C11 C12 C7 120.2(2) . 2_657 ?
C6 C12 C7 120.0(3) . 2_657 ?
C14 C13 C11 120.5(3) . . ?
C14 C13 H13 119.7 . . ?
C11 C13 H13 119.7 . . ?
C13 C14 C8 120.5(2) . 2_657 ?
C13 C14 C1 119.6(3) . 2_657 ?
C8 C14 C1 119.9(2) 2_657 2_657 ?
C20 C15 C16 121.2(2) . . ?
C20 C15 N1 120.3(2) . . ?
C16 C15 N1 118.3(2) . . ?
C17 C16 C15 118.5(3) . . ?
C17 C16 C21 117.3(2) . . ?
C15 C16 C21 124.0(2) . . ?
C18 C17 C16 121.0(3) . . ?
C18 C17 H17 119.5 . . ?
C16 C17 H17 119.5 . . ?
C17 C18 C19 119.5(3) . . ?
C17 C18 H18 120.3 . . ?
C19 C18 H18 120.3 . . ?
C18 C19 C20 121.1(3) . . ?
C18 C19 H19 119.4 . . ?
C20 C19 H19 119.4 . . ?
C15 C20 C19 118.5(3) . . ?
C15 C20 C31 123.4(2) . . ?
C19 C20 C31 117.9(2) . . ?
C22 C21 C26 118.6(3) . . ?
C22 C21 C16 117.3(3) . . ?
C26 C21 C16 123.9(3) . . ?
C21 C22 C23 121.5(3) . . ?
C21 C22 H22 119.2 . . ?
C23 C22 H22 119.2 . . ?
C24 C23 C22 121.1(3) . . ?
C24 C23 H23 119.4 . . ?
C22 C23 H23 119.4 . . ?
C23 C24 C25 116.7(3) . . ?
C23 C24 C27 118.8(3) . . ?
C25 C24 C27 124.4(3) . . ?
C24 C25 C26 122.3(3) . . ?
C24 C25 H25 118.8 . . ?
C26 C25 H25 118.8 . . ?
C21 C26 C25 119.6(3) . . ?
C21 C26 H26 120.2 . . ?
C25 C26 H26 120.2 . . ?
C30 C27 C29 109.0(3) . . ?
C30 C27 C28 109.4(3) . . ?
C29 C27 C28 107.9(3) . . ?
C30 C27 C24 110.3(3) . . ?
C29 C27 C24 111.7(3) . . ?
C28 C27 C24 108.4(3) . . ?
C27 C28 H28A 109.5 . . ?
C27 C28 H28B 109.5 . . ?
H28A C28 H28B 109.5 . . ?
C27 C28 H28C 109.5 . . ?
H28A C28 H28C 109.5 . . ?
H28B C28 H28C 109.5 . . ?
C27 C29 H29A 109.5 . . ?
C27 C29 H29B 109.5 . . ?
H29A C29 H29B 109.5 . . ?
C27 C29 H29C 109.5 . . ?
H29A C29 H29C 109.5 . . ?
H29B C29 H29C 109.5 . . ?
C27 C30 H30A 109.5 . . ?
C27 C30 H30B 109.5 . . ?
H30A C30 H30B 109.5 . . ?
C27 C30 H30C 109.5 . . ?
H30A C30 H30C 109.5 . . ?
H30B C30 H30C 109.5 . . ?
C32 C31 C36 118.1(3) . . ?
C32 C31 C20 123.2(3) . . ?
C36 C31 C20 118.5(3) . . ?
C31 C32 C33 120.4(3) . . ?
C31 C32 H32 119.8 . . ?
C33 C32 H32 119.8 . . ?
C32 C33 C34 121.9(3) . . ?
C32 C33 H33 119.1 . . ?
C34 C33 H33 119.1 . . ?
C35 C34 C33 117.3(3) . . ?
C35 C34 C37 122.6(3) . . ?
C33 C34 C37 120.1(3) . . ?
C34 C35 C36 121.4(3) . . ?
C34 C35 H35 119.3 . . ?
C36 C35 H35 119.3 . . ?
C35 C36 C31 120.9(3) . . ?
C35 C36 H36 119.5 . . ?
C31 C36 H36 119.5 . . ?
C38 C37 C40 108.6(3) . . ?
C38 C37 C34 108.8(3) . . ?
C40 C37 C34 111.6(3) . . ?
C38 C37 C39 109.3(3) . . ?
C40 C37 C39 108.5(3) . . ?
C34 C37 C39 110.0(3) . . ?
C37 C38 H38A 109.5 . . ?
C37 C38 H38B 109.5 . . ?
H38A C38 H38B 109.5 . . ?
C37 C38 H38C 109.5 . . ?
H38A C38 H38C 109.5 . . ?
H38B C38 H38C 109.5 . . ?
C37 C39 H39A 109.5 . . ?
C37 C39 H39B 109.5 . . ?
H39A C39 H39B 109.5 . . ?
C37 C39 H39C 109.5 . . ?
H39A C39 H39C 109.5 . . ?
H39B C39 H39C 109.5 . . ?
C37 C40 H40A 109.5 . . ?
C37 C40 H40B 109.5 . . ?
H40A C40 H40B 109.5 . . ?
C37 C40 H40C 109.5 . . ?
H40A C40 H40C 109.5 . . ?
H40B C40 H40C 109.5 . . ?
C9 C41 C42 113.3(2) . . ?
C9 C41 H41A 108.9 . . ?
C42 C41 H41A 108.9 . . ?
C9 C41 H41B 108.9 . . ?
C42 C41 H41B 108.9 . . ?
H41A C41 H41B 107.7 . . ?
C43 C42 C41 114.2(2) . . ?
C43 C42 H42A 108.7 . . ?
C41 C42 H42A 108.7 . . ?
C43 C42 H42B 108.7 . . ?
C41 C42 H42B 108.7 . . ?
H42A C42 H42B 107.6 . . ?
C42 C43 C44 111.9(3) . . ?
C42 C43 H43A 109.2 . . ?
C44 C43 H43A 109.2 . . ?
C42 C43 H43B 109.2 . . ?
C44 C43 H43B 109.2 . . ?
H43A C43 H43B 107.9 . . ?
C45 C44 C43 114.3(3) . . ?
C45 C44 H44A 108.7 . . ?
C43 C44 H44A 108.7 . . ?
C45 C44 H44B 108.7 . . ?
C43 C44 H44B 108.7 . . ?
H44A C44 H44B 107.6 . . ?
C44 C45 C46 113.3(3) . . ?
C44 C45 H45A 108.9 . . ?
C46 C45 H45A 108.9 . . ?
C44 C45 H45B 108.9 . . ?
C46 C45 H45B 108.9 . . ?
H45A C45 H45B 107.7 . . ?
C47 C46 C45 113.3(3) . . ?
C47 C46 H46A 108.9 . . ?
C45 C46 H46A 108.9 . . ?
C47 C46 H46B 108.9 . . ?
C45 C46 H46B 108.9 . . ?
H46A C46 H46B 107.7 . . ?
C46 C47 C48 113.6(4) . . ?
C46 C47 H47A 108.8 . . ?
C48 C47 H47A 108.8 . . ?
C46 C47 H47B 108.8 . . ?
C48 C47 H47B 108.8 . . ?
H47A C47 H47B 107.7 . . ?
C47 C48 C49 113.4(4) . . ?
C47 C48 H48A 108.9 . . ?
C49 C48 H48A 108.9 . . ?
C47 C48 H48B 108.9 . . ?
C49 C48 H48B 108.9 . . ?
H48A C48 H48B 107.7 . . ?
C50 C49 C48 112.8(5) . . ?
C50 C49 H49A 109.0 . . ?
C48 C49 H49A 109.0 . . ?
C50 C49 H49B 109.0 . . ?
C48 C49 H49B 109.0 . . ?
H49A C49 H49B 107.8 . . ?
C49 C50 H50A 109.5 . . ?
C49 C50 H50B 109.5 . . ?
H50A C50 H50B 109.5 . . ?
C49 C50 H50C 109.5 . . ?
H50A C50 H50C 109.5 . . ?
H50B C50 H50C 109.5 . . ?
Cl1A C1A Cl3A 110.9(3) . . ?
Cl1A C1A Cl2A 111.7(3) . . ?
Cl3A C1A Cl2A 110.1(3) . . ?
Cl1A C1A H1A 108.0 . . ?
Cl3A C1A H1A 108.0 . . ?
Cl2A C1A H1A 108.0 . . ?
Cl1B C1B Cl2B 111.8(11) . . ?
Cl1B C1B Cl3B 109.1(12) . . ?
Cl2B C1B Cl3B 112.9(10) . . ?
Cl1B C1B H1B 107.6 . . ?
Cl2B C1B H1B 107.6 . . ?
Cl3B C1B H1B 107.6 . . ?
C12_1 N1_1 C1_1 109.2(2) . . ?
C12_1 N1_1 H1_1 125.4 . . ?
C1_1 N1_1 H1_1 125.4 . . ?
N1_1 C1_1 C2_1 129.9(3) . . ?
N1_1 C1_1 C6_1 108.7(2) . . ?
C2_1 C1_1 C6_1 121.4(3) . . ?
C3_1 C2_1 C1_1 118.0(3) . . ?
C3_1 C2_1 H2_1 121.0 . . ?
C1_1 C2_1 H2_1 121.0 . . ?
C2_1 C3_1 C4_1 120.3(3) . . ?
C2_1 C3_1 H3_1 119.8 . . ?
C4_1 C3_1 H3_1 119.8 . . ?
C5_1 C4_1 C3_1 122.2(3) . . ?
C5_1 C4_1 I1_1 117.4(2) . . ?
C3_1 C4_1 I1_1 120.3(2) . . ?
C4_1 C5_1 C6_1 117.8(3) . . ?
C4_1 C5_1 H5_1 121.1 . . ?
C6_1 C5_1 H5_1 121.1 . . ?
C5_1 C6_1 C1_1 120.0(3) . . ?
C5_1 C6_1 C7_1 133.3(3) . . ?
C1_1 C6_1 C7_1 106.7(2) . . ?
C8_1 C7_1 C12_1 120.4(3) . . ?
C8_1 C7_1 C6_1 133.2(3) . . ?
C12_1 C7_1 C6_1 106.4(2) . . ?
C9_1 C8_1 C7_1 117.8(3) . . ?
C9_1 C8_1 H8_1 121.1 . . ?
C7_1 C8_1 H8_1 121.1 . . ?
C8_1 C9_1 C10_1 121.7(3) . . ?
C8_1 C9_1 I2_1 119.8(2) . . ?
C10_1 C9_1 I2_1 118.5(2) . . ?
C11_1 C10_1 C9_1 120.7(3) . . ?
C11_1 C10_1 H10_1 119.7 . . ?
C9_1 C10_1 H10_1 119.7 . . ?
C10_1 C11_1 C12_1 118.3(3) . . ?
C10_1 C11_1 H11_1 120.8 . . ?
C12_1 C11_1 H11_1 120.8 . . ?
N1_1 C12_1 C11_1 130.1(3) . . ?
N1_1 C12_1 C7_1 108.9(3) . . ?
C11_1 C12_1 C7_1 120.9(3) . . ?
C1_2 N1_2 C12_2 109.0(3) . . ?
C1_2 N1_2 H1_2 125.5 . . ?
C12_2 N1_2 H1_2 125.5 . . ?
N1_2 C1_2 C2_2 129.2(3) . . ?
N1_2 C1_2 C6_2 109.2(3) . . ?
C2_2 C1_2 C6_2 121.6(3) . . ?
C3_2 C2_2 C1_2 118.0(3) . . ?
C3_2 C2_2 H2_2 121.0 . . ?
C1_2 C2_2 H2_2 121.0 . . ?
C2_2 C3_2 C4_2 120.4(3) . . ?
C2_2 C3_2 H3_2 119.8 . . ?
C4_2 C3_2 H3_2 119.8 . . ?
C5_2 C4_2 C3_2 121.8(3) . . ?
C5_2 C4_2 I1_2 118.9(2) . . ?
C3_2 C4_2 I1_2 119.3(2) . . ?
C6_2 C5_2 C4_2 118.3(3) . . ?
C6_2 C5_2 H5_2 120.8 . . ?
C4_2 C5_2 H5_2 120.8 . . ?
C5_2 C6_2 C1_2 119.9(3) . . ?
C5_2 C6_2 C7_2 133.9(3) . . ?
C1_2 C6_2 C7_2 106.2(3) . . ?
C12_2 C7_2 C8_2 119.0(3) . . ?
C12_2 C7_2 C6_2 107.6(3) . . ?
C8_2 C7_2 C6_2 133.4(3) . . ?
C9_2 C8_2 C7_2 118.0(3) . . ?
C9_2 C8_2 H8_2 121.0 . . ?
C7_2 C8_2 H8_2 121.0 . . ?
C8_2 C9_2 C10_2 122.7(3) . . ?
C8_2 C9_2 I2_2 118.6(3) . . ?
C10_2 C9_2 I2_2 118.7(3) . . ?
C11_2 C10_2 C9_2 120.4(3) . . ?
C11_2 C10_2 H10_2 119.8 . . ?
C9_2 C10_2 H10_2 119.8 . . ?
C10_2 C11_2 C12_2 117.6(3) . . ?
C10_2 C11_2 H11_2 121.2 . . ?
C12_2 C11_2 H11_2 121.2 . . ?
C11_2 C12_2 N1_2 129.5(3) . . ?
C11_2 C12_2 C7_2 122.4(3) . . ?
N1_2 C12_2 C7_2 108.1(3) . . ?

loop_
_geom_torsion_atom_site_label_1
_geom_torsion_atom_site_label_2
_geom_torsion_atom_site_label_3
_geom_torsion_atom_site_label_4
_geom_torsion
_geom_torsion_site_symmetry_1
_geom_torsion_site_symmetry_2
_geom_torsion_site_symmetry_3
_geom_torsion_site_symmetry_4
_geom_torsion_publ_flag
C2 N1 C1 O1 179.7(3) . . . . ?
C15 N1 C1 O1 2.3(4) . . . . ?
C2 N1 C1 C14 -0.1(4) . . . 2_657 ?
C15 N1 C1 C14 -177.5(2) . . . 2_657 ?
C1 N1 C2 O2 175.8(3) . . . . ?
C15 N1 C2 O2 -6.8(4) . . . . ?
C1 N1 C2 C3 -5.2(4) . . . . ?
C15 N1 C2 C3 172.2(2) . . . . ?
O2 C2 C3 C4 4.6(4) . . . . ?
N1 C2 C3 C4 -174.3(3) . . . . ?
O2 C2 C3 C8 -174.9(3) . . . . ?
N1 C2 C3 C8 6.2(4) . . . . ?
C8 C3 C4 C5 -1.1(4) . . . . ?
C2 C3 C4 C5 179.4(3) . . . . ?
C3 C4 C5 C6 3.0(4) . . . . ?
C3 C4 C5 C9 -176.9(3) . . . . ?
C4 C5 C6 C12 177.9(3) . . . . ?
C9 C5 C6 C12 -2.2(4) . . . . ?
C4 C5 C6 C7 -2.2(4) . . . . ?
C9 C5 C6 C7 177.7(3) . . . . ?
C12 C6 C7 C8 179.6(2) . . . . ?
C5 C6 C7 C8 -0.4(4) . . . . ?
C12 C6 C7 C12 0.2(4) . . . 2_657 ?
C5 C6 C7 C12 -179.8(2) . . . 2_657 ?
C6 C7 C8 C3 2.3(4) . . . . ?
C12 C7 C8 C3 -178.3(2) 2_657 . . . ?
C6 C7 C8 C14 -177.8(2) . . . 2_657 ?
C12 C7 C8 C14 1.5(4) 2_657 . . 2_657 ?
C4 C3 C8 C7 -1.6(4) . . . . ?
C2 C3 C8 C7 178.0(2) . . . . ?
C4 C3 C8 C14 178.6(3) . . . 2_657 ?
C2 C3 C8 C14 -1.9(4) . . . 2_657 ?
C4 C5 C9 C10 -177.9(3) . . . . ?
C6 C5 C9 C10 2.2(4) . . . . ?
C4 C5 C9 C41 4.8(4) . . . . ?
C6 C5 C9 C41 -175.1(3) . . . . ?
C5 C9 C10 C11 0.1(4) . . . . ?
C41 C9 C10 C11 177.4(3) . . . . ?
C9 C10 C11 C12 -2.4(4) . . . . ?
C9 C10 C11 C13 178.3(3) . . . . ?
C13 C11 C12 C6 -178.4(3) . . . . ?
C10 C11 C12 C6 2.3(4) . . . . ?
C13 C11 C12 C7 1.8(4) . . . 2_657 ?
C10 C11 C12 C7 -177.5(3) . . . 2_657 ?
C7 C6 C12 C11 180.0(2) . . . . ?
C5 C6 C12 C11 -0.1(4) . . . . ?
C7 C6 C12 C7 -0.2(4) . . . 2_657 ?
C5 C6 C12 C7 179.8(2) . . . 2_657 ?
C12 C11 C13 C14 -0.8(4) . . . . ?
C10 C11 C13 C14 178.5(3) . . . . ?
C11 C13 C14 C8 -1.4(4) . . . 2_657 ?
C11 C13 C14 C1 177.7(3) . . . 2_657 ?
C2 N1 C15 C20 93.4(3) . . . . ?
C1 N1 C15 C20 -89.0(3) . . . . ?
C2 N1 C15 C16 -81.8(3) . . . . ?
C1 N1 C15 C16 95.8(3) . . . . ?
C20 C15 C16 C17 3.8(4) . . . . ?
N1 C15 C16 C17 178.9(2) . . . . ?
C20 C15 C16 C21 -171.4(3) . . . . ?
N1 C15 C16 C21 3.7(4) . . . . ?
C15 C16 C17 C18 -2.0(4) . . . . ?
C21 C16 C17 C18 173.5(3) . . . . ?
C16 C17 C18 C19 -0.8(4) . . . . ?
C17 C18 C19 C20 1.9(4) . . . . ?
C16 C15 C20 C19 -2.8(4) . . . . ?
N1 C15 C20 C19 -177.8(2) . . . . ?
C16 C15 C20 C31 173.6(3) . . . . ?
N1 C15 C20 C31 -1.4(4) . . . . ?
C18 C19 C20 C15 -0.1(4) . . . . ?
C18 C19 C20 C31 -176.7(3) . . . . ?
C17 C16 C21 C22 -58.0(4) . . . . ?
C15 C16 C21 C22 117.3(3) . . . . ?
C17 C16 C21 C26 116.2(3) . . . . ?
C15 C16 C21 C26 -68.5(4) . . . . ?
C26 C21 C22 C23 -1.8(5) . . . . ?
C16 C21 C22 C23 172.7(3) . . . . ?
C21 C22 C23 C24 -0.8(6) . . . . ?
C22 C23 C24 C25 2.7(5) . . . . ?
C22 C23 C24 C27 -175.0(3) . . . . ?
C23 C24 C25 C26 -2.1(5) . . . . ?
C27 C24 C25 C26 175.5(3) . . . . ?
C22 C21 C26 C25 2.5(5) . . . . ?
C16 C21 C26 C25 -171.7(3) . . . . ?
C24 C25 C26 C21 -0.5(5) . . . . ?
C23 C24 C27 C30 -58.3(4) . . . . ?
C25 C24 C27 C30 124.1(3) . . . . ?
C23 C24 C27 C29 -179.7(3) . . . . ?
C25 C24 C27 C29 2.7(4) . . . . ?
C23 C24 C27 C28 61.4(4) . . . . ?
C25 C24 C27 C28 -116.1(4) . . . . ?
C15 C20 C31 C32 66.9(4) . . . . ?
C19 C20 C31 C32 -116.7(3) . . . . ?
C15 C20 C31 C36 -118.3(3) . . . . ?
C19 C20 C31 C36 58.1(4) . . . . ?
C36 C31 C32 C33 -0.9(4) . . . . ?
C20 C31 C32 C33 173.9(3) . . . . ?
C31 C32 C33 C34 1.5(5) . . . . ?
C32 C33 C34 C35 -1.1(4) . . . . ?
C32 C33 C34 C37 -178.7(3) . . . . ?
C33 C34 C35 C36 0.2(4) . . . . ?
C37 C34 C35 C36 177.7(3) . . . . ?
C34 C35 C36 C31 0.3(5) . . . . ?
C32 C31 C36 C35 0.0(4) . . . . ?
C20 C31 C36 C35 -175.1(3) . . . . ?
C35 C34 C37 C38 -108.6(4) . . . . ?
C33 C34 C37 C38 68.8(4) . . . . ?
C35 C34 C37 C40 11.2(4) . . . . ?
C33 C34 C37 C40 -171.4(3) . . . . ?
C35 C34 C37 C39 131.7(3) . . . . ?
C33 C34 C37 C39 -50.9(4) . . . . ?
C10 C9 C41 C42 -105.1(3) . . . . ?
C5 C9 C41 C42 72.2(3) . . . . ?
C9 C41 C42 C43 64.2(3) . . . . ?
C41 C42 C43 C44 176.0(3) . . . . ?
C42 C43 C44 C45 -175.6(3) . . . . ?
C43 C44 C45 C46 -178.0(3) . . . . ?
C44 C45 C46 C47 -176.3(3) . . . . ?
C45 C46 C47 C48 -171.7(3) . . . . ?
C46 C47 C48 C49 179.5(3) . . . . ?
C47 C48 C49 C50 -174.2(4) . . . . ?
C12_1 N1_1 C1_1 C2_1 -178.9(3) . . . . ?
C12_1 N1_1 C1_1 C6_1 1.6(3) . . . . ?
N1_1 C1_1 C2_1 C3_1 -177.3(3) . . . . ?
C6_1 C1_1 C2_1 C3_1 2.1(4) . . . . ?
C1_1 C2_1 C3_1 C4_1 0.6(4) . . . . ?
C2_1 C3_1 C4_1 C5_1 -2.7(4) . . . . ?
C2_1 C3_1 C4_1 I1_1 175.4(2) . . . . ?
C3_1 C4_1 C5_1 C6_1 2.0(4) . . . . ?
I1_1 C4_1 C5_1 C6_1 -176.25(19) . . . . ?
C4_1 C5_1 C6_1 C1_1 0.8(4) . . . . ?
C4_1 C5_1 C6_1 C7_1 179.5(3) . . . . ?
N1_1 C1_1 C6_1 C5_1 176.7(2) . . . . ?
C2_1 C1_1 C6_1 C5_1 -2.9(4) . . . . ?
N1_1 C1_1 C6_1 C7_1 -2.4(3) . . . . ?
C2_1 C1_1 C6_1 C7_1 178.1(3) . . . . ?
C5_1 C6_1 C7_1 C8_1 6.3(5) . . . . ?
C1_1 C6_1 C7_1 C8_1 -174.9(3) . . . . ?
C5_1 C6_1 C7_1 C12_1 -176.6(3) . . . . ?
C1_1 C6_1 C7_1 C12_1 2.2(3) . . . . ?
C12_1 C7_1 C8_1 C9_1 2.6(4) . . . . ?
C6_1 C7_1 C8_1 C9_1 179.3(3) . . . . ?
C7_1 C8_1 C9_1 C10_1 0.6(4) . . . . ?
C7_1 C8_1 C9_1 I2_1 -177.7(2) . . . . ?
C8_1 C9_1 C10_1 C11_1 -2.2(4) . . . . ?
I2_1 C9_1 C10_1 C11_1 176.2(2) . . . . ?
C9_1 C10_1 C11_1 C12_1 0.4(4) . . . . ?
C1_1 N1_1 C12_1 C11_1 -179.5(3) . . . . ?
C1_1 N1_1 C12_1 C7_1 -0.1(3) . . . . ?
C10_1 C11_1 C12_1 N1_1 -178.0(3) . . . . ?
C10_1 C11_1 C12_1 C7_1 2.8(4) . . . . ?
C8_1 C7_1 C12_1 N1_1 176.2(2) . . . . ?
C6_1 C7_1 C12_1 N1_1 -1.3(3) . . . . ?
C8_1 C7_1 C12_1 C11_1 -4.4(4) . . . . ?
C6_1 C7_1 C12_1 C11_1 178.1(3) . . . . ?
C12_2 N1_2 C1_2 C2_2 -179.9(3) . . . . ?
C12_2 N1_2 C1_2 C6_2 -0.6(3) . . . . ?
N1_2 C1_2 C2_2 C3_2 179.7(3) . . . . ?
C6_2 C1_2 C2_2 C3_2 0.5(5) . . . . ?
C1_2 C2_2 C3_2 C4_2 0.3(5) . . . . ?
C2_2 C3_2 C4_2 C5_2 -0.8(5) . . . . ?
C2_2 C3_2 C4_2 I1_2 178.3(2) . . . . ?
C3_2 C4_2 C5_2 C6_2 0.5(5) . . . . ?
I1_2 C4_2 C5_2 C6_2 -178.6(2) . . . . ?
C4_2 C5_2 C6_2 C1_2 0.4(4) . . . . ?
C4_2 C5_2 C6_2 C7_2 -180.0(3) . . . . ?
N1_2 C1_2 C6_2 C5_2 179.8(3) . . . . ?
C2_2 C1_2 C6_2 C5_2 -0.9(5) . . . . ?
N1_2 C1_2 C6_2 C7_2 0.1(3) . . . . ?
C2_2 C1_2 C6_2 C7_2 179.4(3) . . . . ?
C5_2 C6_2 C7_2 C12_2 -179.2(3) . . . . ?
C1_2 C6_2 C7_2 C12_2 0.5(3) . . . . ?
C5_2 C6_2 C7_2 C8_2 1.0(6) . . . . ?
C1_2 C6_2 C7_2 C8_2 -179.3(3) . . . . ?
C12_2 C7_2 C8_2 C9_2 -0.3(5) . . . . ?
C6_2 C7_2 C8_2 C9_2 179.5(3) . . . . ?
C7_2 C8_2 C9_2 C10_2 0.2(5) . . . . ?
C7_2 C8_2 C9_2 I2_2 178.9(2) . . . . ?
C8_2 C9_2 C10_2 C11_2 -0.1(5) . . . . ?
I2_2 C9_2 C10_2 C11_2 -178.8(2) . . . . ?
C9_2 C10_2 C11_2 C12_2 0.1(5) . . . . ?
C10_2 C11_2 C12_2 N1_2 -178.5(3) . . . . ?
C10_2 C11_2 C12_2 C7_2 -0.2(5) . . . . ?
C1_2 N1_2 C12_2 C11_2 179.5(3) . . . . ?
C1_2 N1_2 C12_2 C7_2 1.0(3) . . . . ?
C8_2 C7_2 C12_2 C11_2 0.3(5) . . . . ?
C6_2 C7_2 C12_2 C11_2 -179.5(3) . . . . ?
C8_2 C7_2 C12_2 N1_2 178.9(3) . . . . ?
C6_2 C7_2 C12_2 N1_2 -0.9(3) . . . . ?

_refine_diff_density_max         1.664
_refine_diff_density_min         -0.710
_refine_diff_density_rms         0.085

_shelx_res_file                  
;
TITL 1177_CDI_I_0m_a.res in P-1
    1177_CDI_I.res
    created by SHELXL-2019/3 at 11:00:56 on 07-Aug-2024
CELL 1.54178 11.9797 15.8387 19.0379 77.575 78.866 89.072
ZERR 1 0.0014 0.0017 0.0023 0.006 0.01 0.004
LATT 1
SFAC C H Cl I N O
UNIT 150 136 6 8 6 4
LIST 4
RIGU C1A > Cl3B
SIMU C1A > Cl3B

L.S. 10
PLAN  20
SIZE 0.034 0.067 0.115
TEMP -173.15
CONF
BOND
fmap 2
ACTA
MORE -1
BOND $H
REM <olex2.extras>
REM <HklSrc "%.\\1177_CDI_I.hkl">
REM </olex2.extras>

WGHT    0.042000    4.823400
FVAR       0.13121   0.76199
N1    5    0.238417    0.170419    0.797928    11.00000    0.02127    0.02229 =
         0.01677   -0.00038   -0.00835    0.00451
O1    6    0.075706    0.133686    0.883300    11.00000    0.02249    0.03890 =
         0.01867   -0.00168   -0.00696    0.00737
O2    6    0.397149    0.204230    0.710725    11.00000    0.02417    0.03537 =
         0.01743    0.00451   -0.00621    0.00181
C1    1    0.178696    0.128904    0.867617    11.00000    0.02497    0.02420 =
         0.01818   -0.00327   -0.00691    0.00361
C2    1    0.355920    0.169979    0.773713    11.00000    0.02628    0.02017 =
         0.01880   -0.00068   -0.00748    0.00123
C3    1    0.424397    0.128049    0.828077    11.00000    0.02446    0.01995 =
         0.01669   -0.00027   -0.00770    0.00338
C4    1    0.540590    0.132346    0.809167    11.00000    0.02511    0.02440 =
         0.01547    0.00068   -0.00570    0.00253
AFIX  43
H4    2    0.575651    0.161709    0.761185    11.00000   -1.20000
AFIX   0
C5    1    0.610324    0.094067    0.859362    11.00000    0.02451    0.02452 =
         0.01594   -0.00203   -0.00641    0.00526
C6    1    0.555403    0.047002    0.929545    11.00000    0.02246    0.02066 =
         0.01727   -0.00310   -0.00686    0.00340
C7    1    0.434591    0.041886    0.948612    11.00000    0.02187    0.01692 =
         0.01708   -0.00232   -0.00609    0.00300
C8    1    0.368666    0.083737    0.898396    11.00000    0.02234    0.01991 =
         0.01587   -0.00335   -0.00608    0.00169
C9    1    0.732253    0.101240    0.842033    11.00000    0.02388    0.02697 =
         0.01770   -0.00142   -0.00439    0.00065
C10   1    0.793487    0.059922    0.892779    11.00000    0.01767    0.03212 =
         0.02063   -0.00037   -0.00371    0.00357
AFIX  43
H10   2    0.874197    0.064930    0.881046    11.00000   -1.20000
AFIX   0
C11   1    0.740301    0.009809    0.962404    11.00000    0.02204    0.02372 =
         0.01976   -0.00201   -0.00775    0.00417
C12   1    0.620818    0.004912    0.981033    11.00000    0.02318    0.02008 =
         0.01576   -0.00258   -0.00575    0.00308
C13   1    0.805234   -0.034297    1.013431    11.00000    0.02000    0.02701 =
         0.02008   -0.00138   -0.00691    0.00364
AFIX  43
H13   2    0.885983   -0.031743    1.000778    11.00000   -1.20000
AFIX   0
C14   1    0.752015   -0.080721    1.081090    11.00000    0.02391    0.02218 =
         0.01881   -0.00317   -0.00889    0.00471
C15   1    0.173464    0.221114    0.747495    11.00000    0.01911    0.02718 =
         0.01579   -0.00143   -0.00536    0.00505
C16   1    0.167612    0.310562    0.743482    11.00000    0.01953    0.02598 =
         0.01715   -0.00292   -0.00350    0.00074
C17   1    0.107001    0.359735    0.694225    11.00000    0.02204    0.02127 =
         0.02142   -0.00122   -0.00590    0.00426
AFIX  43
H17   2    0.100238    0.420060    0.691972    11.00000   -1.20000
AFIX   0
C18   1    0.056375    0.321954    0.648421    11.00000    0.02356    0.02593 =
         0.02056    0.00130   -0.00874    0.00245
AFIX  43
H18   2    0.014468    0.356018    0.615529    11.00000   -1.20000
AFIX   0
C19   1    0.067462    0.233975    0.651052    11.00000    0.02378    0.02918 =
         0.02021   -0.00433   -0.01011    0.00279
AFIX  43
[truncated: 166,746 more chars]
